# Supplementary material for: Molecular landscape and functional characterization of centrosome amplification in ovarian cancer
Source: Nat Commun. 2023 Oct 16;14:6505. doi: 10.1038/s41467-023-41840-3 (PMC10579337; doi:10.1038/s41467-023-41840-3)
Supplement: Supplementary file 4 — Source Data [file 41467_2023_41840_MOESM4_ESM.xlsx]

## Sheet: figure1
SampleID	SampleType	Cohort	CAScoreMedian	CSizeMedian	heterosce	SampleType2
BL002847	HGSOC (OV04)	CAOV	5.09948	0.734795	0.52695	Tumour (OV04)
BL005044	HGSOC (OV04)	CAOV	2.20176	0.815062	0.426798	Tumour (OV04)
BL005512	HGSOC (OV04)	CAOV	2.19286	0.828338	0.612041	Tumour (OV04)
BL005569	HGSOC (OV04)	CAOV	2.26955	0.742447	0.49444	Tumour (OV04)
BL005779	HGSOC (OV04)	CAOV	1.46244	0.812933	0.35772	Tumour (OV04)
BL007264	HGSOC (OV04)	CAOV	1.87676	0.643562	0.916747	Tumour (OV04)
BL008060	HGSOC (OV04)	CAOV	3.33428	0.701125	0.536346	Tumour (OV04)
BL011398	HGSOC (OV04)	CAOV	1.60599	0.810548	0.657157	Tumour (OV04)
BL011399	HGSOC (OV04)	CAOV	2.88586	0.78959	0.676875	Tumour (OV04)
BL013398	HGSOC (OV04)	CAOV	1.93194	0.938981	0.321152	Tumour (OV04)
BL014830	HGSOC (OV04)	CAOV	1.87553	0.939913	0.603744	Tumour (OV04)
BL015694	HGSOC (OV04)	CAOV	0.359896	0.634601	0.41547	Tumour (OV04)
BL016036	HGSOC (OV04)	CAOV	2.43675	0.685403	0.604458	Tumour (OV04)
BL016098	HGSOC (OV04)	CAOV	2.14977	0.763048	0.235091	Tumour (OV04)
BL016835	HGSOC (OV04)	CAOV	4.88374	0.821785	0.599942	Tumour (OV04)
BL019803	HGSOC (OV04)	CAOV	2.29937	0.880564	0.232032	Tumour (OV04)
BL023750	HGSOC (OV04)	CAOV	3.70561	0.984984	0.616061	Tumour (OV04)
BL023867	HGSOC (OV04)	CAOV	1.93682	0.830185	0.376743	Tumour (OV04)
BL024962	HGSOC (OV04)	CAOV	1.28777	0.689195	0.200304	Tumour (OV04)
BL118729	HGSOC (OV04)	CAOV	3.23884	0.789558	0.125756	Tumour (OV04)
BL118759	HGSOC (OV04)	CAOV	1.49646	0.925109	0.618257	Tumour (OV04)
BL118760	HGSOC (OV04)	CAOV	1.08846	0.689299	0.346441	Tumour (OV04)
BL118805	HGSOC (OV04)	CAOV	2.11258	1.07686	0.372744	Tumour (OV04)
BL118806	HGSOC (OV04)	CAOV	1.019	1.1512	0.598768	Tumour (OV04)
BL118815	HGSOC (OV04)	CAOV	0.899576	0.776649	0.775295	Tumour (OV04)
BL118826	HGSOC (OV04)	CAOV	2.67141	0.919263	0.386592	Tumour (OV04)
BL118827	HGSOC (OV04)	CAOV	2.23828	1.16872	0.392684	Tumour (OV04)
BL118852	HGSOC (OV04)	CAOV	2.18375	0.806641	0.302646	Tumour (OV04)
BL118908	HGSOC (OV04)	CAOV	2.04563	0.830999	0.564361	Tumour (OV04)
BL118914	HGSOC (OV04)	CAOV	1.27739	0.714323	0.5697	Tumour (OV04)
BL118944	HGSOC (OV04)	CAOV	2.42292	0.839826	0.274405	Tumour (OV04)
BL119000	HGSOC (OV04)	CAOV	1.67029	0.81131	0.551096	Tumour (OV04)
BL119006	HGSOC (OV04)	CAOV	2.20872	0.999621	0.347873	Tumour (OV04)
BL119032	HGSOC (OV04)	CAOV	2.79804	0.904589	0.398492	Tumour (OV04)
BL119050	HGSOC (OV04)	CAOV	3.28235	1.02941	0.672978	Tumour (OV04)
BL119052	HGSOC (OV04)	CAOV	3.35691	0.910904	0.438708	Tumour (OV04)
BL119090	HGSOC (OV04)	CAOV	2.4479	0.824013	0.124942	Tumour (OV04)
BL119104	HGSOC (OV04)	CAOV	2.29598	0.906437	0.550359	Tumour (OV04)
BL119119	HGSOC (OV04)	CAOV	2.34358	0.814275	0.307767	Tumour (OV04)
BL119140	HGSOC (OV04)	CAOV	3.86926	0.80606	0.531328	Tumour (OV04)
BL119160	HGSOC (OV04)	CAOV	1.66938	0.830991	0.283818	Tumour (OV04)
BL146845	HGSOC (OV04)	CAOV	4.96219	0.886222	0.617829	Tumour (OV04)
BL146946	HGSOC (OV04)	CAOV	2.71997	0.78188	0.819902	Tumour (OV04)
BL151674	HGSOC (OV04)	CAOV	4.48682	0.914703	0.677671	Tumour (OV04)
BL151769	HGSOC (OV04)	CAOV	2.28442	0.788698	0.971261	Tumour (OV04)
BL151810	HGSOC (OV04)	CAOV	2.89085	0.870097	0.204061	Tumour (OV04)
BL151907	HGSOC (OV04)	CAOV	1.83876	0.690465	0.659173	Tumour (OV04)
BL152031	HGSOC (OV04)	CAOV	2.3729	0.872779	0.590774	Tumour (OV04)
BL167304	Normal (FT)	CAOV	1.10469	0.658415	0.374416	Normal
BL167313	Normal (FT)	CAOV	0.941171	0.711673	0.384482	Normal
BL167317	Normal (FT)	CAOV	0.741364	0.678608	0.186305	Normal
BL167322	Normal (FT)	CAOV	0.862043	0.680539	0.64779	Normal
BL167324	Normal (FT)	CAOV	0.517219	0.640334	0.309337	Normal
BL167325	Normal (FT)	CAOV	1.08066	0.640533	0.387275	Normal
BL167327	Normal (FT)	CAOV	0.716839	0.73265	0.155579	Normal
BL167330	Normal (FT)	CAOV	0.917945	0.719325	0.795314	Normal
BL167334	Normal (FT)	CAOV	1.26596	0.725482	0.737555	Normal
BL167336	Normal (FT)	CAOV	1.15006	0.769945	0.215205	Normal
BL167343	Normal (FT)	CAOV	0.911423	0.681567	0.754208	Normal
BL167350	Normal (FT)	CAOV	1.01993	0.699438	0.406414	Normal
BL167354	Normal (FT)	CAOV	1.31165	0.665533	0.314575	Normal
BL167356	Normal (FT)	CAOV	0.74059	0.686481	0.634284	Normal
BL167358	Normal (FT)	CAOV	1.57621	0.71508	0.461024	Normal
BL167369	Normal (FT)	CAOV	1.34052	0.724642	0.496605	Normal
BL167373	Normal (FT)	CAOV	0.706592	0.714912	0.440289	Normal
BL167375	Normal (FT)	CAOV	1.37723	0.739042	0.388346	Normal
BL167380	Normal (FT)	CAOV	1.08657	0.67581	0.68676	Normal
BL167383	Normal (FT)	CAOV	1.08524	0.776537	0.595403	Normal
BL167387	Normal (FT)	CAOV	0.956921	0.797228	0.338243	Normal
BL167390	Normal (FT)	CAOV	1.19573	0.752234	0.706827	Normal
BL167396	Normal (FT)	CAOV	0.849195	0.778772	0.502658	Normal
BL167405	Normal (FT)	CAOV	1.36651	0.722173	0.537706	Normal
BL167682	HGSOC (OV04)	CAOV	4.24784	0.98096	0.229773	Tumour (OV04)
BL28047	HGSOC (OV04)	CAOV	0.984212	1.04576	0.46921	Tumour (OV04)
BL31688	HGSOC (OV04)	CAOV	2.62862	0.731019	0.610482	Tumour (OV04)
BL31830	HGSOC (OV04)	CAOV	1.82833	1.11554	0.818474	Tumour (OV04)
BL31980	HGSOC (OV04)	CAOV	1.38632	0.78386	0.445919	Tumour (OV04)
BL32083	HGSOC (OV04)	CAOV	0.622267	0.701747	0.510965	Tumour (OV04)
BL32089	HGSOC (OV04)	CAOV	1.64065	0.901133	0.828711	Tumour (OV04)
BL33494	HGSOC (OV04)	CAOV	1.88289	0.812541	0.766581	Tumour (OV04)
BL33510	HGSOC (OV04)	CAOV	2.80717	0.725881	0.704282	Tumour (OV04)
BL33534	HGSOC (OV04)	CAOV	3.79865	0.753768	0.694661	Tumour (OV04)
BL33580	HGSOC (OV04)	CAOV	1.88204	0.776951	0.383302	Tumour (OV04)
BL33811	HGSOC (OV04)	CAOV	1.18048	0.688267	0.460406	Tumour (OV04)
BL50138	HGSOC (OV04)	CAOV	2.9955	1.10324	0.700948	Tumour (OV04)
BL50497	HGSOC (OV04)	CAOV	2.72346	1.22522	0.457742	Tumour (OV04)
BL50649	HGSOC (OV04)	CAOV	1.07316	0.933033	0.828793	Tumour (OV04)
BL50650	HGSOC (OV04)	CAOV	1.30509	0.842019	0.355466	Tumour (OV04)
BL54072	HGSOC (OV04)	CAOV	0.892059	1.06547	0.512406	Tumour (OV04)
BL54089	HGSOC (OV04)	CAOV	1.68949	0.733434	0.467409	Tumour (OV04)
BL54117	HGSOC (OV04)	CAOV	2.15559	1.04447	0.598812	Tumour (OV04)
BL54124	HGSOC (OV04)	CAOV	2.74921	1.01237	0.598592	Tumour (OV04)
BL54280	HGSOC (OV04)	CAOV	0.838988	0.925874	0.544212	Tumour (OV04)
BL54283	HGSOC (OV04)	CAOV	4.3215	0.75627	0.796958	Tumour (OV04)
BL54293	HGSOC (OV04)	CAOV	1.20855	0.880619	0.400763	Tumour (OV04)
BL54294	HGSOC (OV04)	CAOV	2.03134	0.965769	0.742594	Tumour (OV04)
BL54306	HGSOC (OV04)	CAOV	0.993655	1.14148	0.340143	Tumour (OV04)
BL54387	HGSOC (OV04)	CAOV	7.00813	0.885425	0.672856	Tumour (OV04)
BL54404	HGSOC (OV04)	CAOV	2.99264	0.758831	0.684379	Tumour (OV04)
BL54405	HGSOC (OV04)	CAOV	2.96308	0.775768	0.539764	Tumour (OV04)
BL70398	HGSOC (OV04)	CAOV	3.44215	0.958906	0.358965	Tumour (OV04)
BL72930	HGSOC (OV04)	CAOV	6.35329	0.77479	0.610408	Tumour (OV04)
BL76250	HGSOC (OV04)	CAOV	3.02318	0.7879	0.329194	Tumour (OV04)
BL80399	HGSOC (OV04)	CAOV	3.71762	0.84507	0.946179	Tumour (OV04)
BL80412	HGSOC (OV04)	CAOV	5.29562	0.784614	0.525318	Tumour (OV04)
BL80416	HGSOC (OV04)	CAOV	3.32296	0.716654	0.250172	Tumour (OV04)
BL80452	HGSOC (OV04)	CAOV	5.06188	0.711313	0.426494	Tumour (OV04)
BL80478	HGSOC (OV04)	CAOV	5.72808	0.8117	0.626223	Tumour (OV04)
BL80479	HGSOC (OV04)	CAOV	5.17097	0.821582	0.428429	Tumour (OV04)
BL80506	HGSOC (OV04)	CAOV	5.41949	0.827486	0.385357	Tumour (OV04)
BL80528	HGSOC (OV04)	CAOV	3.44511	1.08157	0.291007	Tumour (OV04)
BL80571	HGSOC (OV04)	CAOV	4.64035	0.772891	0.595908	Tumour (OV04)
BL80599	HGSOC (OV04)	CAOV	3.42753	0.921538	0.453857	Tumour (OV04)
BL80610	HGSOC (OV04)	CAOV	4.35047	0.911056	0.534708	Tumour (OV04)
BL80677	HGSOC (OV04)	CAOV	1.19532	0.913364	0.633874	Tumour (OV04)
BL80688	HGSOC (OV04)	CAOV	2.04352	1.07707	0.332272	Tumour (OV04)
BL80824	HGSOC (OV04)	CAOV	2.34725	0.746845	0.334789	Tumour (OV04)
IM73	HGSOC (BriTROC)	BriTROC	3.92861	0.888186	0.306297	Tumour (BriTROC)
IM25	HGSOC (BriTROC)	BriTROC	2.39892	0.689971	0.346363	Tumour (BriTROC)
IM23	HGSOC (BriTROC)	BriTROC	1.24856	0.653337	0.367849	Tumour (BriTROC)
IM22	HGSOC (BriTROC)	BriTROC	0.938976	0.636388	0.413884	Tumour (BriTROC)
IM16	HGSOC (BriTROC)	BriTROC	1.92408	0.776433	0.462375	Tumour (BriTROC)
IM190	HGSOC (BriTROC)	BriTROC	0.85907	0.674204	0.340087	Tumour (BriTROC)
IM68	HGSOC (BriTROC)	BriTROC	2.94633	0.809624	0.229482	Tumour (BriTROC)
IM71	HGSOC (BriTROC)	BriTROC	1.62873	0.657985	0.17142	Tumour (BriTROC)
IM72	HGSOC (BriTROC)	BriTROC	1.11888	0.664424	0.523973	Tumour (BriTROC)
IM98	HGSOC (BriTROC)	BriTROC	3.42107	0.809027	0.322897	Tumour (BriTROC)
IM125	HGSOC (BriTROC)	BriTROC	1.7108	0.667543	0.332554	Tumour (BriTROC)
IM140	HGSOC (BriTROC)	BriTROC	1.33078	0.728271	0.420728	Tumour (BriTROC)
IM186	HGSOC (BriTROC)	BriTROC	2.52653	0.925067	0.510299	Tumour (BriTROC)
IM154	HGSOC (BriTROC)	BriTROC	1.10033	0.676248	0.332282	Tumour (BriTROC)
IM192	HGSOC (BriTROC)	BriTROC	1.66241	0.65641	0.426077	Tumour (BriTROC)
IM191	HGSOC (BriTROC)	BriTROC	2.48191	0.849472	0.511575	Tumour (BriTROC)
IM117	HGSOC (BriTROC)	BriTROC	2.22852	0.910534	0.34391	Tumour (BriTROC)
IM92	HGSOC (BriTROC)	BriTROC	0.621273	0.650382	0.352633	Tumour (BriTROC)
IM142	HGSOC (BriTROC)	BriTROC	1.71809	0.701531	0.208569	Tumour (BriTROC)
IM176	HGSOC (BriTROC)	BriTROC	2.89661	0.852878	0.536411	Tumour (BriTROC)
IM177	HGSOC (BriTROC)	BriTROC	3.39745	0.688279	0.376586	Tumour (BriTROC)
IM146	HGSOC (BriTROC)	BriTROC	2.28452	0.646262	0.436603	Tumour (BriTROC)
IM148	HGSOC (BriTROC)	BriTROC	1.98307	0.725879	0.227671	Tumour (BriTROC)
IM131	HGSOC (BriTROC)	BriTROC	2.67814	0.828644	0.242994	Tumour (BriTROC)
IM108	HGSOC (BriTROC)	BriTROC	3.7068	0.773987	0.267772	Tumour (BriTROC)
IM80	HGSOC (BriTROC)	BriTROC	1.94607	0.676263	0.318512	Tumour (BriTROC)
IM32	HGSOC (BriTROC)	BriTROC	2.39014	0.700404	0.222006	Tumour (BriTROC)
IM31	HGSOC (BriTROC)	BriTROC	2.14057	0.66703	0.182469	Tumour (BriTROC)
IM58	HGSOC (BriTROC)	BriTROC	3.20829	0.841358	0.264555	Tumour (BriTROC)
IM79	HGSOC (BriTROC)	BriTROC	1.37471	0.699965	0.209825	Tumour (BriTROC)
IM77	HGSOC (BriTROC)	BriTROC	3.0465	0.888413	0.214486	Tumour (BriTROC)
IM29	HGSOC (BriTROC)	BriTROC	2.10875	0.751778	0.172751	Tumour (BriTROC)
IM55	HGSOC (BriTROC)	BriTROC	1.93555	0.787178	0.45041	Tumour (BriTROC)
IM75	HGSOC (BriTROC)	BriTROC	2.01871	0.662055	0.564107	Tumour (BriTROC)
IM74	HGSOC (BriTROC)	BriTROC	1.18462	0.74242	0.781504	Tumour (BriTROC)
LIVER2	Liver	BriTROC	5.2406	0.936521	0.553793	Liver
LIVER	Liver	BriTROC	4.87843	0.95724	0.491078	Liver
Liver	Liver	BriTROC	2.55184	0.795828	0.680702	Liver
Spleen	Normal (other)	BriTROC	0.697029	0.68968	0.392873	Normal
IM14	HGSOC (BriTROC)	BriTROC	1.96752	0.809194	0.439853	Tumour (BriTROC)
IM10	HGSOC (BriTROC)	BriTROC	1.52859	0.977676	0.293338	Tumour (BriTROC)
IM63	HGSOC (BriTROC)	BriTROC	0.486057	0.655068	0.168852	Tumour (BriTROC)
IM34	HGSOC (BriTROC)	BriTROC	1.30825	0.761377	0.299415	Tumour (BriTROC)
IM7	HGSOC (BriTROC)	BriTROC	1.9496	0.91139	0.215069	Tumour (BriTROC)
LIVER4	Liver	BriTROC	2.22419	0.915661	0.349613	Liver
IM81	HGSOC (BriTROC)	BriTROC	1.14658	0.685584	0.269009	Tumour (BriTROC)
IM82	HGSOC (BriTROC)	BriTROC	1.62466	0.780638	0.519321	Tumour (BriTROC)
IM83	HGSOC (BriTROC)	BriTROC	1.26063	0.733295	0.344414	Tumour (BriTROC)
IM84	HGSOC (BriTROC)	BriTROC	1.10619	0.81582	0.364199	Tumour (BriTROC)
IM116	HGSOC (BriTROC)	BriTROC	1.48237	0.833328	0.419795	Tumour (BriTROC)
LIVER3	Liver	BriTROC	2.87562	0.86403	0.611268	Liver
IM152	HGSOC (BriTROC)	BriTROC	1.19445	0.676495	0.790948	Tumour (BriTROC)
IM138	HGSOC (BriTROC)	BriTROC	2.89612	0.830907	0.315816	Tumour (BriTROC)
IM172	HGSOC (BriTROC)	BriTROC	2.2455	0.67422	0.336764	Tumour (BriTROC)
IM115	HGSOC (BriTROC)	BriTROC	0.675214	0.681545	0.401563	Tumour (BriTROC)
IM113	HGSOC (BriTROC)	BriTROC	1.0157	0.673814	0.245232	Tumour (BriTROC)
IM66	HGSOC (BriTROC)	BriTROC	0.708296	0.703466	0.279058	Tumour (BriTROC)
IM30	HGSOC (BriTROC)	BriTROC	1.74778	0.632306	0.23217	Tumour (BriTROC)
IM56	HGSOC (BriTROC)	BriTROC	1.9947	0.930519	0.228659	Tumour (BriTROC)
IM112	HGSOC (BriTROC)	BriTROC	1.80629	0.647003	0.757845	Tumour (BriTROC)
IM187	HGSOC (BriTROC)	BriTROC	3.78865	0.943846	0.128995	Tumour (BriTROC)
IM124	HGSOC (BriTROC)	BriTROC	3.17525	0.949239	0.194343	Tumour (BriTROC)
IM87	HGSOC (BriTROC)	BriTROC	3.03252	0.848266	0.292805	Tumour (BriTROC)
IM85	HGSOC (BriTROC)	BriTROC	1.83502	0.808021	0.360612	Tumour (BriTROC)
IM211	HGSOC (BriTROC)	BriTROC	1.05167	0.677746	0.371464	Tumour (BriTROC)
IM114	HGSOC (BriTROC)	BriTROC	2.97157	0.83283	0.15353	Tumour (BriTROC)
IM64	HGSOC (BriTROC)	BriTROC	1.50715	0.817671	0.101528	Tumour (BriTROC)
IM28	HGSOC (BriTROC)	BriTROC	1.58177	0.755409	0.117612	Tumour (BriTROC)
Kidney	Normal (other)	BriTROC	1.64092	0.723402	0.533742	Normal
IM52	HGSOC (BriTROC)	BriTROC	2.34961	0.767884	0.167553	Tumour (BriTROC)
IM90	HGSOC (BriTROC)	BriTROC	1.49019	1.30613	0.53619	Tumour (BriTROC)
IM136	HGSOC (BriTROC)	BriTROC	3.24923	0.781489	0.719068	Tumour (BriTROC)
IM147	HGSOC (BriTROC)	BriTROC	2.48255	0.726428	0.177844	Tumour (BriTROC)
IM174	HGSOC (BriTROC)	BriTROC	2.77818	1.02758	0.233975	Tumour (BriTROC)
IM202	HGSOC (BriTROC)	BriTROC	2.11793	1.18234	0.173957	Tumour (BriTROC)
IM159	HGSOC (BriTROC)	BriTROC	3.65927	0.802136	0.457456	Tumour (BriTROC)
IM205	HGSOC (BriTROC)	BriTROC	4.40564	0.754296	0.27871	Tumour (BriTROC)
IM160	HGSOC (BriTROC)	BriTROC	2.92703	0.761679	0.246201	Tumour (BriTROC)
IM252	HGSOC (BriTROC)	BriTROC	2.98238	0.797974	0.757677	Tumour (BriTROC)
IM182	HGSOC (BriTROC)	BriTROC	3.30622	0.736805	0.558874	Tumour (BriTROC)
IM208	HGSOC (BriTROC)	BriTROC	2.47817	0.639199	0.223857	Tumour (BriTROC)
IM237	HGSOC (BriTROC)	BriTROC	2.3523	0.788195	0.470585	Tumour (BriTROC)
IM235	HGSOC (BriTROC)	BriTROC	1.28831	0.623755	0.299941	Tumour (BriTROC)
IM234	HGSOC (BriTROC)	BriTROC	1.92017	0.708043	0.309188	Tumour (BriTROC)
IM215	HGSOC (BriTROC)	BriTROC	5.40587	0.91956	0.122106	Tumour (BriTROC)
IM283	HGSOC (BriTROC)	BriTROC	2.24359	0.675522	0.295432	Tumour (BriTROC)
IM284	HGSOC (BriTROC)	BriTROC	1.89072	0.670743	0.600023	Tumour (BriTROC)
IM285	HGSOC (BriTROC)	BriTROC	1.48785	0.649124	0.4554	Tumour (BriTROC)
IM286	HGSOC (BriTROC)	BriTROC	2.74414	0.686655	0.346637	Tumour (BriTROC)
IM219	HGSOC (BriTROC)	BriTROC	2.84016	0.834145	0.628752	Tumour (BriTROC)
IM220	HGSOC (BriTROC)	BriTROC	3.18056	0.774072	0.285458	Tumour (BriTROC)
IM276	HGSOC (BriTROC)	BriTROC	2.89257	0.697316	0.381496	Tumour (BriTROC)
IM315	HGSOC (BriTROC)	BriTROC	3.0375	0.814896	0.274264	Tumour (BriTROC)
IM320	HGSOC (BriTROC)	BriTROC	3.05342	1.07971	0.385831	Tumour (BriTROC)
IM319	HGSOC (BriTROC)	BriTROC	1.33919	0.713305	0.600827	Tumour (BriTROC)
IM269	HGSOC (BriTROC)	BriTROC	1.7027	0.817411	0.274318	Tumour (BriTROC)
IM268	HGSOC (BriTROC)	BriTROC	1.237	0.633967	0.476049	Tumour (BriTROC)
IM318	HGSOC (BriTROC)	BriTROC	0.887774	0.659055	0.350696	Tumour (BriTROC)
IM199	HGSOC (BriTROC)	BriTROC	1.78514	0.852607	0.296728	Tumour (BriTROC)
IM244	HGSOC (BriTROC)	BriTROC	2.4011	0.862362	0.356346	Tumour (BriTROC)
IM275	HGSOC (BriTROC)	BriTROC	1.81071	0.805	0.495912	Tumour (BriTROC)
IM258	HGSOC (BriTROC)	BriTROC	1.57156	0.728381	0.466492	Tumour (BriTROC)
IM259	HGSOC (BriTROC)	BriTROC	2.74058	0.779211	0.39748	Tumour (BriTROC)
IM166	HGSOC (BriTROC)	BriTROC	1.21521	0.704367	0.647411	Tumour (BriTROC)
IM167	HGSOC (BriTROC)	BriTROC	0.752429	0.64518	0.422829	Tumour (BriTROC)
IM246	HGSOC (BriTROC)	BriTROC	5.54167	0.978373	0.44241	Tumour (BriTROC)
IM326	HGSOC (BriTROC)	BriTROC	2.45299	0.883344	0.301275	Tumour (BriTROC)
IM312	HGSOC (BriTROC)	BriTROC	3.86346	0.850051	0.51468	Tumour (BriTROC)
IM204	HGSOC (BriTROC)	BriTROC	2.27136	0.781128	0.169915	Tumour (BriTROC)
IM250	HGSOC (BriTROC)	BriTROC	2.71651	0.833576	0.436107	Tumour (BriTROC)
IM206	HGSOC (BriTROC)	BriTROC	2.45721	0.762563	0.260341	Tumour (BriTROC)
IM195	HGSOC (BriTROC)	BriTROC	4.4158	0.81962	0.384763	Tumour (BriTROC)
IM328	HGSOC (BriTROC)	BriTROC	2.43081	0.719275	0.286672	Tumour (BriTROC)
IM183	HGSOC (BriTROC)	BriTROC	2.87055	1.0084	0.561646	Tumour (BriTROC)
LIVER5	Liver	BriTROC	2.2965	0.933057	0.350342	Liver
IM222	HGSOC (BriTROC)	BriTROC	0.972937	0.719983	0.401992	Tumour (BriTROC)
IM221	HGSOC (BriTROC)	BriTROC	0.705666	0.645522	0.177913	Tumour (BriTROC)
IM288	HGSOC (BriTROC)	BriTROC	1.06469	0.660801	0.272066	Tumour (BriTROC)
IM263	HGSOC (BriTROC)	BriTROC	0.876697	0.674415	0.356144	Tumour (BriTROC)
IM331	HGSOC (BriTROC)	BriTROC	1.01517	0.647829	0.175925	Tumour (BriTROC)
IM236	HGSOC (BriTROC)	BriTROC	3.05666	0.968063	0.311513	Tumour (BriTROC)
IM180	HGSOC (BriTROC)	BriTROC	11.339	0.846281	0.491052	Tumour (BriTROC)
IM168	HGSOC (BriTROC)	BriTROC	5.56616	0.937761	0.158641	Tumour (BriTROC)
IM214	HGSOC (BriTROC)	BriTROC	9.59386	0.882545	0.349682	Tumour (BriTROC)
IM165	HGSOC (BriTROC)	BriTROC	4.85453	0.794228	0.294091	Tumour (BriTROC)
IM207	HGSOC (BriTROC)	BriTROC	0.966224	0.694622	0.513462	Tumour (BriTROC)
IM249	HGSOC (BriTROC)	BriTROC	3.97962	0.896828	0.448761	Tumour (BriTROC)
IM325	HGSOC (BriTROC)	BriTROC	2.76333	0.914445	0.388173	Tumour (BriTROC)
IM158	HGSOC (BriTROC)	BriTROC	6.64042	0.965218	0.316211	Tumour (BriTROC)
IM324	HGSOC (BriTROC)	BriTROC	1.43049	0.713946	0.539716	Tumour (BriTROC)
IM194	HGSOC (BriTROC)	BriTROC	2.35988	0.794526	0.183583	Tumour (BriTROC)
IM255	HGSOC (BriTROC)	BriTROC	1.02716	0.655675	0.200842	Tumour (BriTROC)
IM272	HGSOC (BriTROC)	BriTROC	0.899669	0.811981	0.266386	Tumour (BriTROC)
IM257	HGSOC (BriTROC)	BriTROC	1.6775	0.848562	0.274289	Tumour (BriTROC)
IM294	HGSOC (BriTROC)	BriTROC	1.21382	0.693249	0.439482	Tumour (BriTROC)
IM280	HGSOC (BriTROC)	BriTROC	2.18675	0.940755	0.621727	Tumour (BriTROC)
IM238	HGSOC (BriTROC)	BriTROC	1.37063	0.968959	0.56769	Tumour (BriTROC)
IM218	HGSOC (BriTROC)	BriTROC	1.90696	1.02937	0.113349	Tumour (BriTROC)
IM271	HGSOC (BriTROC)	BriTROC	2.75502	0.971251	0.580457	Tumour (BriTROC)
IM295	HGSOC (BriTROC)	BriTROC	1.06069	0.891189	0.397677	Tumour (BriTROC)
IM247	HGSOC (BriTROC)	BriTROC	3.5065	0.909563	0.197784	Tumour (BriTROC)
IM248	HGSOC (BriTROC)	BriTROC	3.47038	1.18112	0.325709	Tumour (BriTROC)
IM329	HGSOC (BriTROC)	BriTROC	2.03015	0.791659	0.49684	Tumour (BriTROC)
IM292	HGSOC (BriTROC)	BriTROC	1.73007	1.20543	0.416128	Tumour (BriTROC)
IM267	HGSOC (BriTROC)	BriTROC	1.33376	0.719417	0.594235	Tumour (BriTROC)
IM311	HGSOC (BriTROC)	BriTROC	2.46388	0.934457	0.31619	Tumour (BriTROC)
IM313	HGSOC (BriTROC)	BriTROC	2.59053	0.977083	0.407386	Tumour (BriTROC)
IM323	HGSOC (BriTROC)	BriTROC	1.17104	0.73887	0.223766	Tumour (BriTROC)
IM327	HGSOC (BriTROC)	BriTROC	2.16588	0.717767	0.338444	Tumour (BriTROC)
IM274	HGSOC (BriTROC)	BriTROC	1.29542	0.664519	0.265572	Tumour (BriTROC)
IM256	HGSOC (BriTROC)	BriTROC	0.769772	0.667518	0.180596	Tumour (BriTROC)
IM348	HGSOC (BriTROC)	BriTROC	2.58243	0.840131	0.456335	Tumour (BriTROC)
IM364	HGSOC (BriTROC)	BriTROC	1.51625	0.839117	0.650988	Tumour (BriTROC)
IM349	HGSOC (BriTROC)	BriTROC	1.34087	0.734091	0.259365	Tumour (BriTROC)
IM350	HGSOC (BriTROC)	BriTROC	2.69958	0.833618	0.620503	Tumour (BriTROC)
IM351	HGSOC (BriTROC)	BriTROC	0.86576	0.68176	0.320659	Tumour (BriTROC)
IM365	HGSOC (BriTROC)	BriTROC	2.22938	0.670493	0.431002	Tumour (BriTROC)
IM408	HGSOC (BriTROC)	BriTROC	3.91191	0.943083	0.244112	Tumour (BriTROC)
IM415	HGSOC (BriTROC)	BriTROC	2.8078	0.874125	0.35819	Tumour (BriTROC)
IM414	HGSOC (BriTROC)	BriTROC	5.03846	0.961569	0.643172	Tumour (BriTROC)
IM368	HGSOC (BriTROC)	BriTROC	1.05653	0.693272	0.316764	Tumour (BriTROC)
IM388	HGSOC (BriTROC)	BriTROC	2.32139	0.788104	0.158789	Tumour (BriTROC)
IM390	HGSOC (BriTROC)	BriTROC	2.29831	0.690091	0.156542	Tumour (BriTROC)
IM412	HGSOC (BriTROC)	BriTROC	4.4265	1.02725	0.639229	Tumour (BriTROC)
IM372	HGSOC (BriTROC)	BriTROC	3.6583	0.816071	0.265182	Tumour (BriTROC)
IM411	HGSOC (BriTROC)	BriTROC	1.49073	0.755961	0.25703	Tumour (BriTROC)
IM429	HGSOC (BriTROC)	BriTROC	2.29508	0.657796	0.480161	Tumour (BriTROC)
IM430	HGSOC (BriTROC)	BriTROC	2.59421	0.792582	0.530744	Tumour (BriTROC)
IM431	HGSOC (BriTROC)	BriTROC	1.58381	0.717247	0.431989	Tumour (BriTROC)
IM432	HGSOC (BriTROC)	BriTROC	1.93361	0.753196	0.751425	Tumour (BriTROC)
IM433	HGSOC (BriTROC)	BriTROC	3.19338	0.702185	0.380362	Tumour (BriTROC)
IM426	HGSOC (BriTROC)	BriTROC	1.24796	0.683453	0.602284	Tumour (BriTROC)
IM423	HGSOC (BriTROC)	BriTROC	1.47193	0.889092	0.399737	Tumour (BriTROC)
IM381	HGSOC (BriTROC)	BriTROC	2.61592	0.968597	0.307796	Tumour (BriTROC)
IM394	HGSOC (BriTROC)	BriTROC	4.76808	0.934517	0.414858	Tumour (BriTROC)
IM383	HGSOC (BriTROC)	BriTROC	2.30769	0.930541	0.259071	Tumour (BriTROC)
IM404	HGSOC (BriTROC)	BriTROC	2.86297	0.884293	0.302557	Tumour (BriTROC)
IM341	HGSOC (BriTROC)	BriTROC	5.46117	0.94581	0.271924	Tumour (BriTROC)
IM340	HGSOC (BriTROC)	BriTROC	4.17929	1.02653	0.395765	Tumour (BriTROC)
IM336	HGSOC (BriTROC)	BriTROC	2.78508	0.834198	0.436099	Tumour (BriTROC)
IM337	HGSOC (BriTROC)	BriTROC	6.35649	0.858194	0.261812	Tumour (BriTROC)
IM338	HGSOC (BriTROC)	BriTROC	2.875	1.00004	0.272631	Tumour (BriTROC)
IM402	HGSOC (BriTROC)	BriTROC	2.86543	0.973317	0.274534	Tumour (BriTROC)
IM386	HGSOC (BriTROC)	BriTROC	1.11061	0.670073	0.289972	Tumour (BriTROC)
IM380	HGSOC (BriTROC)	BriTROC	2.11684	0.867861	0.313337	Tumour (BriTROC)
IM437	HGSOC (BriTROC)	BriTROC	2.00356	1.03226	0.312377	Tumour (BriTROC)
IM435	HGSOC (BriTROC)	BriTROC	0.842148	0.684639	0.331819	Tumour (BriTROC)
IM396	HGSOC (BriTROC)	BriTROC	1.6346	0.725416	0.605231	Tumour (BriTROC)
IM410	HGSOC (BriTROC)	BriTROC	3.5074	0.956906	0.238023	Tumour (BriTROC)
IM385	HGSOC (BriTROC)	BriTROC	0.801884	0.630537	0.264391	Tumour (BriTROC)
IM401	HGSOC (BriTROC)	BriTROC	3.07019	0.947711	0.23377	Tumour (BriTROC)
IM400	HGSOC (BriTROC)	BriTROC	3.07238	0.84051	0.166833	Tumour (BriTROC)
IM399	HGSOC (BriTROC)	BriTROC	3.36745	0.916517	0.489644	Tumour (BriTROC)
IM405	HGSOC (BriTROC)	BriTROC	3.0749	0.865177	0.450968	Tumour (BriTROC)
IM395	HGSOC (BriTROC)	BriTROC	1.02804	0.652578	0.405957	Tumour (BriTROC)
IM425	HGSOC (BriTROC)	BriTROC	1.05894	0.838669	0.420267	Tumour (BriTROC)
IM367	HGSOC (BriTROC)	BriTROC	1.17594	0.666712	0.278444	Tumour (BriTROC)
IM419	HGSOC (BriTROC)	BriTROC	0.986984	0.851711	0.338803	Tumour (BriTROC)
IM436	HGSOC (BriTROC)	BriTROC	0.582442	0.646926	0.26396	Tumour (BriTROC)
IM434	HGSOC (BriTROC)	BriTROC	2.43377	0.859858	0.926679	Tumour (BriTROC)
IM427	HGSOC (BriTROC)	BriTROC	1.15373	0.806918	0.171893	Tumour (BriTROC)
IM387	HGSOC (BriTROC)	BriTROC	1.78044	0.802154	0.248455	Tumour (BriTROC)

## Sheet: figure2
SampleID	SampleType	CAscore_norm	CAScoreMean	CAScoreMedian	Centrosome.Size	CSizeMean	CSizeMedian	heterosce	Cohort
BL002847	T	3.21799	5.39044	5.09948	0.727151	0.739686	0.734795	0.52695	CAOV
BL002847	T	4.90335	5.39044	5.09948	0.769677	0.739686	0.734795	0.52695	CAOV
BL002847	T	2.78966	5.39044	5.09948	0.767315	0.739686	0.734795	0.52695	CAOV
BL002847	T	2.49953	5.39044	5.09948	0.817448	0.739686	0.734795	0.52695	CAOV
BL002847	T	3.63848	5.39044	5.09948	0.761409	0.739686	0.734795	0.52695	CAOV
BL002847	T	3.07487	5.39044	5.09948	0.741962	0.739686	0.734795	0.52695	CAOV
BL002847	T	2.03518	5.39044	5.09948	0.731917	0.739686	0.734795	0.52695	CAOV
BL002847	T	2.27419	5.39044	5.09948	0.748268	0.739686	0.734795	0.52695	CAOV
BL002847	T	2.40017	5.39044	5.09948	0.786156	0.739686	0.734795	0.52695	CAOV
BL002847	T	1.09629	5.39044	5.09948	0.7183	0.739686	0.734795	0.52695	CAOV
BL002847	T	2.43919	5.39044	5.09948	0.772004	0.739686	0.734795	0.52695	CAOV
BL002847	T	7.83109	5.39044	5.09948	0.688893	0.739686	0.734795	0.52695	CAOV
BL002847	T	6.33039	5.39044	5.09948	0.731524	0.739686	0.734795	0.52695	CAOV
BL002847	T	3.88742	5.39044	5.09948	0.774876	0.739686	0.734795	0.52695	CAOV
BL002847	T	3.60197	5.39044	5.09948	0.727617	0.739686	0.734795	0.52695	CAOV
BL002847	T	7.36057	5.39044	5.09948	0.767743	0.739686	0.734795	0.52695	CAOV
BL002847	T	4.71791	5.39044	5.09948	0.670914	0.739686	0.734795	0.52695	CAOV
BL002847	T	6.5378	5.39044	5.09948	0.675519	0.739686	0.734795	0.52695	CAOV
BL002847	T	4.85431	5.39044	5.09948	0.788414	0.739686	0.734795	0.52695	CAOV
BL002847	T	2.60255	5.39044	5.09948	0.75999	0.739686	0.734795	0.52695	CAOV
BL002847	T	2.80655	5.39044	5.09948	0.69384	0.739686	0.734795	0.52695	CAOV
BL002847	T	3.77112	5.39044	5.09948	0.683241	0.739686	0.734795	0.52695	CAOV
BL002847	T	3.84323	5.39044	5.09948	0.700077	0.739686	0.734795	0.52695	CAOV
BL002847	T	7.59038	5.39044	5.09948	0.731686	0.739686	0.734795	0.52695	CAOV
BL002847	T	4.42702	5.39044	5.09948	0.697281	0.739686	0.734795	0.52695	CAOV
BL002847	T	2.97622	5.39044	5.09948	0.685231	0.739686	0.734795	0.52695	CAOV
BL002847	T	4.30462	5.39044	5.09948	0.743684	0.739686	0.734795	0.52695	CAOV
BL002847	T	4.34145	5.39044	5.09948	0.73699	0.739686	0.734795	0.52695	CAOV
BL002847	T	6.25056	5.39044	5.09948	0.7326	0.739686	0.734795	0.52695	CAOV
BL002847	T	2.1273	5.39044	5.09948	0.775898	0.739686	0.734795	0.52695	CAOV
BL002847	T	6.44505	5.39044	5.09948	0.716873	0.739686	0.734795	0.52695	CAOV
BL002847	T	9.75766	5.39044	5.09948	0.892098	0.739686	0.734795	0.52695	CAOV
BL002847	T	7.73975	5.39044	5.09948	0.827671	0.739686	0.734795	0.52695	CAOV
BL002847	T	6.24126	5.39044	5.09948	0.748148	0.739686	0.734795	0.52695	CAOV
BL002847	T	6.30767	5.39044	5.09948	0.681931	0.739686	0.734795	0.52695	CAOV
BL002847	T	10.6648	5.39044	5.09948	0.666005	0.739686	0.734795	0.52695	CAOV
BL002847	T	15.8299	5.39044	5.09948	0.709928	0.739686	0.734795	0.52695	CAOV
BL002847	T	10.3166	5.39044	5.09948	0.682433	0.739686	0.734795	0.52695	CAOV
BL002847	T	6.82688	5.39044	5.09948	0.760253	0.739686	0.734795	0.52695	CAOV
BL002847	T	6.37951	5.39044	5.09948	0.727263	0.739686	0.734795	0.52695	CAOV
BL002847	T	9.09465	5.39044	5.09948	0.705942	0.739686	0.734795	0.52695	CAOV
BL002847	T	7.18118	5.39044	5.09948	0.775715	0.739686	0.734795	0.52695	CAOV
BL002847	T	6.69136	5.39044	5.09948	0.780038	0.739686	0.734795	0.52695	CAOV
BL002847	T	9.17139	5.39044	5.09948	0.779359	0.739686	0.734795	0.52695	CAOV
BL002847	T	5.7952	5.39044	5.09948	0.673989	0.739686	0.734795	0.52695	CAOV
BL002847	T	5.401	5.39044	5.09948	0.706858	0.739686	0.734795	0.52695	CAOV
BL002847	T	5.83053	5.39044	5.09948	0.814783	0.739686	0.734795	0.52695	CAOV
BL002847	T	5.32554	5.39044	5.09948	0.754686	0.739686	0.734795	0.52695	CAOV
BL002847	T	5.29562	5.39044	5.09948	0.794439	0.739686	0.734795	0.52695	CAOV
BL002847	T	2.69509	5.39044	5.09948	0.67827	0.739686	0.734795	0.52695	CAOV
BL005044	T	3.58489	2.53596	2.20176	0.851815	0.826273	0.815062	0.426798	CAOV
BL005044	T	1.71285	2.53596	2.20176	0.815412	0.826273	0.815062	0.426798	CAOV
BL005044	T	2.16639	2.53596	2.20176	0.887321	0.826273	0.815062	0.426798	CAOV
BL005044	T	3.24958	2.53596	2.20176	0.898607	0.826273	0.815062	0.426798	CAOV
BL005044	T	1.73744	2.53596	2.20176	0.954062	0.826273	0.815062	0.426798	CAOV
BL005044	T	2.18916	2.53596	2.20176	0.880422	0.826273	0.815062	0.426798	CAOV
BL005044	T	2.06609	2.53596	2.20176	0.895161	0.826273	0.815062	0.426798	CAOV
BL005044	T	4.32975	2.53596	2.20176	0.817955	0.826273	0.815062	0.426798	CAOV
BL005044	T	2.68767	2.53596	2.20176	0.916483	0.826273	0.815062	0.426798	CAOV
BL005044	T	2.4447	2.53596	2.20176	0.909565	0.826273	0.815062	0.426798	CAOV
BL005044	T	2.20176	2.53596	2.20176	0.993638	0.826273	0.815062	0.426798	CAOV
BL005044	T	2.41847	2.53596	2.20176	0.975961	0.826273	0.815062	0.426798	CAOV
BL005044	T	2.02672	2.53596	2.20176	0.854872	0.826273	0.815062	0.426798	CAOV
BL005044	T	1.3513	2.53596	2.20176	0.799113	0.826273	0.815062	0.426798	CAOV
BL005044	T	2.25582	2.53596	2.20176	0.89672	0.826273	0.815062	0.426798	CAOV
BL005044	T	2.09115	2.53596	2.20176	0.898527	0.826273	0.815062	0.426798	CAOV
BL005044	T	2.47382	2.53596	2.20176	0.927199	0.826273	0.815062	0.426798	CAOV
BL005044	T	3.57529	2.53596	2.20176	0.839517	0.826273	0.815062	0.426798	CAOV
BL005044	T	3.63693	2.53596	2.20176	0.868859	0.826273	0.815062	0.426798	CAOV
BL005044	T	1.26514	2.53596	2.20176	0.886215	0.826273	0.815062	0.426798	CAOV
BL005044	T	2.04313	2.53596	2.20176	0.995576	0.826273	0.815062	0.426798	CAOV
BL005044	T	1.90483	2.53596	2.20176	0.836075	0.826273	0.815062	0.426798	CAOV
BL005044	T	1.3084	2.53596	2.20176	0.82754	0.826273	0.815062	0.426798	CAOV
BL005044	T	3.77716	2.53596	2.20176	0.766623	0.826273	0.815062	0.426798	CAOV
BL005044	T	2.15872	2.53596	2.20176	0.803954	0.826273	0.815062	0.426798	CAOV
BL005044	T	1.89269	2.53596	2.20176	0.77441	0.826273	0.815062	0.426798	CAOV
BL005044	T	1.97166	2.53596	2.20176	0.811256	0.826273	0.815062	0.426798	CAOV
BL005044	T	2.20092	2.53596	2.20176	0.819775	0.826273	0.815062	0.426798	CAOV
BL005044	T	2.5382	2.53596	2.20176	0.815062	0.826273	0.815062	0.426798	CAOV
BL005044	T	1.71251	2.53596	2.20176	0.808085	0.826273	0.815062	0.426798	CAOV
BL005044	T	2.7157	2.53596	2.20176	0.797182	0.826273	0.815062	0.426798	CAOV
BL005044	T	3.02607	2.53596	2.20176	0.755106	0.826273	0.815062	0.426798	CAOV
BL005044	T	2.26771	2.53596	2.20176	0.77869	0.826273	0.815062	0.426798	CAOV
BL005044	T	2.88958	2.53596	2.20176	0.719645	0.826273	0.815062	0.426798	CAOV
BL005044	T	2.92551	2.53596	2.20176	0.759905	0.826273	0.815062	0.426798	CAOV
BL005044	T	3.50816	2.53596	2.20176	0.691269	0.826273	0.815062	0.426798	CAOV
BL005044	T	2.8177	2.53596	2.20176	0.781421	0.826273	0.815062	0.426798	CAOV
BL005044	T	2.06633	2.53596	2.20176	0.800767	0.826273	0.815062	0.426798	CAOV
BL005044	T	2.71986	2.53596	2.20176	0.690975	0.826273	0.815062	0.426798	CAOV
BL005044	T	0.935208	2.53596	2.20176	0.777495	0.826273	0.815062	0.426798	CAOV
BL005044	T	1.51474	2.53596	2.20176	0.70179	0.826273	0.815062	0.426798	CAOV
BL005044	T	0.941443	2.53596	2.20176	0.89747	0.826273	0.815062	0.426798	CAOV
BL005044	T	6.61952	2.53596	2.20176	0.675885	0.826273	0.815062	0.426798	CAOV
BL005044	T	1.63011	2.53596	2.20176	0.77089	0.826273	0.815062	0.426798	CAOV
BL005044	T	1.15088	2.53596	2.20176	0.778081	0.826273	0.815062	0.426798	CAOV
BL005044	T	1.27706	2.53596	2.20176	0.805505	0.826273	0.815062	0.426798	CAOV
BL005044	T	3.42503	2.53596	2.20176	0.746301	0.826273	0.815062	0.426798	CAOV
BL005044	T	6.39887	2.53596	2.20176	0.786771	0.826273	0.815062	0.426798	CAOV
BL005044	T	4.45947	2.53596	2.20176	0.746477	0.826273	0.815062	0.426798	CAOV
BL005512	T	3.18718	3.12612	2.19286	0.787925	0.871028	0.828338	0.612041	CAOV
BL005512	T	5.40829	3.12612	2.19286	0.941265	0.871028	0.828338	0.612041	CAOV
BL005512	T	6.72985	3.12612	2.19286	1.04686	0.871028	0.828338	0.612041	CAOV
BL005512	T	0.844229	3.12612	2.19286	0.845877	0.871028	0.828338	0.612041	CAOV
BL005512	T	2.17033	3.12612	2.19286	0.778795	0.871028	0.828338	0.612041	CAOV
BL005512	T	15.2079	3.12612	2.19286	0.838793	0.871028	0.828338	0.612041	CAOV
BL005512	T	9.68341	3.12612	2.19286	1.024	0.871028	0.828338	0.612041	CAOV
BL005512	T	1.66927	3.12612	2.19286	0.878803	0.871028	0.828338	0.612041	CAOV
BL005512	T	1.54317	3.12612	2.19286	0.956237	0.871028	0.828338	0.612041	CAOV
BL005512	T	1.25741	3.12612	2.19286	0.809141	0.871028	0.828338	0.612041	CAOV
BL005512	T	2.51132	3.12612	2.19286	0.795809	0.871028	0.828338	0.612041	CAOV
BL005512	T	1.88159	3.12612	2.19286	0.828338	0.871028	0.828338	0.612041	CAOV
BL005512	T	2.23045	3.12612	2.19286	0.83744	0.871028	0.828338	0.612041	CAOV
BL005512	T	1.36008	3.12612	2.19286	0.823805	0.871028	0.828338	0.612041	CAOV
BL005512	T	1.62111	3.12612	2.19286	0.799573	0.871028	0.828338	0.612041	CAOV
BL005512	T	2.06715	3.12612	2.19286	0.772354	0.871028	0.828338	0.612041	CAOV
BL005512	T	2.24882	3.12612	2.19286	0.782269	0.871028	0.828338	0.612041	CAOV
BL005512	T	2.29167	3.12612	2.19286	0.829341	0.871028	0.828338	0.612041	CAOV
BL005512	T	2.09431	3.12612	2.19286	0.768544	0.871028	0.828338	0.612041	CAOV
BL005512	T	2.7707	3.12612	2.19286	0.802732	0.871028	0.828338	0.612041	CAOV
BL005512	T	2.62862	3.12612	2.19286	0.77812	0.871028	0.828338	0.612041	CAOV
BL005512	T	2.9033	3.12612	2.19286	0.794242	0.871028	0.828338	0.612041	CAOV
BL005512	T	4.37771	3.12612	2.19286	0.825018	0.871028	0.828338	0.612041	CAOV
BL005512	T	5.62867	3.12612	2.19286	0.759266	0.871028	0.828338	0.612041	CAOV
BL005512	T	2.41756	3.12612	2.19286	0.836575	0.871028	0.828338	0.612041	CAOV
BL005512	T	5.03271	3.12612	2.19286	0.864227	0.871028	0.828338	0.612041	CAOV
BL005512	T	5.35446	3.12612	2.19286	0.74295	0.871028	0.828338	0.612041	CAOV
BL005512	T	1.45519	3.12612	2.19286	0.717453	0.871028	0.828338	0.612041	CAOV
BL005512	T	0.864951	3.12612	2.19286	0.724673	0.871028	0.828338	0.612041	CAOV
BL005512	T	0.804149	3.12612	2.19286	0.732038	0.871028	0.828338	0.612041	CAOV
BL005512	T	1.74649	3.12612	2.19286	0.706456	0.871028	0.828338	0.612041	CAOV
BL005512	T	1.60065	3.12612	2.19286	0.792458	0.871028	0.828338	0.612041	CAOV
BL005512	T	2.06383	3.12612	2.19286	0.818938	0.871028	0.828338	0.612041	CAOV
BL005512	T	2.19286	3.12612	2.19286	0.873191	0.871028	0.828338	0.612041	CAOV
BL005512	T	1.66914	3.12612	2.19286	0.725594	0.871028	0.828338	0.612041	CAOV
BL005512	T	1.85782	3.12612	2.19286	0.841331	0.871028	0.828338	0.612041	CAOV
BL005512	T	1.65596	3.12612	2.19286	0.758449	0.871028	0.828338	0.612041	CAOV
BL005512	T	2.11475	3.12612	2.19286	0.742132	0.871028	0.828338	0.612041	CAOV
BL005512	T	1.80426	3.12612	2.19286	1.19885	0.871028	0.828338	0.612041	CAOV
BL005512	T	4.84094	3.12612	2.19286	1.36775	0.871028	0.828338	0.612041	CAOV
BL005512	T	1.33861	3.12612	2.19286	0.980619	0.871028	0.828338	0.612041	CAOV
BL005512	T	5.34965	3.12612	2.19286	1.30884	0.871028	0.828338	0.612041	CAOV
BL005512	T	4.54765	3.12612	2.19286	1.19833	0.871028	0.828338	0.612041	CAOV
BL005512	T	3.88345	3.12612	2.19286	1.1127	0.871028	0.828338	0.612041	CAOV
BL005512	T	3.46622	3.12612	2.19286	0.926726	0.871028	0.828338	0.612041	CAOV
BL005512	T	2.1638	3.12612	2.19286	0.835024	0.871028	0.828338	0.612041	CAOV
BL005512	T	2.05568	3.12612	2.19286	0.876122	0.871028	0.828338	0.612041	CAOV
BL005512	T	5.09036	3.12612	2.19286	0.856166	0.871028	0.828338	0.612041	CAOV
BL005512	T	3.49204	3.12612	2.19286	1.03823	0.871028	0.828338	0.612041	CAOV
BL005569	T	3.80198	2.81509	2.26955	0.843301	0.757078	0.742447	0.49444	CAOV
BL005569	T	4.90813	2.81509	2.26955	0.83861	0.757078	0.742447	0.49444	CAOV
BL005569	T	2.01037	2.81509	2.26955	0.742447	0.757078	0.742447	0.49444	CAOV
BL005569	T	1.19675	2.81509	2.26955	0.709055	0.757078	0.742447	0.49444	CAOV
BL005569	T	2.25154	2.81509	2.26955	0.720916	0.757078	0.742447	0.49444	CAOV
BL005569	T	1.5389	2.81509	2.26955	0.641897	0.757078	0.742447	0.49444	CAOV
BL005569	T	1.12673	2.81509	2.26955	0.730237	0.757078	0.742447	0.49444	CAOV
BL005569	T	1.57123	2.81509	2.26955	0.700798	0.757078	0.742447	0.49444	CAOV
BL005569	T	1.45552	2.81509	2.26955	0.919095	0.757078	0.742447	0.49444	CAOV
BL005569	T	2.41162	2.81509	2.26955	0.783071	0.757078	0.742447	0.49444	CAOV
BL005569	T	1.61945	2.81509	2.26955	0.736404	0.757078	0.742447	0.49444	CAOV
BL005569	T	3.22995	2.81509	2.26955	0.898873	0.757078	0.742447	0.49444	CAOV
BL005569	T	2.05502	2.81509	2.26955	0.67889	0.757078	0.742447	0.49444	CAOV
BL005569	T	2.59967	2.81509	2.26955	0.896563	0.757078	0.742447	0.49444	CAOV
BL005569	T	1.76521	2.81509	2.26955	0.894625	0.757078	0.742447	0.49444	CAOV
BL005569	T	2.07489	2.81509	2.26955	0.886291	0.757078	0.742447	0.49444	CAOV
BL005569	T	2.19227	2.81509	2.26955	0.702541	0.757078	0.742447	0.49444	CAOV
BL005569	T	1.97598	2.81509	2.26955	0.773574	0.757078	0.742447	0.49444	CAOV
BL005569	T	2.23593	2.81509	2.26955	0.830127	0.757078	0.742447	0.49444	CAOV
BL005569	T	2.26955	2.81509	2.26955	0.782279	0.757078	0.742447	0.49444	CAOV
BL005569	T	1.88836	2.81509	2.26955	0.710028	0.757078	0.742447	0.49444	CAOV
BL005569	T	2.18786	2.81509	2.26955	0.7733	0.757078	0.742447	0.49444	CAOV
BL005569	T	4.04036	2.81509	2.26955	0.78841	0.757078	0.742447	0.49444	CAOV
BL005569	T	2.13683	2.81509	2.26955	0.685269	0.757078	0.742447	0.49444	CAOV
BL005569	T	1.81228	2.81509	2.26955	0.694616	0.757078	0.742447	0.49444	CAOV
BL005569	T	3.50406	2.81509	2.26955	0.672628	0.757078	0.742447	0.49444	CAOV
BL005569	T	2.21272	2.81509	2.26955	0.766237	0.757078	0.742447	0.49444	CAOV
BL005569	T	0.664676	2.81509	2.26955	0.721616	0.757078	0.742447	0.49444	CAOV
BL005569	T	1.60473	2.81509	2.26955	0.705987	0.757078	0.742447	0.49444	CAOV
BL005569	T	2.25554	2.81509	2.26955	0.685945	0.757078	0.742447	0.49444	CAOV
BL005569	T	3.01999	2.81509	2.26955	0.774325	0.757078	0.742447	0.49444	CAOV
BL005569	T	2.84955	2.81509	2.26955	0.711954	0.757078	0.742447	0.49444	CAOV
BL005569	T	3.32476	2.81509	2.26955	0.852723	0.757078	0.742447	0.49444	CAOV
BL005569	T	3.71484	2.81509	2.26955	0.786939	0.757078	0.742447	0.49444	CAOV
BL005569	T	2.529	2.81509	2.26955	0.756065	0.757078	0.742447	0.49444	CAOV
BL005569	T	2.76708	2.81509	2.26955	0.725874	0.757078	0.742447	0.49444	CAOV
BL005569	T	6.90035	2.81509	2.26955	0.645455	0.757078	0.742447	0.49444	CAOV
BL005569	T	5.53098	2.81509	2.26955	0.708888	0.757078	0.742447	0.49444	CAOV
BL005569	T	7.16466	2.81509	2.26955	0.677024	0.757078	0.742447	0.49444	CAOV
BL005569	T	3.19943	2.81509	2.26955	0.608265	0.757078	0.742447	0.49444	CAOV
BL005569	T	4.08784	2.81509	2.26955	0.755356	0.757078	0.742447	0.49444	CAOV
BL005569	T	2.64781	2.81509	2.26955	0.79317	0.757078	0.742447	0.49444	CAOV
BL005569	T	4.35417	2.81509	2.26955	0.618308	0.757078	0.742447	0.49444	CAOV
BL005569	T	3.33958	2.81509	2.26955	0.712436	0.757078	0.742447	0.49444	CAOV
BL005569	T	6.85315	2.81509	2.26955	0.916237	0.757078	0.742447	0.49444	CAOV
BL005569	T	3.92268	2.81509	2.26955	0.843662	0.757078	0.742447	0.49444	CAOV
BL005569	T	0.962839	2.81509	2.26955	0.798605	0.757078	0.742447	0.49444	CAOV
BL005569	T	1.73805	2.81509	2.26955	0.817844	0.757078	0.742447	0.49444	CAOV
BL005569	T	2.43477	2.81509	2.26955	0.680079	0.757078	0.742447	0.49444	CAOV
BL005779	T	1.29657	1.5329	1.46244	0.844177	0.808836	0.812933	0.35772	CAOV
BL005779	T	1.50562	1.5329	1.46244	0.722897	0.808836	0.812933	0.35772	CAOV
BL005779	T	1.27745	1.5329	1.46244	0.649898	0.808836	0.812933	0.35772	CAOV
BL005779	T	1.55529	1.5329	1.46244	0.681342	0.808836	0.812933	0.35772	CAOV
BL005779	T	2.29887	1.5329	1.46244	0.660715	0.808836	0.812933	0.35772	CAOV
BL005779	T	1.72655	1.5329	1.46244	0.672812	0.808836	0.812933	0.35772	CAOV
BL005779	T	1.95349	1.5329	1.46244	0.918373	0.808836	0.812933	0.35772	CAOV
BL005779	T	2.00868	1.5329	1.46244	0.871882	0.808836	0.812933	0.35772	CAOV
BL005779	T	1.66042	1.5329	1.46244	0.813843	0.808836	0.812933	0.35772	CAOV
BL005779	T	0.786899	1.5329	1.46244	0.636022	0.808836	0.812933	0.35772	CAOV
BL005779	T	1.44426	1.5329	1.46244	0.723276	0.808836	0.812933	0.35772	CAOV
BL005779	T	1.33157	1.5329	1.46244	0.774039	0.808836	0.812933	0.35772	CAOV
BL005779	T	0.746818	1.5329	1.46244	0.738545	0.808836	0.812933	0.35772	CAOV
BL005779	T	0.648207	1.5329	1.46244	0.674001	0.808836	0.812933	0.35772	CAOV
BL005779	T	1.5013	1.5329	1.46244	0.772792	0.808836	0.812933	0.35772	CAOV
BL005779	T	2.07989	1.5329	1.46244	0.724706	0.808836	0.812933	0.35772	CAOV
BL005779	T	0.856574	1.5329	1.46244	0.695591	0.808836	0.812933	0.35772	CAOV
BL005779	T	1.48508	1.5329	1.46244	0.744691	0.808836	0.812933	0.35772	CAOV
BL005779	T	1.01914	1.5329	1.46244	0.713226	0.808836	0.812933	0.35772	CAOV
BL005779	T	1.48966	1.5329	1.46244	0.817482	0.808836	0.812933	0.35772	CAOV
BL005779	T	0.951556	1.5329	1.46244	1.01397	0.808836	0.812933	0.35772	CAOV
BL005779	T	4.88826	1.5329	1.46244	0.766247	0.808836	0.812933	0.35772	CAOV
BL005779	T	2.85503	1.5329	1.46244	0.662731	0.808836	0.812933	0.35772	CAOV
BL005779	T	1.39674	1.5329	1.46244	0.657738	0.808836	0.812933	0.35772	CAOV
BL005779	T	2.36648	1.5329	1.46244	0.886679	0.808836	0.812933	0.35772	CAOV
BL005779	T	2.03457	1.5329	1.46244	0.864062	0.808836	0.812933	0.35772	CAOV
BL005779	T	2.01867	1.5329	1.46244	0.8704	0.808836	0.812933	0.35772	CAOV
BL005779	T	1.32086	1.5329	1.46244	0.751392	0.808836	0.812933	0.35772	CAOV
BL005779	T	1.53708	1.5329	1.46244	0.864359	0.808836	0.812933	0.35772	CAOV
BL005779	T	1.18969	1.5329	1.46244	0.814251	0.808836	0.812933	0.35772	CAOV
BL005779	T	1.05996	1.5329	1.46244	0.812024	0.808836	0.812933	0.35772	CAOV
BL005779	T	0.978097	1.5329	1.46244	0.851947	0.808836	0.812933	0.35772	CAOV
BL005779	T	1.05349	1.5329	1.46244	0.986557	0.808836	0.812933	0.35772	CAOV
BL005779	T	1.69072	1.5329	1.46244	1.06289	0.808836	0.812933	0.35772	CAOV
BL005779	T	1.48062	1.5329	1.46244	0.894057	0.808836	0.812933	0.35772	CAOV
BL005779	T	1.56785	1.5329	1.46244	0.858718	0.808836	0.812933	0.35772	CAOV
BL005779	T	1.49537	1.5329	1.46244	0.842821	0.808836	0.812933	0.35772	CAOV
BL005779	T	1.2802	1.5329	1.46244	0.804454	0.808836	0.812933	0.35772	CAOV
BL005779	T	1.06633	1.5329	1.46244	0.746159	0.808836	0.812933	0.35772	CAOV
BL005779	T	1.65401	1.5329	1.46244	0.808849	0.808836	0.812933	0.35772	CAOV
BL005779	T	1.23001	1.5329	1.46244	0.901492	0.808836	0.812933	0.35772	CAOV
BL005779	T	1.22417	1.5329	1.46244	0.828959	0.808836	0.812933	0.35772	CAOV
BL005779	T	1.1799	1.5329	1.46244	0.686787	0.808836	0.812933	0.35772	CAOV
BL005779	T	1.27199	1.5329	1.46244	0.868464	0.808836	0.812933	0.35772	CAOV
BL005779	T	1.43497	1.5329	1.46244	0.98884	0.808836	0.812933	0.35772	CAOV
BL005779	T	1.42532	1.5329	1.46244	0.86257	0.808836	0.812933	0.35772	CAOV
BL005779	T	0.804149	1.5329	1.46244	0.755266	0.808836	0.812933	0.35772	CAOV
BL005779	T	1.72005	1.5329	1.46244	0.896109	0.808836	0.812933	0.35772	CAOV
BL005779	T	1.8384	1.5329	1.46244	1.00701	0.808836	0.812933	0.35772	CAOV
BL005779	T	1.95816	1.5329	1.46244	0.975711	0.808836	0.812933	0.35772	CAOV
BL007264	T	3.32982	2.39412	1.87676	0.596331	0.656473	0.643562	0.916747	CAOV
BL007264	T	3.17737	2.39412	1.87676	0.615478	0.656473	0.643562	0.916747	CAOV
BL007264	T	3.94575	2.39412	1.87676	0.71654	0.656473	0.643562	0.916747	CAOV
BL007264	T	2.44722	2.39412	1.87676	0.705361	0.656473	0.643562	0.916747	CAOV
BL007264	T	4.07823	2.39412	1.87676	0.625827	0.656473	0.643562	0.916747	CAOV
BL007264	T	4.2272	2.39412	1.87676	0.688463	0.656473	0.643562	0.916747	CAOV
BL007264	T	1.54455	2.39412	1.87676	0.643437	0.656473	0.643562	0.916747	CAOV
BL007264	T	2.69595	2.39412	1.87676	0.636731	0.656473	0.643562	0.916747	CAOV
BL007264	T	2.27382	2.39412	1.87676	0.685353	0.656473	0.643562	0.916747	CAOV
BL007264	T	3.26751	2.39412	1.87676	0.620619	0.656473	0.643562	0.916747	CAOV
BL007264	T	1.59522	2.39412	1.87676	0.652881	0.656473	0.643562	0.916747	CAOV
BL007264	T	1.69166	2.39412	1.87676	0.6326	0.656473	0.643562	0.916747	CAOV
BL007264	T	1.8314	2.39412	1.87676	0.655165	0.656473	0.643562	0.916747	CAOV
BL007264	T	2.50338	2.39412	1.87676	0.685714	0.656473	0.643562	0.916747	CAOV
BL007264	T	2.9074	2.39412	1.87676	0.629551	0.656473	0.643562	0.916747	CAOV
BL007264	T	1.05422	2.39412	1.87676	0.616172	0.656473	0.643562	0.916747	CAOV
BL007264	T	1.92211	2.39412	1.87676	0.622884	0.656473	0.643562	0.916747	CAOV
BL007264	T	1.52004	2.39412	1.87676	0.758579	0.656473	0.643562	0.916747	CAOV
BL007264	T	2.26955	2.39412	1.87676	0.672157	0.656473	0.643562	0.916747	CAOV
BL007264	T	3.65077	2.39412	1.87676	0.660041	0.656473	0.643562	0.916747	CAOV
BL007264	T	5.15626	2.39412	1.87676	0.612061	0.656473	0.643562	0.916747	CAOV
BL007264	T	4.31039	2.39412	1.87676	0.609485	0.656473	0.643562	0.916747	CAOV
BL007264	T	5.13986	2.39412	1.87676	0.660527	0.656473	0.643562	0.916747	CAOV
BL007264	T	8.42743	2.39412	1.87676	0.630148	0.656473	0.643562	0.916747	CAOV
BL007264	T	8.31355	2.39412	1.87676	0.615099	0.656473	0.643562	0.916747	CAOV
BL007264	T	1.23564	2.39412	1.87676	0.653382	0.656473	0.643562	0.916747	CAOV
BL007264	T	0.332274	2.39412	1.87676	0.638465	0.656473	0.643562	0.916747	CAOV
BL007264	T	0.29997	2.39412	1.87676	0.644783	0.656473	0.643562	0.916747	CAOV
BL007264	T	0.224391	2.39412	1.87676	0.589352	0.656473	0.643562	0.916747	CAOV
BL007264	T	2.04662	2.39412	1.87676	0.688786	0.656473	0.643562	0.916747	CAOV
BL007264	T	1.07567	2.39412	1.87676	0.706634	0.656473	0.643562	0.916747	CAOV
BL007264	T	0.987528	2.39412	1.87676	0.770539	0.656473	0.643562	0.916747	CAOV
BL007264	T	1.10809	2.39412	1.87676	0.70468	0.656473	0.643562	0.916747	CAOV
BL007264	T	0.483863	2.39412	1.87676	0.722273	0.656473	0.643562	0.916747	CAOV
BL007264	T	1.08786	2.39412	1.87676	0.719211	0.656473	0.643562	0.916747	CAOV
BL007264	T	0.711556	2.39412	1.87676	0.723494	0.656473	0.643562	0.916747	CAOV
BL007264	T	0.348396	2.39412	1.87676	0.643686	0.656473	0.643562	0.916747	CAOV
BL007264	T	0.304346	2.39412	1.87676	0.626531	0.656473	0.643562	0.916747	CAOV
BL007264	T	1.12331	2.39412	1.87676	0.71374	0.656473	0.643562	0.916747	CAOV
BL007264	T	0.504344	2.39412	1.87676	0.632498	0.656473	0.643562	0.916747	CAOV
BL007264	T	3.4553	2.39412	1.87676	0.624545	0.656473	0.643562	0.916747	CAOV
BL007264	T	4.51108	2.39412	1.87676	0.631743	0.656473	0.643562	0.916747	CAOV
BL007264	T	0.775914	2.39412	1.87676	0.593823	0.656473	0.643562	0.916747	CAOV
BL007264	T	1.44426	2.39412	1.87676	0.609448	0.656473	0.643562	0.916747	CAOV
BL008060	T	4.31495	3.59246	3.33428	0.632673	0.738925	0.701125	0.536346	CAOV
BL008060	T	2.69426	3.59246	3.33428	0.669829	0.738925	0.701125	0.536346	CAOV
BL008060	T	4.8333	3.59246	3.33428	0.650488	0.738925	0.701125	0.536346	CAOV
BL008060	T	4.70721	3.59246	3.33428	0.631392	0.738925	0.701125	0.536346	CAOV
BL008060	T	5.68788	3.59246	3.33428	0.64739	0.738925	0.701125	0.536346	CAOV
BL008060	T	1.69817	3.59246	3.33428	0.648622	0.738925	0.701125	0.536346	CAOV
BL008060	T	1.26086	3.59246	3.33428	0.663935	0.738925	0.701125	0.536346	CAOV
BL008060	T	3.11853	3.59246	3.33428	0.666277	0.738925	0.701125	0.536346	CAOV
BL008060	T	5.38388	3.59246	3.33428	0.659593	0.738925	0.701125	0.536346	CAOV
BL008060	T	9.16768	3.59246	3.33428	0.6815	0.738925	0.701125	0.536346	CAOV
BL008060	T	5.11457	3.59246	3.33428	0.793147	0.738925	0.701125	0.536346	CAOV
BL008060	T	2.87412	3.59246	3.33428	0.673578	0.738925	0.701125	0.536346	CAOV
BL008060	T	5.83876	3.59246	3.33428	0.685973	0.738925	0.701125	0.536346	CAOV
BL008060	T	3.74345	3.59246	3.33428	0.68817	0.738925	0.701125	0.536346	CAOV
BL008060	T	3.4245	3.59246	3.33428	0.623998	0.738925	0.701125	0.536346	CAOV
BL008060	T	3.33428	3.59246	3.33428	0.707699	0.738925	0.701125	0.536346	CAOV
BL008060	T	2.69194	3.59246	3.33428	0.632399	0.738925	0.701125	0.536346	CAOV
BL008060	T	3.33428	3.59246	3.33428	0.674454	0.738925	0.701125	0.536346	CAOV
BL008060	T	5.29562	3.59246	3.33428	0.678139	0.738925	0.701125	0.536346	CAOV
BL008060	T	1.40457	3.59246	3.33428	0.666157	0.738925	0.701125	0.536346	CAOV
BL008060	T	1.25867	3.59246	3.33428	0.658192	0.738925	0.701125	0.536346	CAOV
BL008060	T	5.62659	3.59246	3.33428	0.713015	0.738925	0.701125	0.536346	CAOV
BL008060	T	4.21172	3.59246	3.33428	0.815182	0.738925	0.701125	0.536346	CAOV
BL008060	T	5.01318	3.59246	3.33428	0.816358	0.738925	0.701125	0.536346	CAOV
BL008060	T	3.10433	3.59246	3.33428	1.3021	0.738925	0.701125	0.536346	CAOV
BL008060	T	2.89193	3.59246	3.33428	1.08698	0.738925	0.701125	0.536346	CAOV
BL008060	T	2.51759	3.59246	3.33428	0.701125	0.738925	0.701125	0.536346	CAOV
BL008060	T	3.2189	3.59246	3.33428	0.735392	0.738925	0.701125	0.536346	CAOV
BL008060	T	3.12633	3.59246	3.33428	0.741892	0.738925	0.701125	0.536346	CAOV
BL008060	T	1.92362	3.59246	3.33428	0.693235	0.738925	0.701125	0.536346	CAOV
BL008060	T	4.41301	3.59246	3.33428	1.05318	0.738925	0.701125	0.536346	CAOV
BL008060	T	3.73025	3.59246	3.33428	0.805129	0.738925	0.701125	0.536346	CAOV
BL008060	T	3.10172	3.59246	3.33428	0.720997	0.738925	0.701125	0.536346	CAOV
BL008060	T	4.32295	3.59246	3.33428	0.717654	0.738925	0.701125	0.536346	CAOV
BL008060	T	1.2886	3.59246	3.33428	0.717293	0.738925	0.701125	0.536346	CAOV
BL008060	T	8.51903	3.59246	3.33428	0.780916	0.738925	0.701125	0.536346	CAOV
BL008060	T	0.921954	3.59246	3.33428	0.737695	0.738925	0.701125	0.536346	CAOV
BL008060	T	3.22444	3.59246	3.33428	0.758078	0.738925	0.701125	0.536346	CAOV
BL008060	T	3.22995	3.59246	3.33428	0.86317	0.738925	0.701125	0.536346	CAOV
BL008060	T	3.75818	3.59246	3.33428	0.804578	0.738925	0.701125	0.536346	CAOV
BL008060	T	3.90382	3.59246	3.33428	0.901698	0.738925	0.701125	0.536346	CAOV
BL008060	T	0.642716	3.59246	3.33428	0.649644	0.738925	0.701125	0.536346	CAOV
BL008060	T	3.97171	3.59246	3.33428	0.804571	0.738925	0.701125	0.536346	CAOV
BL008060	T	4.70721	3.59246	3.33428	0.791272	0.738925	0.701125	0.536346	CAOV
BL008060	T	2.97878	3.59246	3.33428	0.603161	0.738925	0.701125	0.536346	CAOV
BL008060	T	3.28813	3.59246	3.33428	0.771177	0.738925	0.701125	0.536346	CAOV
BL008060	T	2.25403	3.59246	3.33428	0.643056	0.738925	0.701125	0.536346	CAOV
BL008060	T	1.58868	3.59246	3.33428	0.698621	0.738925	0.701125	0.536346	CAOV
BL008060	T	3.36994	3.59246	3.33428	0.746577	0.738925	0.701125	0.536346	CAOV
BL011398	T	3.693	2.55729	1.60599	0.749789	0.830296	0.810548	0.657157	CAOV
BL011398	T	6.35474	2.55729	1.60599	0.765535	0.830296	0.810548	0.657157	CAOV
BL011398	T	16.8418	2.55729	1.60599	0.665544	0.830296	0.810548	0.657157	CAOV
BL011398	T	6.921	2.55729	1.60599	0.80836	0.830296	0.810548	0.657157	CAOV
BL011398	T	5.95244	2.55729	1.60599	0.836871	0.830296	0.810548	0.657157	CAOV
BL011398	T	3.59744	2.55729	1.60599	1.0085	0.830296	0.810548	0.657157	CAOV
BL011398	T	3.59744	2.55729	1.60599	1.08815	0.830296	0.810548	0.657157	CAOV
BL011398	T	3.47525	2.55729	1.60599	1.26221	0.830296	0.810548	0.657157	CAOV
BL011398	T	1.83453	2.55729	1.60599	0.835075	0.830296	0.810548	0.657157	CAOV
BL011398	T	1.65953	2.55729	1.60599	0.771036	0.830296	0.810548	0.657157	CAOV
BL011398	T	1.39317	2.55729	1.60599	0.884829	0.830296	0.810548	0.657157	CAOV
BL011398	T	1.36102	2.55729	1.60599	0.772096	0.830296	0.810548	0.657157	CAOV
BL011398	T	1.69306	2.55729	1.60599	0.767844	0.830296	0.810548	0.657157	CAOV
BL011398	T	1.08031	2.55729	1.60599	0.751479	0.830296	0.810548	0.657157	CAOV
BL011398	T	1.44125	2.55729	1.60599	0.703372	0.830296	0.810548	0.657157	CAOV
BL011398	T	1.64292	2.55729	1.60599	0.691502	0.830296	0.810548	0.657157	CAOV
BL011398	T	1.56907	2.55729	1.60599	0.736702	0.830296	0.810548	0.657157	CAOV
BL011398	T	1.42708	2.55729	1.60599	0.780279	0.830296	0.810548	0.657157	CAOV
BL011398	T	1.18292	2.55729	1.60599	0.752143	0.830296	0.810548	0.657157	CAOV
BL011398	T	1.22849	2.55729	1.60599	0.734997	0.830296	0.810548	0.657157	CAOV
BL011398	T	0.977734	2.55729	1.60599	0.915687	0.830296	0.810548	0.657157	CAOV
BL011398	T	1.23094	2.55729	1.60599	0.801681	0.830296	0.810548	0.657157	CAOV
BL011398	T	1.16428	2.55729	1.60599	0.676058	0.830296	0.810548	0.657157	CAOV
BL011398	T	1.18629	2.55729	1.60599	0.652177	0.830296	0.810548	0.657157	CAOV
BL011398	T	1.16874	2.55729	1.60599	0.667669	0.830296	0.810548	0.657157	CAOV
BL011398	T	1.1991	2.55729	1.60599	0.788659	0.830296	0.810548	0.657157	CAOV
BL011398	T	1.39574	2.55729	1.60599	0.879723	0.830296	0.810548	0.657157	CAOV
BL011398	T	1.26246	2.55729	1.60599	0.828563	0.830296	0.810548	0.657157	CAOV
BL011398	T	1.23838	2.55729	1.60599	0.888812	0.830296	0.810548	0.657157	CAOV
BL011398	T	1.091	2.55729	1.60599	0.885284	0.830296	0.810548	0.657157	CAOV
BL011398	T	2.89842	2.55729	1.60599	0.753214	0.830296	0.810548	0.657157	CAOV
BL011398	T	6.0017	2.55729	1.60599	0.790357	0.830296	0.810548	0.657157	CAOV
BL011398	T	5.10649	2.55729	1.60599	0.777139	0.830296	0.810548	0.657157	CAOV
BL011398	T	2.74351	2.55729	1.60599	0.897561	0.830296	0.810548	0.657157	CAOV
BL011398	T	2.41018	2.55729	1.60599	0.932115	0.830296	0.810548	0.657157	CAOV
BL011398	T	1.10577	2.55729	1.60599	0.961965	0.830296	0.810548	0.657157	CAOV
BL011398	T	0.857857	2.55729	1.60599	0.851633	0.830296	0.810548	0.657157	CAOV
BL011398	T	1.83182	2.55729	1.60599	0.851473	0.830296	0.810548	0.657157	CAOV
BL011398	T	2.23353	2.55729	1.60599	0.824529	0.830296	0.810548	0.657157	CAOV
BL011398	T	1.97825	2.55729	1.60599	0.764291	0.830296	0.810548	0.657157	CAOV
BL011398	T	1.231	2.55729	1.60599	0.746227	0.830296	0.810548	0.657157	CAOV
BL011398	T	1.67327	2.55729	1.60599	0.9421	0.830296	0.810548	0.657157	CAOV
BL011398	T	3.84629	2.55729	1.60599	1.02816	0.830296	0.810548	0.657157	CAOV
BL011398	T	3.16964	2.55729	1.60599	0.908674	0.830296	0.810548	0.657157	CAOV
BL011398	T	2.48023	2.55729	1.60599	0.958855	0.830296	0.810548	0.657157	CAOV
BL011398	T	1.03905	2.55729	1.60599	0.762561	0.830296	0.810548	0.657157	CAOV
BL011398	T	1.0575	2.55729	1.60599	0.823329	0.830296	0.810548	0.657157	CAOV
BL011398	T	4.15196	2.55729	1.60599	0.812736	0.830296	0.810548	0.657157	CAOV
BL011398	T	0.751049	2.55729	1.60599	0.935996	0.830296	0.810548	0.657157	CAOV
BL011398	T	1.4357	2.55729	1.60599	0.841239	0.830296	0.810548	0.657157	CAOV
BL011399	T	12.9582	4.18984	2.88586	0.705629	0.804986	0.78959	0.676875	CAOV
BL011399	T	5.24102	4.18984	2.88586	0.75472	0.804986	0.78959	0.676875	CAOV
BL011399	T	8.24537	4.18984	2.88586	0.773139	0.804986	0.78959	0.676875	CAOV
BL011399	T	17.8874	4.18984	2.88586	0.743972	0.804986	0.78959	0.676875	CAOV
BL011399	T	16.9901	4.18984	2.88586	0.746114	0.804986	0.78959	0.676875	CAOV
BL011399	T	4.31148	4.18984	2.88586	0.831059	0.804986	0.78959	0.676875	CAOV
BL011399	T	6.25466	4.18984	2.88586	0.694216	0.804986	0.78959	0.676875	CAOV
BL011399	T	1.12758	4.18984	2.88586	0.738441	0.804986	0.78959	0.676875	CAOV
BL011399	T	1.48691	4.18984	2.88586	0.711328	0.804986	0.78959	0.676875	CAOV
BL011399	T	3.72654	4.18984	2.88586	0.672857	0.804986	0.78959	0.676875	CAOV
BL011399	T	2.20651	4.18984	2.88586	0.835873	0.804986	0.78959	0.676875	CAOV
BL011399	T	2.11657	4.18984	2.88586	0.738969	0.804986	0.78959	0.676875	CAOV
BL011399	T	1.49804	4.18984	2.88586	0.741687	0.804986	0.78959	0.676875	CAOV
BL011399	T	1.55548	4.18984	2.88586	0.836863	0.804986	0.78959	0.676875	CAOV
BL011399	T	2.36566	4.18984	2.88586	0.809754	0.804986	0.78959	0.676875	CAOV
BL011399	T	2.41069	4.18984	2.88586	0.783789	0.804986	0.78959	0.676875	CAOV
BL011399	T	2.66742	4.18984	2.88586	0.773761	0.804986	0.78959	0.676875	CAOV
BL011399	T	2.94648	4.18984	2.88586	0.772493	0.804986	0.78959	0.676875	CAOV
BL011399	T	2.10267	4.18984	2.88586	0.875265	0.804986	0.78959	0.676875	CAOV
BL011399	T	2.73055	4.18984	2.88586	0.876349	0.804986	0.78959	0.676875	CAOV
BL011399	T	1.99974	4.18984	2.88586	0.891419	0.804986	0.78959	0.676875	CAOV
BL011399	T	4.76605	4.18984	2.88586	0.83555	0.804986	0.78959	0.676875	CAOV
BL011399	T	3.00224	4.18984	2.88586	0.821402	0.804986	0.78959	0.676875	CAOV
BL011399	T	6.41893	4.18984	2.88586	0.747597	0.804986	0.78959	0.676875	CAOV
BL011399	T	5.97763	4.18984	2.88586	0.892482	0.804986	0.78959	0.676875	CAOV
BL011399	T	10.5912	4.18984	2.88586	0.760804	0.804986	0.78959	0.676875	CAOV
BL011399	T	4.8142	4.18984	2.88586	0.804375	0.804986	0.78959	0.676875	CAOV
BL011399	T	3.49944	4.18984	2.88586	0.796277	0.804986	0.78959	0.676875	CAOV
BL011399	T	2.47619	4.18984	2.88586	0.839656	0.804986	0.78959	0.676875	CAOV
BL011399	T	3.87206	4.18984	2.88586	0.891944	0.804986	0.78959	0.676875	CAOV
BL011399	T	3.15597	4.18984	2.88586	0.795391	0.804986	0.78959	0.676875	CAOV
BL011399	T	1.44426	4.18984	2.88586	0.949963	0.804986	0.78959	0.676875	CAOV
BL011399	T	9.33037	4.18984	2.88586	1.29397	0.804986	0.78959	0.676875	CAOV
BL011399	T	7.51847	4.18984	2.88586	0.913915	0.804986	0.78959	0.676875	CAOV
BL011399	T	2.91144	4.18984	2.88586	0.959692	0.804986	0.78959	0.676875	CAOV
BL011399	T	3.62986	4.18984	2.88586	1.04062	0.804986	0.78959	0.676875	CAOV
BL011399	T	4.43354	4.18984	2.88586	0.885509	0.804986	0.78959	0.676875	CAOV
BL011399	T	1.19239	4.18984	2.88586	0.689616	0.804986	0.78959	0.676875	CAOV
BL011399	T	1.50248	4.18984	2.88586	0.758858	0.804986	0.78959	0.676875	CAOV
BL011399	T	2.64781	4.18984	2.88586	0.81135	0.804986	0.78959	0.676875	CAOV
BL011399	T	2.51889	4.18984	2.88586	0.734154	0.804986	0.78959	0.676875	CAOV
BL011399	T	2.35837	4.18984	2.88586	0.72115	0.804986	0.78959	0.676875	CAOV
BL011399	T	1.52514	4.18984	2.88586	0.661726	0.804986	0.78959	0.676875	CAOV
BL011399	T	2.35361	4.18984	2.88586	0.645012	0.804986	0.78959	0.676875	CAOV
BL011399	T	1.76521	4.18984	2.88586	0.814034	0.804986	0.78959	0.676875	CAOV
BL011399	T	2.86029	4.18984	2.88586	0.650472	0.804986	0.78959	0.676875	CAOV
BL011399	T	3.62332	4.18984	2.88586	0.665848	0.804986	0.78959	0.676875	CAOV
BL011399	T	2.38822	4.18984	2.88586	0.80872	0.804986	0.78959	0.676875	CAOV
BL011399	T	2.96486	4.18984	2.88586	0.72842	0.804986	0.78959	0.676875	CAOV
BL011399	T	1.12043	4.18984	2.88586	1.02308	0.804986	0.78959	0.676875	CAOV
BL013398	T	2.70468	2.05438	1.93194	1.02319	0.937697	0.938981	0.321152	CAOV
BL013398	T	3.29994	2.05438	1.93194	0.894621	0.937697	0.938981	0.321152	CAOV
BL013398	T	3.95178	2.05438	1.93194	0.943631	0.937697	0.938981	0.321152	CAOV
BL013398	T	3.03883	2.05438	1.93194	0.907655	0.937697	0.938981	0.321152	CAOV
BL013398	T	2.31385	2.05438	1.93194	0.988476	0.937697	0.938981	0.321152	CAOV
BL013398	T	1.66522	2.05438	1.93194	1.02615	0.937697	0.938981	0.321152	CAOV
BL013398	T	2.81342	2.05438	1.93194	0.976216	0.937697	0.938981	0.321152	CAOV
BL013398	T	2.393	2.05438	1.93194	0.974688	0.937697	0.938981	0.321152	CAOV
BL013398	T	2.82729	2.05438	1.93194	0.899415	0.937697	0.938981	0.321152	CAOV
BL013398	T	2.8488	2.05438	1.93194	0.90658	0.937697	0.938981	0.321152	CAOV
BL013398	T	3.93113	2.05438	1.93194	1.04	0.937697	0.938981	0.321152	CAOV
BL013398	T	3.50059	2.05438	1.93194	1.01284	0.937697	0.938981	0.321152	CAOV
BL013398	T	2.11586	2.05438	1.93194	0.960498	0.937697	0.938981	0.321152	CAOV
BL013398	T	1.88836	2.05438	1.93194	1.05068	0.937697	0.938981	0.321152	CAOV
BL013398	T	1.95063	2.05438	1.93194	1.00161	0.937697	0.938981	0.321152	CAOV
BL013398	T	1.94916	2.05438	1.93194	0.979672	0.937697	0.938981	0.321152	CAOV
BL013398	T	2.13986	2.05438	1.93194	0.938945	0.937697	0.938981	0.321152	CAOV
BL013398	T	2.48152	2.05438	1.93194	0.909178	0.937697	0.938981	0.321152	CAOV
BL013398	T	1.94281	2.05438	1.93194	0.939017	0.937697	0.938981	0.321152	CAOV
BL013398	T	2.27609	2.05438	1.93194	0.953253	0.937697	0.938981	0.321152	CAOV
BL013398	T	1.51558	2.05438	1.93194	0.904998	0.937697	0.938981	0.321152	CAOV
BL013398	T	1.37861	2.05438	1.93194	0.876193	0.937697	0.938981	0.321152	CAOV
BL013398	T	1.19368	2.05438	1.93194	0.872989	0.937697	0.938981	0.321152	CAOV
BL013398	T	1.47722	2.05438	1.93194	0.914357	0.937697	0.938981	0.321152	CAOV
BL013398	T	2.38413	2.05438	1.93194	0.882328	0.937697	0.938981	0.321152	CAOV
BL013398	T	2.18771	2.05438	1.93194	0.987002	0.937697	0.938981	0.321152	CAOV
BL013398	T	2.28396	2.05438	1.93194	0.946499	0.937697	0.938981	0.321152	CAOV
BL013398	T	2.15577	2.05438	1.93194	0.908977	0.937697	0.938981	0.321152	CAOV
BL013398	T	2.38844	2.05438	1.93194	0.927269	0.937697	0.938981	0.321152	CAOV
BL013398	T	1.92107	2.05438	1.93194	0.95214	0.937697	0.938981	0.321152	CAOV
BL013398	T	1.6606	2.05438	1.93194	0.925352	0.937697	0.938981	0.321152	CAOV
BL013398	T	1.0071	2.05438	1.93194	0.838845	0.937697	0.938981	0.321152	CAOV
BL013398	T	1.2957	2.05438	1.93194	0.864561	0.937697	0.938981	0.321152	CAOV
BL013398	T	1.47167	2.05438	1.93194	0.883991	0.937697	0.938981	0.321152	CAOV
BL013398	T	1.86384	2.05438	1.93194	0.956709	0.937697	0.938981	0.321152	CAOV
BL013398	T	1.76162	2.05438	1.93194	1.04057	0.937697	0.938981	0.321152	CAOV
BL013398	T	1.66906	2.05438	1.93194	0.975987	0.937697	0.938981	0.321152	CAOV
BL013398	T	1.29473	2.05438	1.93194	0.92946	0.937697	0.938981	0.321152	CAOV
BL013398	T	1.03059	2.05438	1.93194	0.892442	0.937697	0.938981	0.321152	CAOV
BL013398	T	1.66931	2.05438	1.93194	1.00786	0.937697	0.938981	0.321152	CAOV
BL013398	T	1.14133	2.05438	1.93194	0.867583	0.937697	0.938981	0.321152	CAOV
BL013398	T	1.55628	2.05438	1.93194	0.958095	0.937697	0.938981	0.321152	CAOV
BL013398	T	1.40473	2.05438	1.93194	0.904599	0.937697	0.938981	0.321152	CAOV
BL013398	T	1.75422	2.05438	1.93194	0.969614	0.937697	0.938981	0.321152	CAOV
BL013398	T	1.7319	2.05438	1.93194	0.975895	0.937697	0.938981	0.321152	CAOV
BL013398	T	1.66249	2.05438	1.93194	0.823622	0.937697	0.938981	0.321152	CAOV
BL013398	T	1.87328	2.05438	1.93194	0.84388	0.937697	0.938981	0.321152	CAOV
BL013398	T	2.31974	2.05438	1.93194	0.855956	0.937697	0.938981	0.321152	CAOV
BL013398	T	1.97434	2.05438	1.93194	0.968247	0.937697	0.938981	0.321152	CAOV
BL013398	T	1.6577	2.05438	1.93194	0.902487	0.937697	0.938981	0.321152	CAOV
BL014830	T	1.28412	2.98182	1.87553	0.676314	0.956943	0.939913	0.603744	CAOV
BL014830	T	1.23794	2.98182	1.87553	0.793679	0.956943	0.939913	0.603744	CAOV
BL014830	T	1.64977	2.98182	1.87553	0.696054	0.956943	0.939913	0.603744	CAOV
BL014830	T	1.63871	2.98182	1.87553	0.697256	0.956943	0.939913	0.603744	CAOV
BL014830	T	1.66101	2.98182	1.87553	0.76458	0.956943	0.939913	0.603744	CAOV
BL014830	T	1.57452	2.98182	1.87553	0.749308	0.956943	0.939913	0.603744	CAOV
BL014830	T	0.959675	2.98182	1.87553	0.855701	0.956943	0.939913	0.603744	CAOV
BL014830	T	1.34396	2.98182	1.87553	1.19229	0.956943	0.939913	0.603744	CAOV
BL014830	T	1.46977	2.98182	1.87553	1.09089	0.956943	0.939913	0.603744	CAOV
BL014830	T	1.06228	2.98182	1.87553	0.732347	0.956943	0.939913	0.603744	CAOV
BL014830	T	1.82178	2.98182	1.87553	0.711383	0.956943	0.939913	0.603744	CAOV
BL014830	T	1.4368	2.98182	1.87553	0.75205	0.956943	0.939913	0.603744	CAOV
BL014830	T	4.004	2.98182	1.87553	1.56595	0.956943	0.939913	0.603744	CAOV
BL014830	T	6.34277	2.98182	1.87553	1.17298	0.956943	0.939913	0.603744	CAOV
BL014830	T	4.60915	2.98182	1.87553	0.8028	0.956943	0.939913	0.603744	CAOV
BL014830	T	2.8587	2.98182	1.87553	0.885645	0.956943	0.939913	0.603744	CAOV
BL014830	T	2.15355	2.98182	1.87553	0.888491	0.956943	0.939913	0.603744	CAOV
BL014830	T	2.14205	2.98182	1.87553	1.00474	0.956943	0.939913	0.603744	CAOV
BL014830	T	4.55237	2.98182	1.87553	1.01627	0.956943	0.939913	0.603744	CAOV
BL014830	T	3.70547	2.98182	1.87553	0.853618	0.956943	0.939913	0.603744	CAOV
BL014830	T	1.87265	2.98182	1.87553	1.1102	0.956943	0.939913	0.603744	CAOV
BL014830	T	3.77269	2.98182	1.87553	1.5725	0.956943	0.939913	0.603744	CAOV
BL014830	T	5.03215	2.98182	1.87553	1.32095	0.956943	0.939913	0.603744	CAOV
BL014830	T	5.66508	2.98182	1.87553	0.964018	0.956943	0.939913	0.603744	CAOV
BL014830	T	22.8888	2.98182	1.87553	0.69938	0.956943	0.939913	0.603744	CAOV
BL014830	T	2.49712	2.98182	1.87553	0.971781	0.956943	0.939913	0.603744	CAOV
BL014830	T	3.13814	2.98182	1.87553	0.863438	0.956943	0.939913	0.603744	CAOV
BL014830	T	1.27825	2.98182	1.87553	0.699072	0.956943	0.939913	0.603744	CAOV
BL014830	T	5.2102	2.98182	1.87553	0.952173	0.956943	0.939913	0.603744	CAOV
BL014830	T	8.0258	2.98182	1.87553	0.780609	0.956943	0.939913	0.603744	CAOV
BL014830	T	2.67377	2.98182	1.87553	0.939913	0.956943	0.939913	0.603744	CAOV
BL014830	T	2.11084	2.98182	1.87553	1.13561	0.956943	0.939913	0.603744	CAOV
BL014830	T	3.24081	2.98182	1.87553	1.16621	0.956943	0.939913	0.603744	CAOV
BL014830	T	4.61475	2.98182	1.87553	1.08645	0.956943	0.939913	0.603744	CAOV
BL014830	T	1.75494	2.98182	1.87553	0.980795	0.956943	0.939913	0.603744	CAOV
BL014830	T	1.87553	2.98182	1.87553	0.9013	0.956943	0.939913	0.603744	CAOV
BL014830	T	1.28091	2.98182	1.87553	0.996319	0.956943	0.939913	0.603744	CAOV
BL014830	T	1.78722	2.98182	1.87553	1.41028	0.956943	0.939913	0.603744	CAOV
BL014830	T	1.51234	2.98182	1.87553	1.04199	0.956943	0.939913	0.603744	CAOV
BL014830	T	1.70604	2.98182	1.87553	0.92033	0.956943	0.939913	0.603744	CAOV
BL014830	T	1.90584	2.98182	1.87553	1.09646	0.956943	0.939913	0.603744	CAOV
BL014830	T	2.31009	2.98182	1.87553	0.901037	0.956943	0.939913	0.603744	CAOV
BL014830	T	1.93279	2.98182	1.87553	0.953924	0.956943	0.939913	0.603744	CAOV
BL014830	T	1.72565	2.98182	1.87553	0.831473	0.956943	0.939913	0.603744	CAOV
BL014830	T	1.65113	2.98182	1.87553	0.989774	0.956943	0.939913	0.603744	CAOV
BL014830	T	1.65531	2.98182	1.87553	1.03349	0.956943	0.939913	0.603744	CAOV
BL014830	T	1.79314	2.98182	1.87553	0.989994	0.956943	0.939913	0.603744	CAOV
BL014830	T	1.81344	2.98182	1.87553	0.937922	0.956943	0.939913	0.603744	CAOV
BL014830	T	1.87553	2.98182	1.87553	0.74047	0.956943	0.939913	0.603744	CAOV
BL015694	T	1.36173	0.398394	0.359896	0.634601	0.671315	0.634601	0.41547	CAOV
BL015694	T	0.397171	0.398394	0.359896	0.628965	0.671315	0.634601	0.41547	CAOV
BL015694	T	0.48142	0.398394	0.359896	0.63219	0.671315	0.634601	0.41547	CAOV
BL015694	T	0.333428	0.398394	0.359896	0.67184	0.671315	0.634601	0.41547	CAOV
BL015694	T	0.258774	0.398394	0.359896	0.635954	0.671315	0.634601	0.41547	CAOV
BL015694	T	0.252172	0.398394	0.359896	0.670763	0.671315	0.634601	0.41547	CAOV
BL015694	T	0.441301	0.398394	0.359896	0.501127	0.671315	0.634601	0.41547	CAOV
BL015694	T	0.404083	0.398394	0.359896	0.918653	0.671315	0.634601	0.41547	CAOV
BL015694	T	0.414999	0.398394	0.359896	1.00811	0.671315	0.634601	0.41547	CAOV
BL015694	T	0.202123	0.398394	0.359896	0.782016	0.671315	0.634601	0.41547	CAOV
BL015694	T	0.294903	0.398394	0.359896	0.673202	0.671315	0.634601	0.41547	CAOV
BL015694	T	0.216856	0.398394	0.359896	0.612488	0.671315	0.634601	0.41547	CAOV
BL015694	T	0.259473	0.398394	0.359896	0.672856	0.671315	0.634601	0.41547	CAOV
BL015694	T	0.224066	0.398394	0.359896	0.711058	0.671315	0.634601	0.41547	CAOV
BL015694	T	0.402591	0.398394	0.359896	0.673942	0.671315	0.634601	0.41547	CAOV
BL015694	T	0.375576	0.398394	0.359896	0.738565	0.671315	0.634601	0.41547	CAOV
BL015694	T	0.359896	0.398394	0.359896	0.6328	0.671315	0.634601	0.41547	CAOV
BL015694	T	0.210144	0.398394	0.359896	0.66509	0.671315	0.634601	0.41547	CAOV
BL015694	T	0.446151	0.398394	0.359896	0.726146	0.671315	0.634601	0.41547	CAOV
BL015694	T	0.342713	0.398394	0.359896	0.68882	0.671315	0.634601	0.41547	CAOV
BL015694	T	0.605375	0.398394	0.359896	0.669503	0.671315	0.634601	0.41547	CAOV
BL015694	T	0.190627	0.398394	0.359896	0.730879	0.671315	0.634601	0.41547	CAOV
BL015694	T	0.331679	0.398394	0.359896	0.623798	0.671315	0.634601	0.41547	CAOV
BL015694	T	0.26454	0.398394	0.359896	0.601936	0.671315	0.634601	0.41547	CAOV
BL015694	T	0.262903	0.398394	0.359896	0.610866	0.671315	0.634601	0.41547	CAOV
BL015694	T	0.353836	0.398394	0.359896	0.697913	0.671315	0.634601	0.41547	CAOV
BL015694	T	0.350346	0.398394	0.359896	0.632043	0.671315	0.634601	0.41547	CAOV
BL015694	T	0.203856	0.398394	0.359896	0.63252	0.671315	0.634601	0.41547	CAOV
BL015694	T	0.49574	0.398394	0.359896	0.607076	0.671315	0.634601	0.41547	CAOV
BL015694	T	0.498862	0.398394	0.359896	0.744872	0.671315	0.634601	0.41547	CAOV
BL015694	T	0.228654	0.398394	0.359896	0.665445	0.671315	0.634601	0.41547	CAOV
BL015694	T	0.402112	0.398394	0.359896	0.615644	0.671315	0.634601	0.41547	CAOV
BL015694	T	0.33623	0.398394	0.359896	0.613113	0.671315	0.634601	0.41547	CAOV
BL015694	T	0.296028	0.398394	0.359896	0.628354	0.671315	0.634601	0.41547	CAOV
BL015694	T	0.454765	0.398394	0.359896	0.61429	0.671315	0.634601	0.41547	CAOV
BL015694	T	0.4325	0.398394	0.359896	0.62923	0.671315	0.634601	0.41547	CAOV
BL015694	T	0.512864	0.398394	0.359896	0.65398	0.671315	0.634601	0.41547	CAOV
BL015694	T	0.345078	0.398394	0.359896	0.62268	0.671315	0.634601	0.41547	CAOV
BL015694	T	0.457447	0.398394	0.359896	0.623425	0.671315	0.634601	0.41547	CAOV
BL015694	T	0.441301	0.398394	0.359896	0.630286	0.671315	0.634601	0.41547	CAOV
BL015694	T	0.242283	0.398394	0.359896	0.61746	0.671315	0.634601	0.41547	CAOV
BL015694	T	0.371622	0.398394	0.359896	0.619997	0.671315	0.634601	0.41547	CAOV
BL015694	T	0.398891	0.398394	0.359896	0.608113	0.671315	0.634601	0.41547	CAOV
BL015694	T	0.362986	0.398394	0.359896	0.627128	0.671315	0.634601	0.41547	CAOV
BL015694	T	0.220651	0.398394	0.359896	0.834112	0.671315	0.634601	0.41547	CAOV
BL015694	T	1.05912	0.398394	0.359896	0.771411	0.671315	0.634601	0.41547	CAOV
BL015694	T	0.924631	0.398394	0.359896	0.746537	0.671315	0.634601	0.41547	CAOV
BL016036	T	3.99669	2.82274	2.43675	0.682706	0.726029	0.685403	0.604458	CAOV
BL016036	T	2.22285	2.82274	2.43675	0.666453	0.726029	0.685403	0.604458	CAOV
BL016036	T	4.84008	2.82274	2.43675	0.627518	0.726029	0.685403	0.604458	CAOV
BL016036	T	3.31645	2.82274	2.43675	0.683585	0.726029	0.685403	0.604458	CAOV
BL016036	T	2.67455	2.82274	2.43675	0.610648	0.726029	0.685403	0.604458	CAOV
BL016036	T	2.69121	2.82274	2.43675	0.66008	0.726029	0.685403	0.604458	CAOV
BL016036	T	5.61984	2.82274	2.43675	0.651802	0.726029	0.685403	0.604458	CAOV
BL016036	T	3.4761	2.82274	2.43675	0.751956	0.726029	0.685403	0.604458	CAOV
BL016036	T	2.8981	2.82274	2.43675	0.623079	0.726029	0.685403	0.604458	CAOV
BL016036	T	3.42808	2.82274	2.43675	0.647562	0.726029	0.685403	0.604458	CAOV
BL016036	T	3.96271	2.82274	2.43675	0.623049	0.726029	0.685403	0.604458	CAOV
BL016036	T	3.445	2.82274	2.43675	0.636983	0.726029	0.685403	0.604458	CAOV
BL016036	T	6.85557	2.82274	2.43675	0.621568	0.726029	0.685403	0.604458	CAOV
BL016036	T	5.35755	2.82274	2.43675	0.622662	0.726029	0.685403	0.604458	CAOV
BL016036	T	4.74084	2.82274	2.43675	0.641101	0.726029	0.685403	0.604458	CAOV
BL016036	T	4.5214	2.82274	2.43675	0.650261	0.726029	0.685403	0.604458	CAOV
BL016036	T	4.96464	2.82274	2.43675	0.624356	0.726029	0.685403	0.604458	CAOV
BL016036	T	6.67708	2.82274	2.43675	0.627535	0.726029	0.685403	0.604458	CAOV
BL016036	T	6.22025	2.82274	2.43675	0.637116	0.726029	0.685403	0.604458	CAOV
BL016036	T	1.32935	2.82274	2.43675	0.739173	0.726029	0.685403	0.604458	CAOV
BL016036	T	1.69114	2.82274	2.43675	0.656134	0.726029	0.685403	0.604458	CAOV
BL016036	T	2.86846	2.82274	2.43675	1.15537	0.726029	0.685403	0.604458	CAOV
BL016036	T	1.71495	2.82274	2.43675	0.710426	0.726029	0.685403	0.604458	CAOV
BL016036	T	0.873409	2.82274	2.43675	0.981601	0.726029	0.685403	0.604458	CAOV
BL016036	T	0.613574	2.82274	2.43675	0.778275	0.726029	0.685403	0.604458	CAOV
BL016036	T	4.31845	2.82274	2.43675	0.857802	0.726029	0.685403	0.604458	CAOV
BL016036	T	1.42751	2.82274	2.43675	0.834445	0.726029	0.685403	0.604458	CAOV
BL016036	T	0.90193	2.82274	2.43675	0.87821	0.726029	0.685403	0.604458	CAOV
BL016036	T	1.36173	2.82274	2.43675	0.843551	0.726029	0.685403	0.604458	CAOV
BL016036	T	1.74823	2.82274	2.43675	0.877541	0.726029	0.685403	0.604458	CAOV
BL016036	T	1.64024	2.82274	2.43675	0.858072	0.726029	0.685403	0.604458	CAOV
BL016036	T	1.53638	2.82274	2.43675	0.862323	0.726029	0.685403	0.604458	CAOV
BL016036	T	1.92568	2.82274	2.43675	0.741792	0.726029	0.685403	0.604458	CAOV
BL016036	T	1.42355	2.82274	2.43675	0.699751	0.726029	0.685403	0.604458	CAOV
BL016036	T	2.43675	2.82274	2.43675	0.763459	0.726029	0.685403	0.604458	CAOV
BL016036	T	1.10736	2.82274	2.43675	0.768931	0.726029	0.685403	0.604458	CAOV
BL016036	T	1.18812	2.82274	2.43675	0.758023	0.726029	0.685403	0.604458	CAOV
BL016036	T	1.21738	2.82274	2.43675	0.725858	0.726029	0.685403	0.604458	CAOV
BL016036	T	0.715213	2.82274	2.43675	0.85262	0.726029	0.685403	0.604458	CAOV
BL016036	T	1.10107	2.82274	2.43675	0.812904	0.726029	0.685403	0.604458	CAOV
BL016036	T	2.05145	2.82274	2.43675	0.735569	0.726029	0.685403	0.604458	CAOV
BL016036	T	2.20338	2.82274	2.43675	0.67555	0.726029	0.685403	0.604458	CAOV
BL016036	T	2.0489	2.82274	2.43675	0.697757	0.726029	0.685403	0.604458	CAOV
BL016036	T	2.23485	2.82274	2.43675	0.697757	0.726029	0.685403	0.604458	CAOV
BL016036	T	3.37972	2.82274	2.43675	0.671334	0.726029	0.685403	0.604458	CAOV
BL016036	T	3.40125	2.82274	2.43675	0.662201	0.726029	0.685403	0.604458	CAOV
BL016036	T	2.33399	2.82274	2.43675	0.685403	0.726029	0.685403	0.604458	CAOV
BL016036	T	2.51593	2.82274	2.43675	0.630872	0.726029	0.685403	0.604458	CAOV
BL016036	T	3.09551	2.82274	2.43675	0.672711	0.726029	0.685403	0.604458	CAOV
BL016098	T	7.50212	2.30254	2.14977	0.711518	0.756236	0.763048	0.235091	CAOV
BL016098	T	4.68163	2.30254	2.14977	0.727811	0.756236	0.763048	0.235091	CAOV
BL016098	T	2.2847	2.30254	2.14977	0.765017	0.756236	0.763048	0.235091	CAOV
BL016098	T	2.02113	2.30254	2.14977	0.797992	0.756236	0.763048	0.235091	CAOV
BL016098	T	2.59925	2.30254	2.14977	0.701105	0.756236	0.763048	0.235091	CAOV
BL016098	T	2.50114	2.30254	2.14977	0.720612	0.756236	0.763048	0.235091	CAOV
BL016098	T	2.19818	2.30254	2.14977	0.757487	0.756236	0.763048	0.235091	CAOV
BL016098	T	2.14482	2.30254	2.14977	0.748227	0.756236	0.763048	0.235091	CAOV
BL016098	T	2.07244	2.30254	2.14977	0.742951	0.756236	0.763048	0.235091	CAOV
BL016098	T	1.98219	2.30254	2.14977	0.793506	0.756236	0.763048	0.235091	CAOV
BL016098	T	2.03903	2.30254	2.14977	0.743517	0.756236	0.763048	0.235091	CAOV
BL016098	T	2.2139	2.30254	2.14977	0.752309	0.756236	0.763048	0.235091	CAOV
BL016098	T	2.14984	2.30254	2.14977	0.753632	0.756236	0.763048	0.235091	CAOV
BL016098	T	2.20366	2.30254	2.14977	0.764063	0.756236	0.763048	0.235091	CAOV
BL016098	T	2.14971	2.30254	2.14977	0.762956	0.756236	0.763048	0.235091	CAOV
BL016098	T	1.87134	2.30254	2.14977	0.769401	0.756236	0.763048	0.235091	CAOV
BL016098	T	1.88974	2.30254	2.14977	0.789499	0.756236	0.763048	0.235091	CAOV
BL016098	T	2.1882	2.30254	2.14977	0.792183	0.756236	0.763048	0.235091	CAOV
BL016098	T	2.54743	2.30254	2.14977	0.714583	0.756236	0.763048	0.235091	CAOV
BL016098	T	2.16532	2.30254	2.14977	0.781031	0.756236	0.763048	0.235091	CAOV
BL016098	T	1.97224	2.30254	2.14977	0.762895	0.756236	0.763048	0.235091	CAOV
BL016098	T	2.06736	2.30254	2.14977	0.780029	0.756236	0.763048	0.235091	CAOV
BL016098	T	1.9513	2.30254	2.14977	0.784164	0.756236	0.763048	0.235091	CAOV
BL016098	T	2.03724	2.30254	2.14977	0.817671	0.756236	0.763048	0.235091	CAOV
BL016098	T	2.0561	2.30254	2.14977	0.77999	0.756236	0.763048	0.235091	CAOV
BL016098	T	2.24278	2.30254	2.14977	0.720927	0.756236	0.763048	0.235091	CAOV
BL016098	T	1.90833	2.30254	2.14977	0.757988	0.756236	0.763048	0.235091	CAOV
BL016098	T	1.92347	2.30254	2.14977	0.792693	0.756236	0.763048	0.235091	CAOV
BL016098	T	1.65639	2.30254	2.14977	0.791747	0.756236	0.763048	0.235091	CAOV
BL016098	T	2.36411	2.30254	2.14977	0.785356	0.756236	0.763048	0.235091	CAOV
BL016098	T	2.19152	2.30254	2.14977	0.773458	0.756236	0.763048	0.235091	CAOV
BL016098	T	1.86232	2.30254	2.14977	0.768905	0.756236	0.763048	0.235091	CAOV
BL016098	T	1.84391	2.30254	2.14977	0.78771	0.756236	0.763048	0.235091	CAOV
BL016098	T	1.78322	2.30254	2.14977	0.740284	0.756236	0.763048	0.235091	CAOV
BL016098	T	1.81994	2.30254	2.14977	0.726148	0.756236	0.763048	0.235091	CAOV
BL016098	T	1.89084	2.30254	2.14977	0.800108	0.756236	0.763048	0.235091	CAOV
BL016098	T	2.19263	2.30254	2.14977	0.758102	0.756236	0.763048	0.235091	CAOV
BL016098	T	2.33038	2.30254	2.14977	0.751693	0.756236	0.763048	0.235091	CAOV
BL016098	T	2.62797	2.30254	2.14977	0.71434	0.756236	0.763048	0.235091	CAOV
BL016098	T	2.39038	2.30254	2.14977	0.808572	0.756236	0.763048	0.235091	CAOV
BL016098	T	2.70959	2.30254	2.14977	0.765221	0.756236	0.763048	0.235091	CAOV
BL016098	T	2.66371	2.30254	2.14977	0.807906	0.756236	0.763048	0.235091	CAOV
BL016098	T	2.03926	2.30254	2.14977	0.766405	0.756236	0.763048	0.235091	CAOV
BL016098	T	2.15231	2.30254	2.14977	0.763141	0.756236	0.763048	0.235091	CAOV
BL016098	T	2.10844	2.30254	2.14977	0.770644	0.756236	0.763048	0.235091	CAOV
BL016098	T	2.1453	2.30254	2.14977	0.668012	0.756236	0.763048	0.235091	CAOV
BL016098	T	2.34923	2.30254	2.14977	0.668547	0.756236	0.763048	0.235091	CAOV
BL016098	T	2.21505	2.30254	2.14977	0.710001	0.756236	0.763048	0.235091	CAOV
BL016098	T	1.8774	2.30254	2.14977	0.6774	0.756236	0.763048	0.235091	CAOV
BL016098	T	2.34874	2.30254	2.14977	0.72234	0.756236	0.763048	0.235091	CAOV
BL016835	T	10.7976	5.68232	4.88374	0.759458	0.862736	0.821785	0.599942	CAOV
BL016835	T	10.3527	5.68232	4.88374	0.775802	0.862736	0.821785	0.599942	CAOV
BL016835	T	4.88374	5.68232	4.88374	0.816495	0.862736	0.821785	0.599942	CAOV
BL016835	T	6.09798	5.68232	4.88374	0.780809	0.862736	0.821785	0.599942	CAOV
BL016835	T	4.61806	5.68232	4.88374	0.761821	0.862736	0.821785	0.599942	CAOV
BL016835	T	3.10948	5.68232	4.88374	0.811535	0.862736	0.821785	0.599942	CAOV
BL016835	T	5.21538	5.68232	4.88374	0.76546	0.862736	0.821785	0.599942	CAOV
BL016835	T	6.54514	5.68232	4.88374	0.719095	0.862736	0.821785	0.599942	CAOV
BL016835	T	6.90952	5.68232	4.88374	0.976919	0.862736	0.821785	0.599942	CAOV
BL016835	T	13.4727	5.68232	4.88374	0.741955	0.862736	0.821785	0.599942	CAOV
BL016835	T	13.5669	5.68232	4.88374	0.878036	0.862736	0.821785	0.599942	CAOV
BL016835	T	4.71368	5.68232	4.88374	0.936939	0.862736	0.821785	0.599942	CAOV
BL016835	T	7.62173	5.68232	4.88374	0.770595	0.862736	0.821785	0.599942	CAOV
BL016835	T	9.45239	5.68232	4.88374	0.837025	0.862736	0.821785	0.599942	CAOV
BL016835	T	3.75576	5.68232	4.88374	0.708774	0.862736	0.821785	0.599942	CAOV
BL016835	T	4.50843	5.68232	4.88374	0.829165	0.862736	0.821785	0.599942	CAOV
BL016835	T	7.67102	5.68232	4.88374	0.951636	0.862736	0.821785	0.599942	CAOV
BL016835	T	10.189	5.68232	4.88374	1.26155	0.862736	0.821785	0.599942	CAOV
BL016835	T	8.28566	5.68232	4.88374	0.992007	0.862736	0.821785	0.599942	CAOV
BL016835	T	6.75822	5.68232	4.88374	1.01154	0.862736	0.821785	0.599942	CAOV
BL016835	T	5.62867	5.68232	4.88374	0.981567	0.862736	0.821785	0.599942	CAOV
BL016835	T	6.85714	5.68232	4.88374	0.937255	0.862736	0.821785	0.599942	CAOV
BL016835	T	4.59253	5.68232	4.88374	0.747981	0.862736	0.821785	0.599942	CAOV
BL016835	T	6.55302	5.68232	4.88374	0.729729	0.862736	0.821785	0.599942	CAOV
BL016835	T	9.10771	5.68232	4.88374	0.810236	0.862736	0.821785	0.599942	CAOV
BL016835	T	6.92909	5.68232	4.88374	0.771416	0.862736	0.821785	0.599942	CAOV
BL016835	T	7.79632	5.68232	4.88374	0.804996	0.862736	0.821785	0.599942	CAOV
BL016835	T	3.34701	5.68232	4.88374	0.671066	0.862736	0.821785	0.599942	CAOV
BL016835	T	2.98059	5.68232	4.88374	0.677698	0.862736	0.821785	0.599942	CAOV
BL016835	T	4.77854	5.68232	4.88374	0.736016	0.862736	0.821785	0.599942	CAOV
BL016835	T	2.64781	5.68232	4.88374	0.810619	0.862736	0.821785	0.599942	CAOV
BL016835	T	3.22444	5.68232	4.88374	0.72642	0.862736	0.821785	0.599942	CAOV
BL016835	T	5.83285	5.68232	4.88374	0.907737	0.862736	0.821785	0.599942	CAOV
BL016835	T	9.37861	5.68232	4.88374	1.01622	0.862736	0.821785	0.599942	CAOV
BL016835	T	1.97333	5.68232	4.88374	0.821785	0.862736	0.821785	0.599942	CAOV
BL016835	T	4.56676	5.68232	4.88374	0.995317	0.862736	0.821785	0.599942	CAOV
BL016835	T	2.60868	5.68232	4.88374	1.01112	0.862736	0.821785	0.599942	CAOV
BL016835	T	2.23353	5.68232	4.88374	1.15024	0.862736	0.821785	0.599942	CAOV
BL016835	T	1.26291	5.68232	4.88374	1.08472	0.862736	0.821785	0.599942	CAOV
BL016835	T	0.753607	5.68232	4.88374	0.940551	0.862736	0.821785	0.599942	CAOV
BL016835	T	4.36452	5.68232	4.88374	0.949972	0.862736	0.821785	0.599942	CAOV
BL016835	T	4.27279	5.68232	4.88374	0.908683	0.862736	0.821785	0.599942	CAOV
BL016835	T	5.27382	5.68232	4.88374	1.04174	0.862736	0.821785	0.599942	CAOV
BL016835	T	2.12494	5.68232	4.88374	0.680566	0.862736	0.821785	0.599942	CAOV
BL016835	T	8.67027	5.68232	4.88374	0.71444	0.862736	0.821785	0.599942	CAOV
BL016835	T	2.63502	5.68232	4.88374	0.913663	0.862736	0.821785	0.599942	CAOV
BL016835	T	2.71085	5.68232	4.88374	0.864613	0.862736	0.821785	0.599942	CAOV
BL016835	T	4.19833	5.68232	4.88374	0.977503	0.862736	0.821785	0.599942	CAOV
BL016835	T	2.6051	5.68232	4.88374	0.803583	0.862736	0.821785	0.599942	CAOV
BL019803	T	2.80356	2.41933	2.29937	1.25677	0.877279	0.880564	0.232032	CAOV
BL019803	T	2.84935	2.41933	2.29937	1.03989	0.877279	0.880564	0.232032	CAOV
BL019803	T	2.82968	2.41933	2.29937	1.00149	0.877279	0.880564	0.232032	CAOV
BL019803	T	2.14947	2.41933	2.29937	0.825108	0.877279	0.880564	0.232032	CAOV
BL019803	T	2.2354	2.41933	2.29937	0.858257	0.877279	0.880564	0.232032	CAOV
BL019803	T	2.61666	2.41933	2.29937	0.9586	0.877279	0.880564	0.232032	CAOV
BL019803	T	2.28716	2.41933	2.29937	0.941914	0.877279	0.880564	0.232032	CAOV
BL019803	T	2.60379	2.41933	2.29937	0.917259	0.877279	0.880564	0.232032	CAOV
BL019803	T	2.35086	2.41933	2.29937	1.00459	0.877279	0.880564	0.232032	CAOV
BL019803	T	2.47129	2.41933	2.29937	0.954697	0.877279	0.880564	0.232032	CAOV
BL019803	T	2.05192	2.41933	2.29937	0.880108	0.877279	0.880564	0.232032	CAOV
BL019803	T	2.77013	2.41933	2.29937	0.906254	0.877279	0.880564	0.232032	CAOV
BL019803	T	2.70954	2.41933	2.29937	0.965454	0.877279	0.880564	0.232032	CAOV
BL019803	T	2.92663	2.41933	2.29937	0.901959	0.877279	0.880564	0.232032	CAOV
BL019803	T	2.44028	2.41933	2.29937	0.767983	0.877279	0.880564	0.232032	CAOV
BL019803	T	2.24132	2.41933	2.29937	0.850708	0.877279	0.880564	0.232032	CAOV
BL019803	T	3.39843	2.41933	2.29937	0.934534	0.877279	0.880564	0.232032	CAOV
BL019803	T	3.22167	2.41933	2.29937	0.702594	0.877279	0.880564	0.232032	CAOV
BL019803	T	2.01534	2.41933	2.29937	0.733958	0.877279	0.880564	0.232032	CAOV
BL019803	T	2.13861	2.41933	2.29937	0.905981	0.877279	0.880564	0.232032	CAOV
BL019803	T	2.63766	2.41933	2.29937	0.80467	0.877279	0.880564	0.232032	CAOV
BL019803	T	1.90586	2.41933	2.29937	0.799104	0.877279	0.880564	0.232032	CAOV
BL019803	T	1.37725	2.41933	2.29937	0.781868	0.877279	0.880564	0.232032	CAOV
BL019803	T	1.86157	2.41933	2.29937	0.735308	0.877279	0.880564	0.232032	CAOV
BL019803	T	1.45479	2.41933	2.29937	0.715625	0.877279	0.880564	0.232032	CAOV
BL019803	T	1.56782	2.41933	2.29937	0.874759	0.877279	0.880564	0.232032	CAOV
BL019803	T	2.24756	2.41933	2.29937	0.874817	0.877279	0.880564	0.232032	CAOV
BL019803	T	1.82607	2.41933	2.29937	0.869999	0.877279	0.880564	0.232032	CAOV
BL019803	T	1.70826	2.41933	2.29937	0.685715	0.877279	0.880564	0.232032	CAOV
BL019803	T	2.89077	2.41933	2.29937	0.837359	0.877279	0.880564	0.232032	CAOV
BL019803	T	2.32522	2.41933	2.29937	0.921026	0.877279	0.880564	0.232032	CAOV
BL019803	T	1.73522	2.41933	2.29937	0.743768	0.877279	0.880564	0.232032	CAOV
BL019803	T	2.29863	2.41933	2.29937	0.907034	0.877279	0.880564	0.232032	CAOV
BL019803	T	2.6257	2.41933	2.29937	0.997031	0.877279	0.880564	0.232032	CAOV
BL019803	T	2.67009	2.41933	2.29937	1.0121	0.877279	0.880564	0.232032	CAOV
BL019803	T	2.17318	2.41933	2.29937	0.820209	0.877279	0.880564	0.232032	CAOV
BL019803	T	2.25177	2.41933	2.29937	0.820851	0.877279	0.880564	0.232032	CAOV
BL019803	T	2.07429	2.41933	2.29937	1.01696	0.877279	0.880564	0.232032	CAOV
BL019803	T	2.30012	2.41933	2.29937	1.00962	0.877279	0.880564	0.232032	CAOV
BL019803	T	4.58953	2.41933	2.29937	0.632413	0.877279	0.880564	0.232032	CAOV
BL019803	T	2.92908	2.41933	2.29937	0.88102	0.877279	0.880564	0.232032	CAOV
BL019803	T	1.9184	2.41933	2.29937	0.772022	0.877279	0.880564	0.232032	CAOV
BL019803	T	1.85347	2.41933	2.29937	0.876345	0.877279	0.880564	0.232032	CAOV
BL019803	T	2.23288	2.41933	2.29937	0.917833	0.877279	0.880564	0.232032	CAOV
BL019803	T	3.80198	2.41933	2.29937	0.624278	0.877279	0.880564	0.232032	CAOV
BL019803	T	2.70068	2.41933	2.29937	0.930976	0.877279	0.880564	0.232032	CAOV
BL019803	T	2.22099	2.41933	2.29937	0.789533	0.877279	0.880564	0.232032	CAOV
BL019803	T	1.96558	2.41933	2.29937	0.924169	0.877279	0.880564	0.232032	CAOV
BL019803	T	3.07358	2.41933	2.29937	0.977861	0.877279	0.880564	0.232032	CAOV
BL019803	T	2.63766	2.41933	2.29937	1.00161	0.877279	0.880564	0.232032	CAOV
BL023750	T	7.53441	4.22074	3.70561	1.04386	1.00354	0.984984	0.616061	CAOV
BL023750	T	3.81777	4.22074	3.70561	1.02157	1.00354	0.984984	0.616061	CAOV
BL023750	T	5.22501	4.22074	3.70561	0.852147	1.00354	0.984984	0.616061	CAOV
BL023750	T	6.36735	4.22074	3.70561	1.06986	1.00354	0.984984	0.616061	CAOV
BL023750	T	5.5379	4.22074	3.70561	0.917068	1.00354	0.984984	0.616061	CAOV
BL023750	T	5.55394	4.22074	3.70561	0.887346	1.00354	0.984984	0.616061	CAOV
BL023750	T	4.9495	4.22074	3.70561	1.01858	1.00354	0.984984	0.616061	CAOV
BL023750	T	3.98037	4.22074	3.70561	0.881067	1.00354	0.984984	0.616061	CAOV
BL023750	T	3.59345	4.22074	3.70561	1.05104	1.00354	0.984984	0.616061	CAOV
BL023750	T	3.95406	4.22074	3.70561	0.75884	1.00354	0.984984	0.616061	CAOV
BL023750	T	5.62867	4.22074	3.70561	0.936329	1.00354	0.984984	0.616061	CAOV
BL023750	T	5.44521	4.22074	3.70561	0.847611	1.00354	0.984984	0.616061	CAOV
BL023750	T	8.82603	4.22074	3.70561	0.939972	1.00354	0.984984	0.616061	CAOV
BL023750	T	5.98635	4.22074	3.70561	1.03463	1.00354	0.984984	0.616061	CAOV
BL023750	T	16.4593	4.22074	3.70561	0.826829	1.00354	0.984984	0.616061	CAOV
BL023750	T	10.2915	4.22074	3.70561	0.83449	1.00354	0.984984	0.616061	CAOV
BL023750	T	8.01132	4.22074	3.70561	0.863098	1.00354	0.984984	0.616061	CAOV
BL023750	T	5.11174	4.22074	3.70561	1.08278	1.00354	0.984984	0.616061	CAOV
BL023750	T	4.79774	4.22074	3.70561	1.09707	1.00354	0.984984	0.616061	CAOV
BL023750	T	5.95383	4.22074	3.70561	1.27068	1.00354	0.984984	0.616061	CAOV
BL023750	T	4.2546	4.22074	3.70561	0.94327	1.00354	0.984984	0.616061	CAOV
BL023750	T	6.27112	4.22074	3.70561	0.988569	1.00354	0.984984	0.616061	CAOV
BL023750	T	4.46116	4.22074	3.70561	1.09046	1.00354	0.984984	0.616061	CAOV
BL023750	T	6.33172	4.22074	3.70561	1.01705	1.00354	0.984984	0.616061	CAOV
BL023750	T	3.08911	4.22074	3.70561	1.0443	1.00354	0.984984	0.616061	CAOV
BL023750	T	1.40618	4.22074	3.70561	1.26096	1.00354	0.984984	0.616061	CAOV
BL023750	T	1.92568	4.22074	3.70561	1.12118	1.00354	0.984984	0.616061	CAOV
BL023750	T	2.60943	4.22074	3.70561	1.06483	1.00354	0.984984	0.616061	CAOV
BL023750	T	1.41751	4.22074	3.70561	1.17508	1.00354	0.984984	0.616061	CAOV
BL023750	T	2.27872	4.22074	3.70561	1.40521	1.00354	0.984984	0.616061	CAOV
BL023750	T	1.42667	4.22074	3.70561	1.19249	1.00354	0.984984	0.616061	CAOV
BL023750	T	1.14059	4.22074	3.70561	1.09434	1.00354	0.984984	0.616061	CAOV
BL023750	T	1.68373	4.22074	3.70561	1.60082	1.00354	0.984984	0.616061	CAOV
BL023750	T	0.945646	4.22074	3.70561	1.25559	1.00354	0.984984	0.616061	CAOV
BL023750	T	2.09431	4.22074	3.70561	0.812631	1.00354	0.984984	0.616061	CAOV
BL023750	T	2.75544	4.22074	3.70561	0.918913	1.00354	0.984984	0.616061	CAOV
BL023750	T	2.36022	4.22074	3.70561	0.981399	1.00354	0.984984	0.616061	CAOV
BL023750	T	3.88345	4.22074	3.70561	1.10826	1.00354	0.984984	0.616061	CAOV
BL023750	T	3.38331	4.22074	3.70561	0.79699	1.00354	0.984984	0.616061	CAOV
BL023750	T	3.27082	4.22074	3.70561	0.870003	1.00354	0.984984	0.616061	CAOV
BL023750	T	2.47969	4.22074	3.70561	0.786839	1.00354	0.984984	0.616061	CAOV
BL023750	T	2.7157	4.22074	3.70561	1.07073	1.00354	0.984984	0.616061	CAOV
BL023750	T	1.59709	4.22074	3.70561	0.935098	1.00354	0.984984	0.616061	CAOV
BL023750	T	2.42953	4.22074	3.70561	0.8499	1.00354	0.984984	0.616061	CAOV
BL023750	T	2.22489	4.22074	3.70561	0.895209	1.00354	0.984984	0.616061	CAOV
BL023750	T	2.20651	4.22074	3.70561	0.892986	1.00354	0.984984	0.616061	CAOV
BL023750	T	1.63912	4.22074	3.70561	0.87186	1.00354	0.984984	0.616061	CAOV
BL023750	T	3.28813	4.22074	3.70561	0.889894	1.00354	0.984984	0.616061	CAOV
BL023867	T	1.44556	2.30971	1.93682	0.889702	0.832778	0.830185	0.376743	CAOV
BL023867	T	3.23621	2.30971	1.93682	0.753122	0.832778	0.830185	0.376743	CAOV
BL023867	T	1.71875	2.30971	1.93682	0.783919	0.832778	0.830185	0.376743	CAOV
BL023867	T	1.10185	2.30971	1.93682	0.662167	0.832778	0.830185	0.376743	CAOV
BL023867	T	2.81814	2.30971	1.93682	0.897354	0.832778	0.830185	0.376743	CAOV
BL023867	T	1.44905	2.30971	1.93682	0.780584	0.832778	0.830185	0.376743	CAOV
BL023867	T	2.37199	2.30971	1.93682	0.879855	0.832778	0.830185	0.376743	CAOV
BL023867	T	2.54772	2.30971	1.93682	0.79571	0.832778	0.830185	0.376743	CAOV
BL023867	T	2.92766	2.30971	1.93682	0.908072	0.832778	0.830185	0.376743	CAOV
BL023867	T	2.30835	2.30971	1.93682	0.625631	0.832778	0.830185	0.376743	CAOV
BL023867	T	2.35361	2.30971	1.93682	0.703069	0.832778	0.830185	0.376743	CAOV
BL023867	T	2.31683	2.30971	1.93682	0.730326	0.832778	0.830185	0.376743	CAOV
BL023867	T	3.57567	2.30971	1.93682	0.695317	0.832778	0.830185	0.376743	CAOV
BL023867	T	4.37771	2.30971	1.93682	0.792563	0.832778	0.830185	0.376743	CAOV
BL023867	T	2.21516	2.30971	1.93682	0.778285	0.832778	0.830185	0.376743	CAOV
BL023867	T	4.41301	2.30971	1.93682	0.725169	0.832778	0.830185	0.376743	CAOV
BL023867	T	1.89694	2.30971	1.93682	0.819269	0.832778	0.830185	0.376743	CAOV
BL023867	T	4.92399	2.30971	1.93682	0.650414	0.832778	0.830185	0.376743	CAOV
BL023867	T	1.71717	2.30971	1.93682	0.723866	0.832778	0.830185	0.376743	CAOV
BL023867	T	3.75818	2.30971	1.93682	0.664247	0.832778	0.830185	0.376743	CAOV
BL023867	T	1.93682	2.30971	1.93682	0.660732	0.832778	0.830185	0.376743	CAOV
BL023867	T	1.76521	2.30971	1.93682	1.05318	0.832778	0.830185	0.376743	CAOV
BL023867	T	4.1343	2.30971	1.93682	0.999867	0.832778	0.830185	0.376743	CAOV
BL023867	T	5.29562	2.30971	1.93682	0.78459	0.832778	0.830185	0.376743	CAOV
BL023867	T	1.97825	2.30971	1.93682	0.802227	0.832778	0.830185	0.376743	CAOV
BL023867	T	1.80934	2.30971	1.93682	0.631971	0.832778	0.830185	0.376743	CAOV
BL023867	T	3.05682	2.30971	1.93682	0.893075	0.832778	0.830185	0.376743	CAOV
BL023867	T	1.89748	2.30971	1.93682	1.00426	0.832778	0.830185	0.376743	CAOV
BL023867	T	1.51303	2.30971	1.93682	0.862981	0.832778	0.830185	0.376743	CAOV
BL023867	T	2.28609	2.30971	1.93682	1.06433	0.832778	0.830185	0.376743	CAOV
BL023867	T	2.10598	2.30971	1.93682	0.908012	0.832778	0.830185	0.376743	CAOV
BL023867	T	1.36598	2.30971	1.93682	0.808489	0.832778	0.830185	0.376743	CAOV
BL023867	T	1.59709	2.30971	1.93682	0.857978	0.832778	0.830185	0.376743	CAOV
BL023867	T	1.29353	2.30971	1.93682	0.784331	0.832778	0.830185	0.376743	CAOV
BL023867	T	2.21494	2.30971	1.93682	0.918973	0.832778	0.830185	0.376743	CAOV
BL023867	T	2.05582	2.30971	1.93682	0.968248	0.832778	0.830185	0.376743	CAOV
BL023867	T	2.13892	2.30971	1.93682	1.04455	0.832778	0.830185	0.376743	CAOV
BL023867	T	1.67873	2.30971	1.93682	0.889532	0.832778	0.830185	0.376743	CAOV
BL023867	T	1.58085	2.30971	1.93682	0.860309	0.832778	0.830185	0.376743	CAOV
BL023867	T	1.87481	2.30971	1.93682	0.942405	0.832778	0.830185	0.376743	CAOV
BL023867	T	1.68768	2.30971	1.93682	0.838857	0.832778	0.830185	0.376743	CAOV
BL023867	T	1.56977	2.30971	1.93682	0.830185	0.832778	0.830185	0.376743	CAOV
BL023867	T	1.74509	2.30971	1.93682	0.918731	0.832778	0.830185	0.376743	CAOV
BL023867	T	1.67595	2.30971	1.93682	0.915187	0.832778	0.830185	0.376743	CAOV
BL023867	T	1.87203	2.30971	1.93682	0.936092	0.832778	0.830185	0.376743	CAOV
BL023867	T	1.74142	2.30971	1.93682	0.888711	0.832778	0.830185	0.376743	CAOV
BL023867	T	1.21133	2.30971	1.93682	0.814141	0.832778	0.830185	0.376743	CAOV
BL024962	T	1.22961	1.34628	1.28777	0.711113	0.698595	0.689195	0.200304	CAOV
BL024962	T	1.16284	1.34628	1.28777	0.712766	0.698595	0.689195	0.200304	CAOV
BL024962	T	0.955145	1.34628	1.28777	0.667652	0.698595	0.689195	0.200304	CAOV
BL024962	T	1.41579	1.34628	1.28777	0.666313	0.698595	0.689195	0.200304	CAOV
BL024962	T	1.23072	1.34628	1.28777	0.649994	0.698595	0.689195	0.200304	CAOV
BL024962	T	1.33122	1.34628	1.28777	0.623327	0.698595	0.689195	0.200304	CAOV
BL024962	T	1.16444	1.34628	1.28777	0.67826	0.698595	0.689195	0.200304	CAOV
BL024962	T	1.85753	1.34628	1.28777	0.673109	0.698595	0.689195	0.200304	CAOV
BL024962	T	2.17871	1.34628	1.28777	0.647641	0.698595	0.689195	0.200304	CAOV
BL024962	T	0.95812	1.34628	1.28777	0.680295	0.698595	0.689195	0.200304	CAOV
BL024962	T	1.25955	1.34628	1.28777	0.640901	0.698595	0.689195	0.200304	CAOV
BL024962	T	1.21883	1.34628	1.28777	0.680826	0.698595	0.689195	0.200304	CAOV
BL024962	T	1.3108	1.34628	1.28777	0.684336	0.698595	0.689195	0.200304	CAOV
BL024962	T	1.21054	1.34628	1.28777	0.661721	0.698595	0.689195	0.200304	CAOV
BL024962	T	1.47429	1.34628	1.28777	0.680172	0.698595	0.689195	0.200304	CAOV
BL024962	T	1.59327	1.34628	1.28777	0.691136	0.698595	0.689195	0.200304	CAOV
BL024962	T	1.94722	1.34628	1.28777	0.696097	0.698595	0.689195	0.200304	CAOV
BL024962	T	1.41723	1.34628	1.28777	0.717454	0.698595	0.689195	0.200304	CAOV
BL024962	T	1.28689	1.34628	1.28777	0.730106	0.698595	0.689195	0.200304	CAOV
BL024962	T	0.821734	1.34628	1.28777	0.689195	0.698595	0.689195	0.200304	CAOV
BL024962	T	1.55753	1.34628	1.28777	0.763127	0.698595	0.689195	0.200304	CAOV
BL024962	T	1.45343	1.34628	1.28777	0.648695	0.698595	0.689195	0.200304	CAOV
BL024962	T	1.2919	1.34628	1.28777	0.680996	0.698595	0.689195	0.200304	CAOV
BL024962	T	1.26206	1.34628	1.28777	0.667748	0.698595	0.689195	0.200304	CAOV
BL024962	T	1.47172	1.34628	1.28777	0.730596	0.698595	0.689195	0.200304	CAOV
BL024962	T	1.60685	1.34628	1.28777	0.733753	0.698595	0.689195	0.200304	CAOV
BL024962	T	1.74622	1.34628	1.28777	0.676603	0.698595	0.689195	0.200304	CAOV
BL024962	T	1.25035	1.34628	1.28777	0.737581	0.698595	0.689195	0.200304	CAOV
BL024962	T	1.55443	1.34628	1.28777	0.703258	0.698595	0.689195	0.200304	CAOV
BL024962	T	1.20844	1.34628	1.28777	0.710979	0.698595	0.689195	0.200304	CAOV
BL024962	T	1.1768	1.34628	1.28777	0.638434	0.698595	0.689195	0.200304	CAOV
BL024962	T	1.08786	1.34628	1.28777	0.690969	0.698595	0.689195	0.200304	CAOV
BL024962	T	1.23737	1.34628	1.28777	0.821873	0.698595	0.689195	0.200304	CAOV
BL024962	T	0.98252	1.34628	1.28777	0.799973	0.698595	0.689195	0.200304	CAOV
BL024962	T	0.991298	1.34628	1.28777	0.769959	0.698595	0.689195	0.200304	CAOV
BL024962	T	1.4626	1.34628	1.28777	0.67567	0.698595	0.689195	0.200304	CAOV
BL024962	T	1.28777	1.34628	1.28777	0.69022	0.698595	0.689195	0.200304	CAOV
BL024962	T	1.47227	1.34628	1.28777	0.65833	0.698595	0.689195	0.200304	CAOV
BL024962	T	1.13818	1.34628	1.28777	0.709601	0.698595	0.689195	0.200304	CAOV
BL024962	T	1.18334	1.34628	1.28777	0.701961	0.698595	0.689195	0.200304	CAOV
BL024962	T	1.14624	1.34628	1.28777	0.80646	0.698595	0.689195	0.200304	CAOV
BL024962	T	1.80588	1.34628	1.28777	0.669048	0.698595	0.689195	0.200304	CAOV
BL024962	T	1.51303	1.34628	1.28777	0.716395	0.698595	0.689195	0.200304	CAOV
BL024962	T	1.37224	1.34628	1.28777	0.70515	0.698595	0.689195	0.200304	CAOV
BL024962	T	0.943472	1.34628	1.28777	0.681265	0.698595	0.689195	0.200304	CAOV
BL024962	T	1.53424	1.34628	1.28777	0.795037	0.698595	0.689195	0.200304	CAOV
BL024962	T	1.51247	1.34628	1.28777	0.667889	0.698595	0.689195	0.200304	CAOV
BL118729	T	3.24497	3.29087	3.23884	0.855408	0.797115	0.789558	0.125756	CAOV
BL118729	T	3.36994	3.29087	3.23884	0.864424	0.797115	0.789558	0.125756	CAOV
BL118729	T	3.91159	3.29087	3.23884	0.786978	0.797115	0.789558	0.125756	CAOV
BL118729	T	3.08499	3.29087	3.23884	0.778982	0.797115	0.789558	0.125756	CAOV
BL118729	T	3.60286	3.29087	3.23884	0.852562	0.797115	0.789558	0.125756	CAOV
BL118729	T	2.88852	3.29087	3.23884	0.752946	0.797115	0.789558	0.125756	CAOV
BL118729	T	3.57269	3.29087	3.23884	0.782349	0.797115	0.789558	0.125756	CAOV
BL118729	T	3.34021	3.29087	3.23884	0.794515	0.797115	0.789558	0.125756	CAOV
BL118729	T	3.15619	3.29087	3.23884	0.767168	0.797115	0.789558	0.125756	CAOV
BL118729	T	3.36896	3.29087	3.23884	0.800499	0.797115	0.789558	0.125756	CAOV
BL118729	T	3.23336	3.29087	3.23884	0.785862	0.797115	0.789558	0.125756	CAOV
BL118729	T	2.97315	3.29087	3.23884	0.831644	0.797115	0.789558	0.125756	CAOV
BL118729	T	5.03206	3.29087	3.23884	0.87277	0.797115	0.789558	0.125756	CAOV
BL118729	T	3.21704	3.29087	3.23884	0.78406	0.797115	0.789558	0.125756	CAOV
BL118729	T	3.099	3.29087	3.23884	0.772382	0.797115	0.789558	0.125756	CAOV
BL118729	T	3.46888	3.29087	3.23884	0.800671	0.797115	0.789558	0.125756	CAOV
BL118729	T	3.23864	3.29087	3.23884	0.778653	0.797115	0.789558	0.125756	CAOV
BL118729	T	2.86643	3.29087	3.23884	0.781257	0.797115	0.789558	0.125756	CAOV
BL118729	T	3.26836	3.29087	3.23884	0.787495	0.797115	0.789558	0.125756	CAOV
BL118729	T	3.28879	3.29087	3.23884	0.847527	0.797115	0.789558	0.125756	CAOV
BL118729	T	3.10611	3.29087	3.23884	0.830244	0.797115	0.789558	0.125756	CAOV
BL118729	T	3.24385	3.29087	3.23884	0.818962	0.797115	0.789558	0.125756	CAOV
BL118729	T	3.74452	3.29087	3.23884	0.816956	0.797115	0.789558	0.125756	CAOV
BL118729	T	3.3582	3.29087	3.23884	0.780105	0.797115	0.789558	0.125756	CAOV
BL118729	T	3.0417	3.29087	3.23884	0.749295	0.797115	0.789558	0.125756	CAOV
BL118729	T	3.08446	3.29087	3.23884	0.780353	0.797115	0.789558	0.125756	CAOV
BL118729	T	3.11318	3.29087	3.23884	0.761226	0.797115	0.789558	0.125756	CAOV
BL118729	T	2.99848	3.29087	3.23884	0.789558	0.797115	0.789558	0.125756	CAOV
BL118729	T	2.54685	3.29087	3.23884	0.773922	0.797115	0.789558	0.125756	CAOV
BL118729	T	2.72718	3.29087	3.23884	0.795986	0.797115	0.789558	0.125756	CAOV
BL118729	T	2.71862	3.29087	3.23884	0.801877	0.797115	0.789558	0.125756	CAOV
BL118729	T	3.72325	3.29087	3.23884	0.789532	0.797115	0.789558	0.125756	CAOV
BL118729	T	4.24957	3.29087	3.23884	0.792541	0.797115	0.789558	0.125756	CAOV
BL118729	T	3.56302	3.29087	3.23884	0.808845	0.797115	0.789558	0.125756	CAOV
BL118729	T	3.33577	3.29087	3.23884	0.771678	0.797115	0.789558	0.125756	CAOV
BL118729	T	3.23884	3.29087	3.23884	0.773735	0.797115	0.789558	0.125756	CAOV
BL118729	T	2.9591	3.29087	3.23884	0.784197	0.797115	0.789558	0.125756	CAOV
BL118729	T	2.62361	3.29087	3.23884	0.822496	0.797115	0.789558	0.125756	CAOV
BL118729	T	2.93868	3.29087	3.23884	0.801781	0.797115	0.789558	0.125756	CAOV
BL118729	T	3.87653	3.29087	3.23884	0.800622	0.797115	0.789558	0.125756	CAOV
BL118729	T	4.02725	3.29087	3.23884	0.840977	0.797115	0.789558	0.125756	CAOV
BL118729	T	2.92206	3.29087	3.23884	0.810029	0.797115	0.789558	0.125756	CAOV
BL118729	T	3.42539	3.29087	3.23884	0.795301	0.797115	0.789558	0.125756	CAOV
BL118729	T	2.89256	3.29087	3.23884	0.789022	0.797115	0.789558	0.125756	CAOV
BL118729	T	2.9712	3.29087	3.23884	0.778056	0.797115	0.789558	0.125756	CAOV
BL118729	T	3.30758	3.29087	3.23884	0.777865	0.797115	0.789558	0.125756	CAOV
BL118729	T	3.6901	3.29087	3.23884	0.791209	0.797115	0.789558	0.125756	CAOV
BL118729	T	3.5219	3.29087	3.23884	0.796091	0.797115	0.789558	0.125756	CAOV
BL118729	T	3.0765	3.29087	3.23884	0.758025	0.797115	0.789558	0.125756	CAOV
BL118759	T	0.897313	1.74932	1.49646	0.762921	0.936027	0.925109	0.618257	CAOV
BL118759	T	1.36213	1.74932	1.49646	0.886751	0.936027	0.925109	0.618257	CAOV
BL118759	T	2.34668	1.74932	1.49646	0.778431	0.936027	0.925109	0.618257	CAOV
BL118759	T	3.18654	1.74932	1.49646	0.955505	0.936027	0.925109	0.618257	CAOV
BL118759	T	1.03933	1.74932	1.49646	1.14349	0.936027	0.925109	0.618257	CAOV
BL118759	T	0.706082	1.74932	1.49646	0.906707	0.936027	0.925109	0.618257	CAOV
BL118759	T	0.610666	1.74932	1.49646	0.80855	0.936027	0.925109	0.618257	CAOV
BL118759	T	0.81104	1.74932	1.49646	1.02456	0.936027	0.925109	0.618257	CAOV
BL118759	T	1.04716	1.74932	1.49646	0.97894	0.936027	0.925109	0.618257	CAOV
BL118759	T	0.479675	1.74932	1.49646	1.02769	0.936027	0.925109	0.618257	CAOV
BL118759	T	1.98586	1.74932	1.49646	0.821575	0.936027	0.925109	0.618257	CAOV
BL118759	T	0.394019	1.74932	1.49646	0.938621	0.936027	0.925109	0.618257	CAOV
BL118759	T	0.403164	1.74932	1.49646	1.00495	0.936027	0.925109	0.618257	CAOV
BL118759	T	0.465084	1.74932	1.49646	1.06992	0.936027	0.925109	0.618257	CAOV
BL118759	T	0.659527	1.74932	1.49646	1.1245	0.936027	0.925109	0.618257	CAOV
BL118759	T	1.01336	1.74932	1.49646	1.2098	0.936027	0.925109	0.618257	CAOV
BL118759	T	1.4227	1.74932	1.49646	0.983626	0.936027	0.925109	0.618257	CAOV
BL118759	T	2.01177	1.74932	1.49646	1.05013	0.936027	0.925109	0.618257	CAOV
BL118759	T	1.63624	1.74932	1.49646	0.941425	0.936027	0.925109	0.618257	CAOV
BL118759	T	1.8677	1.74932	1.49646	0.824704	0.936027	0.925109	0.618257	CAOV
BL118759	T	1.22475	1.74932	1.49646	0.881002	0.936027	0.925109	0.618257	CAOV
BL118759	T	1.51242	1.74932	1.49646	0.924846	0.936027	0.925109	0.618257	CAOV
BL118759	T	1.45293	1.74932	1.49646	0.891395	0.936027	0.925109	0.618257	CAOV
BL118759	T	1.30361	1.74932	1.49646	0.860267	0.936027	0.925109	0.618257	CAOV
BL118759	T	0.746009	1.74932	1.49646	0.869092	0.936027	0.925109	0.618257	CAOV
BL118759	T	0.714211	1.74932	1.49646	0.924967	0.936027	0.925109	0.618257	CAOV
BL118759	T	2.91003	1.74932	1.49646	0.69106	0.936027	0.925109	0.618257	CAOV
BL118759	T	1.06439	1.74932	1.49646	0.925251	0.936027	0.925109	0.618257	CAOV
BL118759	T	1.23284	1.74932	1.49646	0.978851	0.936027	0.925109	0.618257	CAOV
BL118759	T	1.72978	1.74932	1.49646	0.928651	0.936027	0.925109	0.618257	CAOV
BL118759	T	2.47444	1.74932	1.49646	0.765698	0.936027	0.925109	0.618257	CAOV
BL118759	T	1.54455	1.74932	1.49646	0.8877	0.936027	0.925109	0.618257	CAOV
BL118759	T	2.29477	1.74932	1.49646	0.944295	0.936027	0.925109	0.618257	CAOV
BL118759	T	2.23559	1.74932	1.49646	0.740024	0.936027	0.925109	0.618257	CAOV
BL118759	T	1.91287	1.74932	1.49646	0.793358	0.936027	0.925109	0.618257	CAOV
BL118759	T	2.0883	1.74932	1.49646	1.006	0.936027	0.925109	0.618257	CAOV
BL118759	T	2.28094	1.74932	1.49646	0.884535	0.936027	0.925109	0.618257	CAOV
BL118759	T	2.08897	1.74932	1.49646	0.92237	0.936027	0.925109	0.618257	CAOV
BL118759	T	1.87586	1.74932	1.49646	0.941153	0.936027	0.925109	0.618257	CAOV
BL118759	T	1.38817	1.74932	1.49646	0.814662	0.936027	0.925109	0.618257	CAOV
BL118759	T	1.28996	1.74932	1.49646	0.902591	0.936027	0.925109	0.618257	CAOV
BL118759	T	1.84055	1.74932	1.49646	0.905147	0.936027	0.925109	0.618257	CAOV
BL118759	T	1.96888	1.74932	1.49646	0.963799	0.936027	0.925109	0.618257	CAOV
BL118759	T	1.2418	1.74932	1.49646	0.894709	0.936027	0.925109	0.618257	CAOV
BL118759	T	2.03555	1.74932	1.49646	1.16992	0.936027	0.925109	0.618257	CAOV
BL118759	T	1.48049	1.74932	1.49646	1.20918	0.936027	0.925109	0.618257	CAOV
BL118759	T	4.75019	1.74932	1.49646	1.06651	0.936027	0.925109	0.618257	CAOV
BL118759	T	4.85431	1.74932	1.49646	0.979883	0.936027	0.925109	0.618257	CAOV
BL118759	T	7.56517	1.74932	1.49646	0.825725	0.936027	0.925109	0.618257	CAOV
BL118759	T	2.01738	1.74932	1.49646	1.06589	0.936027	0.925109	0.618257	CAOV
BL118760	T	1.58416	1.19524	1.08846	0.683803	0.740511	0.689299	0.346441	CAOV
BL118760	T	1.49403	1.19524	1.08846	0.646821	0.740511	0.689299	0.346441	CAOV
BL118760	T	1.9658	1.19524	1.08846	0.645632	0.740511	0.689299	0.346441	CAOV
BL118760	T	1.84953	1.19524	1.08846	0.644581	0.740511	0.689299	0.346441	CAOV
BL118760	T	1.6983	1.19524	1.08846	0.699255	0.740511	0.689299	0.346441	CAOV
BL118760	T	1.09106	1.19524	1.08846	0.679436	0.740511	0.689299	0.346441	CAOV
BL118760	T	0.892748	1.19524	1.08846	0.649536	0.740511	0.689299	0.346441	CAOV
BL118760	T	1.32671	1.19524	1.08846	0.673969	0.740511	0.689299	0.346441	CAOV
BL118760	T	0.954276	1.19524	1.08846	0.704517	0.740511	0.689299	0.346441	CAOV
BL118760	T	1.53223	1.19524	1.08846	0.862919	0.740511	0.689299	0.346441	CAOV
BL118760	T	1.56969	1.19524	1.08846	0.968453	0.740511	0.689299	0.346441	CAOV
BL118760	T	0.906035	1.19524	1.08846	0.685538	0.740511	0.689299	0.346441	CAOV
BL118760	T	0.817151	1.19524	1.08846	0.686347	0.740511	0.689299	0.346441	CAOV
BL118760	T	1.04134	1.19524	1.08846	0.637996	0.740511	0.689299	0.346441	CAOV
BL118760	T	0.970863	1.19524	1.08846	0.652421	0.740511	0.689299	0.346441	CAOV
BL118760	T	1.38516	1.19524	1.08846	0.875544	0.740511	0.689299	0.346441	CAOV
BL118760	T	1.02426	1.19524	1.08846	0.868695	0.740511	0.689299	0.346441	CAOV
BL118760	T	1.76521	1.19524	1.08846	1.15317	0.740511	0.689299	0.346441	CAOV
BL118760	T	1.16859	1.19524	1.08846	0.769394	0.740511	0.689299	0.346441	CAOV
BL118760	T	0.889837	1.19524	1.08846	0.706269	0.740511	0.689299	0.346441	CAOV
BL118760	T	1.06473	1.19524	1.08846	0.67041	0.740511	0.689299	0.346441	CAOV
BL118760	T	1.49876	1.19524	1.08846	0.681712	0.740511	0.689299	0.346441	CAOV
BL118760	T	1.19381	1.19524	1.08846	0.700595	0.740511	0.689299	0.346441	CAOV
BL118760	T	2.54352	1.19524	1.08846	1.08884	0.740511	0.689299	0.346441	CAOV
BL118760	T	1.50562	1.19524	1.08846	0.982545	0.740511	0.689299	0.346441	CAOV
BL118760	T	1.08846	1.19524	1.08846	0.687615	0.740511	0.689299	0.346441	CAOV
BL118760	T	0.991136	1.19524	1.08846	0.656493	0.740511	0.689299	0.346441	CAOV
BL118760	T	0.9117	1.19524	1.08846	0.675089	0.740511	0.689299	0.346441	CAOV
BL118760	T	1.28338	1.19524	1.08846	0.699648	0.740511	0.689299	0.346441	CAOV
BL118760	T	0.488905	1.19524	1.08846	0.690899	0.740511	0.689299	0.346441	CAOV
BL118760	T	1.38274	1.19524	1.08846	0.96815	0.740511	0.689299	0.346441	CAOV
BL118760	T	0.430101	1.19524	1.08846	0.821473	0.740511	0.689299	0.346441	CAOV
BL118760	T	0.924631	1.19524	1.08846	0.656156	0.740511	0.689299	0.346441	CAOV
BL118760	T	1.18552	1.19524	1.08846	0.647035	0.740511	0.689299	0.346441	CAOV
BL118760	T	1.08524	1.19524	1.08846	0.679798	0.740511	0.689299	0.346441	CAOV
BL118760	T	0.749117	1.19524	1.08846	0.685576	0.740511	0.689299	0.346441	CAOV
BL118760	T	1.24097	1.19524	1.08846	0.64916	0.740511	0.689299	0.346441	CAOV
BL118760	T	1.10475	1.19524	1.08846	0.652687	0.740511	0.689299	0.346441	CAOV
BL118760	T	1.08496	1.19524	1.08846	0.862953	0.740511	0.689299	0.346441	CAOV
BL118760	T	1.03836	1.19524	1.08846	0.731777	0.740511	0.689299	0.346441	CAOV
BL118760	T	0.834069	1.19524	1.08846	0.689299	0.740511	0.689299	0.346441	CAOV
BL118760	T	1.76917	1.19524	1.08846	0.697399	0.740511	0.689299	0.346441	CAOV
BL118760	T	1.63912	1.19524	1.08846	0.789533	0.740511	0.689299	0.346441	CAOV
BL118760	T	0.717115	1.19524	1.08846	0.704926	0.740511	0.689299	0.346441	CAOV
BL118760	T	0.955565	1.19524	1.08846	0.687163	0.740511	0.689299	0.346441	CAOV
BL118760	T	0.851742	1.19524	1.08846	0.754963	0.740511	0.689299	0.346441	CAOV
BL118760	T	0.686229	1.19524	1.08846	0.697824	0.740511	0.689299	0.346441	CAOV
BL118805	T	1.74667	2.36521	2.11258	1.0015	1.03282	1.07686	0.372744	CAOV
BL118805	T	1.72215	2.36521	2.11258	1.05052	1.03282	1.07686	0.372744	CAOV
BL118805	T	1.57025	2.36521	2.11258	0.974845	1.03282	1.07686	0.372744	CAOV
BL118805	T	4.02704	2.36521	2.11258	1.08486	1.03282	1.07686	0.372744	CAOV
BL118805	T	2.0053	2.36521	2.11258	1.05478	1.03282	1.07686	0.372744	CAOV
BL118805	T	1.37907	2.36521	2.11258	0.920013	1.03282	1.07686	0.372744	CAOV
BL118805	T	3.15001	2.36521	2.11258	1.07673	1.03282	1.07686	0.372744	CAOV
BL118805	T	3.17373	2.36521	2.11258	1.03679	1.03282	1.07686	0.372744	CAOV
BL118805	T	3.92516	2.36521	2.11258	1.08576	1.03282	1.07686	0.372744	CAOV
BL118805	T	3.70464	2.36521	2.11258	1.08669	1.03282	1.07686	0.372744	CAOV
BL118805	T	3.1925	2.36521	2.11258	1.08302	1.03282	1.07686	0.372744	CAOV
BL118805	T	2.2907	2.36521	2.11258	1.10081	1.03282	1.07686	0.372744	CAOV
BL118805	T	2.07072	2.36521	2.11258	1.00106	1.03282	1.07686	0.372744	CAOV
BL118805	T	3.23621	2.36521	2.11258	1.20813	1.03282	1.07686	0.372744	CAOV
BL118805	T	2.05502	2.36521	2.11258	1.17803	1.03282	1.07686	0.372744	CAOV
BL118805	T	1.87163	2.36521	2.11258	1.09355	1.03282	1.07686	0.372744	CAOV
BL118805	T	2.21226	2.36521	2.11258	1.08512	1.03282	1.07686	0.372744	CAOV
BL118805	T	2.7592	2.36521	2.11258	1.05945	1.03282	1.07686	0.372744	CAOV
BL118805	T	1.93526	2.36521	2.11258	1.11858	1.03282	1.07686	0.372744	CAOV
BL118805	T	2.58996	2.36521	2.11258	1.09176	1.03282	1.07686	0.372744	CAOV
BL118805	T	2.25743	2.36521	2.11258	1.09095	1.03282	1.07686	0.372744	CAOV
BL118805	T	2.09724	2.36521	2.11258	1.07765	1.03282	1.07686	0.372744	CAOV
BL118805	T	2.28479	2.36521	2.11258	1.07924	1.03282	1.07686	0.372744	CAOV
BL118805	T	1.94759	2.36521	2.11258	1.09729	1.03282	1.07686	0.372744	CAOV
BL118805	T	1.7823	2.36521	2.11258	1.15236	1.03282	1.07686	0.372744	CAOV
BL118805	T	2.26808	2.36521	2.11258	1.01424	1.03282	1.07686	0.372744	CAOV
BL118805	T	2.08517	2.36521	2.11258	1.12213	1.03282	1.07686	0.372744	CAOV
BL118805	T	2.93348	2.36521	2.11258	1.12418	1.03282	1.07686	0.372744	CAOV
BL118805	T	2.48326	2.36521	2.11258	1.13612	1.03282	1.07686	0.372744	CAOV
BL118805	T	2.23557	2.36521	2.11258	1.0752	1.03282	1.07686	0.372744	CAOV
BL118805	T	3.33745	2.36521	2.11258	1.10036	1.03282	1.07686	0.372744	CAOV
BL118805	T	0.716569	2.36521	2.11258	1.04654	1.03282	1.07686	0.372744	CAOV
BL118805	T	0.917351	2.36521	2.11258	0.818576	1.03282	1.07686	0.372744	CAOV
BL118805	T	6.49596	2.36521	2.11258	0.752792	1.03282	1.07686	0.372744	CAOV
BL118805	T	2.60769	2.36521	2.11258	0.695102	1.03282	1.07686	0.372744	CAOV
BL118805	T	2.12792	2.36521	2.11258	0.843179	1.03282	1.07686	0.372744	CAOV
BL118805	T	1.85811	2.36521	2.11258	0.725545	1.03282	1.07686	0.372744	CAOV
BL118805	T	4.31673	2.36521	2.11258	1.05919	1.03282	1.07686	0.372744	CAOV
BL118805	T	1.7982	2.36521	2.11258	0.870746	1.03282	1.07686	0.372744	CAOV
BL118805	T	1.49364	2.36521	2.11258	0.9588	1.03282	1.07686	0.372744	CAOV
BL118805	T	2.75197	2.36521	2.11258	0.950635	1.03282	1.07686	0.372744	CAOV
BL118805	T	1.90099	2.36521	2.11258	1.077	1.03282	1.07686	0.372744	CAOV
BL118805	T	2.3574	2.36521	2.11258	1.02453	1.03282	1.07686	0.372744	CAOV
BL118805	T	1.85347	2.36521	2.11258	0.839202	1.03282	1.07686	0.372744	CAOV
BL118805	T	1.83152	2.36521	2.11258	1.11922	1.03282	1.07686	0.372744	CAOV
BL118805	T	1.77551	2.36521	2.11258	1.08507	1.03282	1.07686	0.372744	CAOV
BL118805	T	1.60006	2.36521	2.11258	1.02727	1.03282	1.07686	0.372744	CAOV
BL118805	T	1.54593	2.36521	2.11258	1.06782	1.03282	1.07686	0.372744	CAOV
BL118805	T	2.23107	2.36521	2.11258	1.11631	1.03282	1.07686	0.372744	CAOV
BL118805	T	1.75074	2.36521	2.11258	1.10158	1.03282	1.07686	0.372744	CAOV
BL118806	T	4.5269	1.26133	1.019	1.47498	1.18102	1.1512	0.598768	CAOV
BL118806	T	1.22511	1.26133	1.019	1.13471	1.18102	1.1512	0.598768	CAOV
BL118806	T	1.66604	1.26133	1.019	1.2679	1.18102	1.1512	0.598768	CAOV
BL118806	T	0.857623	1.26133	1.019	1.17847	1.18102	1.1512	0.598768	CAOV
BL118806	T	1.81564	1.26133	1.019	1.28426	1.18102	1.1512	0.598768	CAOV
BL118806	T	2.12318	1.26133	1.019	0.941909	1.18102	1.1512	0.598768	CAOV
BL118806	T	0.802366	1.26133	1.019	1.2789	1.18102	1.1512	0.598768	CAOV
BL118806	T	1.9681	1.26133	1.019	1.26551	1.18102	1.1512	0.598768	CAOV
BL118806	T	1.53613	1.26133	1.019	1.31959	1.18102	1.1512	0.598768	CAOV
BL118806	T	2.29357	1.26133	1.019	0.967599	1.18102	1.1512	0.598768	CAOV
BL118806	T	1.77631	1.26133	1.019	1.14433	1.18102	1.1512	0.598768	CAOV
BL118806	T	1.03092	1.26133	1.019	1.12971	1.18102	1.1512	0.598768	CAOV
BL118806	T	1.76521	1.26133	1.019	1.31071	1.18102	1.1512	0.598768	CAOV
BL118806	T	2.15387	1.26133	1.019	1.14409	1.18102	1.1512	0.598768	CAOV
BL118806	T	0.463148	1.26133	1.019	1.19451	1.18102	1.1512	0.598768	CAOV
BL118806	T	0.711418	1.26133	1.019	1.10556	1.18102	1.1512	0.598768	CAOV
BL118806	T	1.00412	1.26133	1.019	1.19901	1.18102	1.1512	0.598768	CAOV
BL118806	T	1.43932	1.26133	1.019	1.11551	1.18102	1.1512	0.598768	CAOV
BL118806	T	0.918584	1.26133	1.019	1.06927	1.18102	1.1512	0.598768	CAOV
BL118806	T	0.858749	1.26133	1.019	1.04055	1.18102	1.1512	0.598768	CAOV
BL118806	T	0.909484	1.26133	1.019	1.11531	1.18102	1.1512	0.598768	CAOV
BL118806	T	1.14219	1.26133	1.019	1.20743	1.18102	1.1512	0.598768	CAOV
BL118806	T	2.06905	1.26133	1.019	1.43567	1.18102	1.1512	0.598768	CAOV
BL118806	T	0.590207	1.26133	1.019	1.09679	1.18102	1.1512	0.598768	CAOV
BL118806	T	0.989226	1.26133	1.019	1.01879	1.18102	1.1512	0.598768	CAOV
BL118806	T	0.582142	1.26133	1.019	1.06181	1.18102	1.1512	0.598768	CAOV
BL118806	T	1.00116	1.26133	1.019	1.01788	1.18102	1.1512	0.598768	CAOV
BL118806	T	1.42455	1.26133	1.019	1.4415	1.18102	1.1512	0.598768	CAOV
BL118806	T	0.542777	1.26133	1.019	1.14605	1.18102	1.1512	0.598768	CAOV
BL118806	T	1.14146	1.26133	1.019	0.932431	1.18102	1.1512	0.598768	CAOV
BL118806	T	0.999269	1.26133	1.019	0.972517	1.18102	1.1512	0.598768	CAOV
BL118806	T	0.636162	1.26133	1.019	1.22641	1.18102	1.1512	0.598768	CAOV
BL118806	T	1.55086	1.26133	1.019	1.36312	1.18102	1.1512	0.598768	CAOV
BL118806	T	3.15215	1.26133	1.019	0.870343	1.18102	1.1512	0.598768	CAOV
BL118806	T	1.00246	1.26133	1.019	1.33301	1.18102	1.1512	0.598768	CAOV
BL118806	T	0.991821	1.26133	1.019	1.25407	1.18102	1.1512	0.598768	CAOV
BL118806	T	1.73741	1.26133	1.019	0.986529	1.18102	1.1512	0.598768	CAOV
BL118806	T	1.09156	1.26133	1.019	0.936948	1.18102	1.1512	0.598768	CAOV
BL118806	T	0.243971	1.26133	1.019	1.14641	1.18102	1.1512	0.598768	CAOV
BL118806	T	1.00707	1.26133	1.019	1.35898	1.18102	1.1512	0.598768	CAOV
BL118806	T	1.23029	1.26133	1.019	1.54839	1.18102	1.1512	0.598768	CAOV
BL118806	T	0.508495	1.26133	1.019	1.22409	1.18102	1.1512	0.598768	CAOV
BL118806	T	0.242864	1.26133	1.019	1.19696	1.18102	1.1512	0.598768	CAOV
BL118806	T	0.554779	1.26133	1.019	1.01895	1.18102	1.1512	0.598768	CAOV
BL118806	T	0.423649	1.26133	1.019	1.27235	1.18102	1.1512	0.598768	CAOV
BL118806	T	2.03888	1.26133	1.019	1.15599	1.18102	1.1512	0.598768	CAOV
BL118806	T	2.02999	1.26133	1.019	1.51926	1.18102	1.1512	0.598768	CAOV
BL118806	T	1.07173	1.26133	1.019	1.63067	1.18102	1.1512	0.598768	CAOV
BL118806	T	0.639291	1.26133	1.019	1.00505	1.18102	1.1512	0.598768	CAOV
BL118806	T	0.585124	1.26133	1.019	0.990176	1.18102	1.1512	0.598768	CAOV
BL118815	T	21.7256	1.78079	0.899576	1.02334	0.798328	0.776649	0.775295	CAOV
BL118815	T	2.75544	1.78079	0.899576	0.826174	0.798328	0.776649	0.775295	CAOV
BL118815	T	3.8925	1.78079	0.899576	0.788333	0.798328	0.776649	0.775295	CAOV
BL118815	T	2.75044	1.78079	0.899576	0.776549	0.798328	0.776649	0.775295	CAOV
BL118815	T	2.37477	1.78079	0.899576	0.849428	0.798328	0.776649	0.775295	CAOV
BL118815	T	1.61548	1.78079	0.899576	0.853469	0.798328	0.776649	0.775295	CAOV
BL118815	T	1.90888	1.78079	0.899576	0.921656	0.798328	0.776649	0.775295	CAOV
BL118815	T	1.61976	1.78079	0.899576	0.960408	0.798328	0.776649	0.775295	CAOV
BL118815	T	1.96888	1.78079	0.899576	0.750804	0.798328	0.776649	0.775295	CAOV
BL118815	T	1.55967	1.78079	0.899576	0.856595	0.798328	0.776649	0.775295	CAOV
BL118815	T	1.87652	1.78079	0.899576	0.917717	0.798328	0.776649	0.775295	CAOV
BL118815	T	2.47559	1.78079	0.899576	0.867788	0.798328	0.776649	0.775295	CAOV
BL118815	T	4.19774	1.78079	0.899576	0.965458	0.798328	0.776649	0.775295	CAOV
BL118815	T	3.40203	1.78079	0.899576	0.8993	0.798328	0.776649	0.775295	CAOV
BL118815	T	3.3623	1.78079	0.899576	0.586075	0.798328	0.776649	0.775295	CAOV
BL118815	T	4.84008	1.78079	0.899576	0.643734	0.798328	0.776649	0.775295	CAOV
BL118815	T	0.697872	1.78079	0.899576	0.975521	0.798328	0.776649	0.775295	CAOV
BL118815	T	0.820524	1.78079	0.899576	0.847017	0.798328	0.776649	0.775295	CAOV
BL118815	T	0.940478	1.78079	0.899576	0.83599	0.798328	0.776649	0.775295	CAOV
BL118815	T	0.734553	1.78079	0.899576	0.704142	0.798328	0.776649	0.775295	CAOV
BL118815	T	0.851452	1.78079	0.899576	0.776649	0.798328	0.776649	0.775295	CAOV
BL118815	T	1.00704	1.78079	0.899576	0.826408	0.798328	0.776649	0.775295	CAOV
BL118815	T	0.899576	1.78079	0.899576	0.880193	0.798328	0.776649	0.775295	CAOV
BL118815	T	0.81956	1.78079	0.899576	0.775677	0.798328	0.776649	0.775295	CAOV
BL118815	T	0.947556	1.78079	0.899576	0.976259	0.798328	0.776649	0.775295	CAOV
BL118815	T	1.00346	1.78079	0.899576	0.7801	0.798328	0.776649	0.775295	CAOV
BL118815	T	0.937765	1.78079	0.899576	0.808673	0.798328	0.776649	0.775295	CAOV
BL118815	T	0.416407	1.78079	0.899576	0.734059	0.798328	0.776649	0.775295	CAOV
BL118815	T	0.647987	1.78079	0.899576	0.833249	0.798328	0.776649	0.775295	CAOV
BL118815	T	0.715135	1.78079	0.899576	0.733012	0.798328	0.776649	0.775295	CAOV
BL118815	T	0.686469	1.78079	0.899576	0.766762	0.798328	0.776649	0.775295	CAOV
BL118815	T	0.596518	1.78079	0.899576	0.758829	0.798328	0.776649	0.775295	CAOV
BL118815	T	0.673113	1.78079	0.899576	0.759087	0.798328	0.776649	0.775295	CAOV
BL118815	T	0.650808	1.78079	0.899576	0.749047	0.798328	0.776649	0.775295	CAOV
BL118815	T	0.80603	1.78079	0.899576	0.623703	0.798328	0.776649	0.775295	CAOV
BL118815	T	0.470721	1.78079	0.899576	0.694547	0.798328	0.776649	0.775295	CAOV
BL118815	T	0.566198	1.78079	0.899576	0.698563	0.798328	0.776649	0.775295	CAOV
BL118815	T	0.469772	1.78079	0.899576	0.771529	0.798328	0.776649	0.775295	CAOV
BL118815	T	0.550534	1.78079	0.899576	0.709194	0.798328	0.776649	0.775295	CAOV
BL118815	T	0.628703	1.78079	0.899576	0.766794	0.798328	0.776649	0.775295	CAOV
BL118815	T	0.714488	1.78079	0.899576	0.756285	0.798328	0.776649	0.775295	CAOV
BL118815	T	0.847299	1.78079	0.899576	0.806518	0.798328	0.776649	0.775295	CAOV
BL118815	T	1.04231	1.78079	0.899576	0.787942	0.798328	0.776649	0.775295	CAOV
BL118815	T	0.695995	1.78079	0.899576	0.729901	0.798328	0.776649	0.775295	CAOV
BL118815	T	0.858749	1.78079	0.899576	0.806429	0.798328	0.776649	0.775295	CAOV
BL118815	T	0.459112	1.78079	0.899576	0.770473	0.798328	0.776649	0.775295	CAOV
BL118815	T	0.622348	1.78079	0.899576	0.753767	0.798328	0.776649	0.775295	CAOV
BL118815	T	1.07232	1.78079	0.899576	0.716888	0.798328	0.776649	0.775295	CAOV
BL118815	T	1.08227	1.78079	0.899576	0.71803	0.798328	0.776649	0.775295	CAOV
BL118826	T	4.28226	3.11456	2.67141	0.918729	0.918013	0.919263	0.386592	CAOV
BL118826	T	3.20226	3.11456	2.67141	0.857957	0.918013	0.919263	0.386592	CAOV
BL118826	T	3.99943	3.11456	2.67141	0.905984	0.918013	0.919263	0.386592	CAOV
BL118826	T	2.03848	3.11456	2.67141	0.91847	0.918013	0.919263	0.386592	CAOV
BL118826	T	2.83362	3.11456	2.67141	0.833216	0.918013	0.919263	0.386592	CAOV
BL118826	T	3.26396	3.11456	2.67141	0.833429	0.918013	0.919263	0.386592	CAOV
BL118826	T	3.98693	3.11456	2.67141	0.891158	0.918013	0.919263	0.386592	CAOV
BL118826	T	4.56651	3.11456	2.67141	0.75802	0.918013	0.919263	0.386592	CAOV
BL118826	T	5.06718	3.11456	2.67141	0.750296	0.918013	0.919263	0.386592	CAOV
BL118826	T	3.1199	3.11456	2.67141	1.09239	0.918013	0.919263	0.386592	CAOV
BL118826	T	2.57493	3.11456	2.67141	1.15527	0.918013	0.919263	0.386592	CAOV
BL118826	T	2.16868	3.11456	2.67141	0.832152	0.918013	0.919263	0.386592	CAOV
BL118826	T	3.98364	3.11456	2.67141	0.911119	0.918013	0.919263	0.386592	CAOV
BL118826	T	4.34764	3.11456	2.67141	0.921726	0.918013	0.919263	0.386592	CAOV
BL118826	T	6.62933	3.11456	2.67141	0.781242	0.918013	0.919263	0.386592	CAOV
BL118826	T	7.35502	3.11456	2.67141	0.67496	0.918013	0.919263	0.386592	CAOV
BL118826	T	6.26475	3.11456	2.67141	0.785164	0.918013	0.919263	0.386592	CAOV
BL118826	T	3.80539	3.11456	2.67141	0.938657	0.918013	0.919263	0.386592	CAOV
BL118826	T	4.17562	3.11456	2.67141	0.921075	0.918013	0.919263	0.386592	CAOV
BL118826	T	2.70587	3.11456	2.67141	0.955554	0.918013	0.919263	0.386592	CAOV
BL118826	T	2.25403	3.11456	2.67141	0.839279	0.918013	0.919263	0.386592	CAOV
BL118826	T	1.61695	3.11456	2.67141	0.808027	0.918013	0.919263	0.386592	CAOV
BL118826	T	2.07771	3.11456	2.67141	0.818702	0.918013	0.919263	0.386592	CAOV
BL118826	T	1.49689	3.11456	2.67141	0.963719	0.918013	0.919263	0.386592	CAOV
BL118826	T	1.909	3.11456	2.67141	0.890886	0.918013	0.919263	0.386592	CAOV
BL118826	T	1.92051	3.11456	2.67141	0.824541	0.918013	0.919263	0.386592	CAOV
BL118826	T	2.66742	3.11456	2.67141	0.873852	0.918013	0.919263	0.386592	CAOV
BL118826	T	3.60736	3.11456	2.67141	1.01274	0.918013	0.919263	0.386592	CAOV
BL118826	T	1.49088	3.11456	2.67141	0.843636	0.918013	0.919263	0.386592	CAOV
BL118826	T	2.3173	3.11456	2.67141	0.92561	0.918013	0.919263	0.386592	CAOV
BL118826	T	2.25096	3.11456	2.67141	0.902	0.918013	0.919263	0.386592	CAOV
BL118826	T	2.41425	3.11456	2.67141	0.920462	0.918013	0.919263	0.386592	CAOV
BL118826	T	1.97182	3.11456	2.67141	0.812841	0.918013	0.919263	0.386592	CAOV
BL118826	T	2.50616	3.11456	2.67141	0.919796	0.918013	0.919263	0.386592	CAOV
BL118826	T	3.46278	3.11456	2.67141	1.02421	0.918013	0.919263	0.386592	CAOV
BL118826	T	3.89306	3.11456	2.67141	1.114	0.918013	0.919263	0.386592	CAOV
BL118826	T	2.27768	3.11456	2.67141	1.03421	0.918013	0.919263	0.386592	CAOV
BL118826	T	3.32546	3.11456	2.67141	0.977691	0.918013	0.919263	0.386592	CAOV
BL118826	T	1.97638	3.11456	2.67141	1.00022	0.918013	0.919263	0.386592	CAOV
BL118826	T	2.59233	3.11456	2.67141	0.99465	0.918013	0.919263	0.386592	CAOV
BL118826	T	2.0891	3.11456	2.67141	1.0811	0.918013	0.919263	0.386592	CAOV
BL118826	T	2.30616	3.11456	2.67141	1.07949	0.918013	0.919263	0.386592	CAOV
BL118826	T	2.8936	3.11456	2.67141	0.991916	0.918013	0.919263	0.386592	CAOV
BL118826	T	2.78717	3.11456	2.67141	0.959252	0.918013	0.919263	0.386592	CAOV
BL118826	T	2.21425	3.11456	2.67141	0.925594	0.918013	0.919263	0.386592	CAOV
BL118826	T	2.33992	3.11456	2.67141	0.945043	0.918013	0.919263	0.386592	CAOV
BL118826	T	2.67539	3.11456	2.67141	0.985637	0.918013	0.919263	0.386592	CAOV
BL118826	T	1.61892	3.11456	2.67141	0.868998	0.918013	0.919263	0.386592	CAOV
BL118826	T	2.62893	3.11456	2.67141	1.01457	0.918013	0.919263	0.386592	CAOV
BL118826	T	5.77432	3.11456	2.67141	0.911425	0.918013	0.919263	0.386592	CAOV
BL118827	T	3.69853	2.33941	2.23828	1.33642	1.15782	1.16872	0.392684	CAOV
BL118827	T	2.42892	2.33941	2.23828	0.855967	1.15782	1.16872	0.392684	CAOV
BL118827	T	2.74351	2.33941	2.23828	0.732043	1.15782	1.16872	0.392684	CAOV
BL118827	T	3.79519	2.33941	2.23828	0.797217	1.15782	1.16872	0.392684	CAOV
BL118827	T	2.11194	2.33941	2.23828	1.17066	1.15782	1.16872	0.392684	CAOV
BL118827	T	2.87773	2.33941	2.23828	1.24188	1.15782	1.16872	0.392684	CAOV
BL118827	T	2.20046	2.33941	2.23828	1.14356	1.15782	1.16872	0.392684	CAOV
BL118827	T	2.37369	2.33941	2.23828	1.19738	1.15782	1.16872	0.392684	CAOV
BL118827	T	2.33366	2.33941	2.23828	1.27748	1.15782	1.16872	0.392684	CAOV
BL118827	T	2.88279	2.33941	2.23828	1.25692	1.15782	1.16872	0.392684	CAOV
BL118827	T	2.67946	2.33941	2.23828	1.13142	1.15782	1.16872	0.392684	CAOV
BL118827	T	1.76521	2.33941	2.23828	1.03481	1.15782	1.16872	0.392684	CAOV
BL118827	T	1.25035	2.33941	2.23828	1.13304	1.15782	1.16872	0.392684	CAOV
BL118827	T	1.95172	2.33941	2.23828	1.44447	1.15782	1.16872	0.392684	CAOV
BL118827	T	1.77584	2.33941	2.23828	1.26074	1.15782	1.16872	0.392684	CAOV
BL118827	T	1.56529	2.33941	2.23828	1.33819	1.15782	1.16872	0.392684	CAOV
BL118827	T	3.66264	2.33941	2.23828	1.28274	1.15782	1.16872	0.392684	CAOV
BL118827	T	2.62752	2.33941	2.23828	1.09272	1.15782	1.16872	0.392684	CAOV
BL118827	T	2.93204	2.33941	2.23828	1.28763	1.15782	1.16872	0.392684	CAOV
BL118827	T	2.21608	2.33941	2.23828	1.16802	1.15782	1.16872	0.392684	CAOV
BL118827	T	1.93771	2.33941	2.23828	1.17266	1.15782	1.16872	0.392684	CAOV
BL118827	T	1.96007	2.33941	2.23828	1.02295	1.15782	1.16872	0.392684	CAOV
BL118827	T	1.32755	2.33941	2.23828	0.977673	1.15782	1.16872	0.392684	CAOV
BL118827	T	0.633071	2.33941	2.23828	1.09761	1.15782	1.16872	0.392684	CAOV
BL118827	T	0.839932	2.33941	2.23828	1.06039	1.15782	1.16872	0.392684	CAOV
BL118827	T	2.19935	2.33941	2.23828	1.29511	1.15782	1.16872	0.392684	CAOV
BL118827	T	2.37133	2.33941	2.23828	1.31167	1.15782	1.16872	0.392684	CAOV
BL118827	T	2.54356	2.33941	2.23828	1.02	1.15782	1.16872	0.392684	CAOV
BL118827	T	2.69897	2.33941	2.23828	1.28945	1.15782	1.16872	0.392684	CAOV
BL118827	T	1.86713	2.33941	2.23828	1.28648	1.15782	1.16872	0.392684	CAOV
BL118827	T	1.75703	2.33941	2.23828	1.42557	1.15782	1.16872	0.392684	CAOV
BL118827	T	1.943	2.33941	2.23828	1.36628	1.15782	1.16872	0.392684	CAOV
BL118827	T	6.47242	2.33941	2.23828	0.925005	1.15782	1.16872	0.392684	CAOV
BL118827	T	2.15833	2.33941	2.23828	1.30122	1.15782	1.16872	0.392684	CAOV
BL118827	T	2.26048	2.33941	2.23828	1.31689	1.15782	1.16872	0.392684	CAOV
BL118827	T	1.41714	2.33941	2.23828	1.13795	1.15782	1.16872	0.392684	CAOV
BL118827	T	1.19578	2.33941	2.23828	0.972719	1.15782	1.16872	0.392684	CAOV
BL118827	T	1.55864	2.33941	2.23828	1.34415	1.15782	1.16872	0.392684	CAOV
BL118827	T	2.4071	2.33941	2.23828	1.50926	1.15782	1.16872	0.392684	CAOV
BL118827	T	4.36916	2.33941	2.23828	1.26574	1.15782	1.16872	0.392684	CAOV
BL118827	T	1.55135	2.33941	2.23828	0.926781	1.15782	1.16872	0.392684	CAOV
BL118827	T	2.19723	2.33941	2.23828	0.929473	1.15782	1.16872	0.392684	CAOV
BL118827	T	2.30608	2.33941	2.23828	1.0976	1.15782	1.16872	0.392684	CAOV
BL118827	T	2.62478	2.33941	2.23828	1.21883	1.15782	1.16872	0.392684	CAOV
BL118827	T	2.35069	2.33941	2.23828	1.0206	1.15782	1.16872	0.392684	CAOV
BL118827	T	2.00687	2.33941	2.23828	0.976436	1.15782	1.16872	0.392684	CAOV
BL118827	T	1.54517	2.33941	2.23828	1.04286	1.15782	1.16872	0.392684	CAOV
BL118827	T	2.49321	2.33941	2.23828	1.16942	1.15782	1.16872	0.392684	CAOV
BL118827	T	2.48436	2.33941	2.23828	1.1462	1.15782	1.16872	0.392684	CAOV
BL118827	T	3.62028	2.33941	2.23828	1.08093	1.15782	1.16872	0.392684	CAOV
BL118852	T	2.79968	2.2868	2.18375	0.81078	0.79895	0.806641	0.302646	CAOV
BL118852	T	3.23765	2.2868	2.18375	0.906172	0.79895	0.806641	0.302646	CAOV
BL118852	T	3.50755	2.2868	2.18375	0.830567	0.79895	0.806641	0.302646	CAOV
BL118852	T	3.6542	2.2868	2.18375	0.885906	0.79895	0.806641	0.302646	CAOV
BL118852	T	2.20962	2.2868	2.18375	0.882944	0.79895	0.806641	0.302646	CAOV
BL118852	T	2.17256	2.2868	2.18375	0.809088	0.79895	0.806641	0.302646	CAOV
BL118852	T	2.3797	2.2868	2.18375	0.799961	0.79895	0.806641	0.302646	CAOV
BL118852	T	1.77328	2.2868	2.18375	0.811904	0.79895	0.806641	0.302646	CAOV
BL118852	T	2.64781	2.2868	2.18375	0.86698	0.79895	0.806641	0.302646	CAOV
BL118852	T	2.77714	2.2868	2.18375	0.804399	0.79895	0.806641	0.302646	CAOV
BL118852	T	1.40311	2.2868	2.18375	0.808882	0.79895	0.806641	0.302646	CAOV
BL118852	T	2.54518	2.2868	2.18375	0.834741	0.79895	0.806641	0.302646	CAOV
BL118852	T	2.82233	2.2868	2.18375	0.85679	0.79895	0.806641	0.302646	CAOV
BL118852	T	1.49794	2.2868	2.18375	0.83668	0.79895	0.806641	0.302646	CAOV
BL118852	T	1.84418	2.2868	2.18375	0.747037	0.79895	0.806641	0.302646	CAOV
BL118852	T	2.19494	2.2868	2.18375	0.739178	0.79895	0.806641	0.302646	CAOV
BL118852	T	2.17167	2.2868	2.18375	0.712988	0.79895	0.806641	0.302646	CAOV
BL118852	T	2.13171	2.2868	2.18375	0.838264	0.79895	0.806641	0.302646	CAOV
BL118852	T	2.55676	2.2868	2.18375	0.822132	0.79895	0.806641	0.302646	CAOV
BL118852	T	1.92131	2.2868	2.18375	0.870588	0.79895	0.806641	0.302646	CAOV
BL118852	T	2.46532	2.2868	2.18375	0.934761	0.79895	0.806641	0.302646	CAOV
BL118852	T	2.81665	2.2868	2.18375	0.962333	0.79895	0.806641	0.302646	CAOV
BL118852	T	1.45994	2.2868	2.18375	0.711395	0.79895	0.806641	0.302646	CAOV
BL118852	T	2.78032	2.2868	2.18375	0.879322	0.79895	0.806641	0.302646	CAOV
BL118852	T	3.49595	2.2868	2.18375	0.984838	0.79895	0.806641	0.302646	CAOV
BL118852	T	3.94293	2.2868	2.18375	0.982407	0.79895	0.806641	0.302646	CAOV
BL118852	T	1.76132	2.2868	2.18375	0.791794	0.79895	0.806641	0.302646	CAOV
BL118852	T	1.93628	2.2868	2.18375	0.830892	0.79895	0.806641	0.302646	CAOV
BL118852	T	2.70072	2.2868	2.18375	0.841166	0.79895	0.806641	0.302646	CAOV
BL118852	T	2.38585	2.2868	2.18375	0.903193	0.79895	0.806641	0.302646	CAOV
BL118852	T	2.40745	2.2868	2.18375	0.843006	0.79895	0.806641	0.302646	CAOV
BL118852	T	1.61989	2.2868	2.18375	0.73077	0.79895	0.806641	0.302646	CAOV
BL118852	T	1.8684	2.2868	2.18375	0.756438	0.79895	0.806641	0.302646	CAOV
BL118852	T	1.88402	2.2868	2.18375	0.685101	0.79895	0.806641	0.302646	CAOV
BL118852	T	1.80754	2.2868	2.18375	0.729561	0.79895	0.806641	0.302646	CAOV
BL118852	T	1.19179	2.2868	2.18375	0.700936	0.79895	0.806641	0.302646	CAOV
BL118852	T	2.79537	2.2868	2.18375	0.801591	0.79895	0.806641	0.302646	CAOV
BL118852	T	3.46522	2.2868	2.18375	0.86787	0.79895	0.806641	0.302646	CAOV
BL118852	T	3.0619	2.2868	2.18375	0.73796	0.79895	0.806641	0.302646	CAOV
BL118852	T	2.83664	2.2868	2.18375	0.64702	0.79895	0.806641	0.302646	CAOV
BL118852	T	1.54119	2.2868	2.18375	0.730649	0.79895	0.806641	0.302646	CAOV
BL118852	T	1.29359	2.2868	2.18375	0.720413	0.79895	0.806641	0.302646	CAOV
BL118852	T	1.83669	2.2868	2.18375	0.724339	0.79895	0.806641	0.302646	CAOV
BL118852	T	2.00531	2.2868	2.18375	0.692782	0.79895	0.806641	0.302646	CAOV
BL118852	T	2.08544	2.2868	2.18375	0.757334	0.79895	0.806641	0.302646	CAOV
BL118852	T	1.75417	2.2868	2.18375	0.76439	0.79895	0.806641	0.302646	CAOV
BL118852	T	1.02263	2.2868	2.18375	0.71636	0.79895	0.806641	0.302646	CAOV
BL118852	T	1.84012	2.2868	2.18375	0.726625	0.79895	0.806641	0.302646	CAOV
BL118852	T	1.71269	2.2868	2.18375	0.671611	0.79895	0.806641	0.302646	CAOV
BL118852	T	2.31637	2.2868	2.18375	0.644639	0.79895	0.806641	0.302646	CAOV
BL118908	T	6.13481	2.26868	2.04563	0.712076	0.82897	0.830999	0.564361	CAOV
BL118908	T	5.93305	2.26868	2.04563	0.64702	0.82897	0.830999	0.564361	CAOV
BL118908	T	3.27082	2.26868	2.04563	0.724481	0.82897	0.830999	0.564361	CAOV
BL118908	T	3.62262	2.26868	2.04563	0.726232	0.82897	0.830999	0.564361	CAOV
BL118908	T	1.2595	2.26868	2.04563	0.684601	0.82897	0.830999	0.564361	CAOV
BL118908	T	1.56907	2.26868	2.04563	0.683105	0.82897	0.830999	0.564361	CAOV
BL118908	T	1.49832	2.26868	2.04563	0.696669	0.82897	0.830999	0.564361	CAOV
BL118908	T	2.98294	2.26868	2.04563	0.787028	0.82897	0.830999	0.564361	CAOV
BL118908	T	5.92605	2.26868	2.04563	0.775032	0.82897	0.830999	0.564361	CAOV
BL118908	T	1.76098	2.26868	2.04563	0.882568	0.82897	0.830999	0.564361	CAOV
BL118908	T	2.50312	2.26868	2.04563	0.858248	0.82897	0.830999	0.564361	CAOV
BL118908	T	2.72608	2.26868	2.04563	0.965273	0.82897	0.830999	0.564361	CAOV
BL118908	T	2.51475	2.26868	2.04563	0.938091	0.82897	0.830999	0.564361	CAOV
BL118908	T	1.98538	2.26868	2.04563	0.940516	0.82897	0.830999	0.564361	CAOV
BL118908	T	2.06761	2.26868	2.04563	0.830999	0.82897	0.830999	0.564361	CAOV
BL118908	T	1.95228	2.26868	2.04563	0.835686	0.82897	0.830999	0.564361	CAOV
BL118908	T	3.20568	2.26868	2.04563	0.919525	0.82897	0.830999	0.564361	CAOV
BL118908	T	2.32523	2.26868	2.04563	0.918548	0.82897	0.830999	0.564361	CAOV
BL118908	T	2.57017	2.26868	2.04563	0.961261	0.82897	0.830999	0.564361	CAOV
BL118908	T	1.74622	2.26868	2.04563	0.724122	0.82897	0.830999	0.564361	CAOV
BL118908	T	1.79368	2.26868	2.04563	0.817553	0.82897	0.830999	0.564361	CAOV
BL118908	T	1.39321	2.26868	2.04563	0.827945	0.82897	0.830999	0.564361	CAOV
BL118908	T	1.67529	2.26868	2.04563	0.769039	0.82897	0.830999	0.564361	CAOV
BL118908	T	1.95802	2.26868	2.04563	0.711086	0.82897	0.830999	0.564361	CAOV
BL118908	T	2.04563	2.26868	2.04563	0.794767	0.82897	0.830999	0.564361	CAOV
BL118908	T	2.63707	2.26868	2.04563	0.923977	0.82897	0.830999	0.564361	CAOV
BL118908	T	2.10605	2.26868	2.04563	0.916092	0.82897	0.830999	0.564361	CAOV
BL118908	T	2.15487	2.26868	2.04563	0.664831	0.82897	0.830999	0.564361	CAOV
BL118908	T	1.67551	2.26868	2.04563	0.877057	0.82897	0.830999	0.564361	CAOV
BL118908	T	2.19145	2.26868	2.04563	1.03061	0.82897	0.830999	0.564361	CAOV
BL118908	T	1.32795	2.26868	2.04563	0.95738	0.82897	0.830999	0.564361	CAOV
BL118908	T	3.6565	2.26868	2.04563	0.649215	0.82897	0.830999	0.564361	CAOV
BL118908	T	2.27619	2.26868	2.04563	0.719946	0.82897	0.830999	0.564361	CAOV
BL118908	T	0.252172	2.26868	2.04563	0.680976	0.82897	0.830999	0.564361	CAOV
BL118908	T	0.882603	2.26868	2.04563	0.842385	0.82897	0.830999	0.564361	CAOV
BL118908	T	1.19578	2.26868	2.04563	0.88322	0.82897	0.830999	0.564361	CAOV
BL118908	T	0.899256	2.26868	2.04563	0.703954	0.82897	0.830999	0.564361	CAOV
BL118908	T	1.76521	2.26868	2.04563	0.723231	0.82897	0.830999	0.564361	CAOV
BL118908	T	1.24367	2.26868	2.04563	0.997291	0.82897	0.830999	0.564361	CAOV
BL118908	T	0.92705	2.26868	2.04563	0.812737	0.82897	0.830999	0.564361	CAOV
BL118908	T	1.07525	2.26868	2.04563	0.938856	0.82897	0.830999	0.564361	CAOV
BL118908	T	0.815991	2.26868	2.04563	1.00491	0.82897	0.830999	0.564361	CAOV
BL118908	T	2.8625	2.26868	2.04563	0.961996	0.82897	0.830999	0.564361	CAOV
BL118908	T	2.35361	2.26868	2.04563	0.889153	0.82897	0.830999	0.564361	CAOV
BL118908	T	2.45684	2.26868	2.04563	0.919591	0.82897	0.830999	0.564361	CAOV
BL118908	T	1.62604	2.26868	2.04563	0.759867	0.82897	0.830999	0.564361	CAOV
BL118908	T	3.82598	2.26868	2.04563	0.972856	0.82897	0.830999	0.564361	CAOV
BL118914	T	4.22631	1.68379	1.27739	0.720243	0.746939	0.714323	0.5697	CAOV
BL118914	T	4.70721	1.68379	1.27739	0.635263	0.746939	0.714323	0.5697	CAOV
BL118914	T	4.15342	1.68379	1.27739	0.620747	0.746939	0.714323	0.5697	CAOV
BL118914	T	4.23649	1.68379	1.27739	0.602409	0.746939	0.714323	0.5697	CAOV
BL118914	T	2.37762	1.68379	1.27739	0.672088	0.746939	0.714323	0.5697	CAOV
BL118914	T	0.97133	1.68379	1.27739	0.746688	0.746939	0.714323	0.5697	CAOV
BL118914	T	3.40522	1.68379	1.27739	0.668677	0.746939	0.714323	0.5697	CAOV
BL118914	T	1.78107	1.68379	1.27739	0.692898	0.746939	0.714323	0.5697	CAOV
BL118914	T	1.2753	1.68379	1.27739	0.769327	0.746939	0.714323	0.5697	CAOV
BL118914	T	1.2099	1.68379	1.27739	0.864427	0.746939	0.714323	0.5697	CAOV
BL118914	T	1.85347	1.68379	1.27739	0.826919	0.746939	0.714323	0.5697	CAOV
BL118914	T	1.79216	1.68379	1.27739	0.786397	0.746939	0.714323	0.5697	CAOV
BL118914	T	2.22734	1.68379	1.27739	0.755011	0.746939	0.714323	0.5697	CAOV
BL118914	T	1.27948	1.68379	1.27739	0.747304	0.746939	0.714323	0.5697	CAOV
BL118914	T	1.19388	1.68379	1.27739	0.7489	0.746939	0.714323	0.5697	CAOV
BL118914	T	1.81344	1.68379	1.27739	0.758678	0.746939	0.714323	0.5697	CAOV
BL118914	T	1.41584	1.68379	1.27739	0.718055	0.746939	0.714323	0.5697	CAOV
BL118914	T	1.51436	1.68379	1.27739	0.73957	0.746939	0.714323	0.5697	CAOV
BL118914	T	1.61192	1.68379	1.27739	0.766292	0.746939	0.714323	0.5697	CAOV
BL118914	T	1.28686	1.68379	1.27739	0.744176	0.746939	0.714323	0.5697	CAOV
BL118914	T	3.11551	1.68379	1.27739	0.692171	0.746939	0.714323	0.5697	CAOV
BL118914	T	5.53362	1.68379	1.27739	0.836111	0.746939	0.714323	0.5697	CAOV
BL118914	T	1.01878	1.68379	1.27739	0.957852	0.746939	0.714323	0.5697	CAOV
BL118914	T	1.38535	1.68379	1.27739	1.13187	0.746939	0.714323	0.5697	CAOV
BL118914	T	1.23684	1.68379	1.27739	1.07359	0.746939	0.714323	0.5697	CAOV
BL118914	T	0.690733	1.68379	1.27739	1.056	0.746939	0.714323	0.5697	CAOV
BL118914	T	1.03836	1.68379	1.27739	1.27082	0.746939	0.714323	0.5697	CAOV
BL118914	T	1.41795	1.68379	1.27739	0.766161	0.746939	0.714323	0.5697	CAOV
BL118914	T	0.379537	1.68379	1.27739	0.680776	0.746939	0.714323	0.5697	CAOV
BL118914	T	0.563363	1.68379	1.27739	0.703336	0.746939	0.714323	0.5697	CAOV
BL118914	T	1.06607	1.68379	1.27739	0.684683	0.746939	0.714323	0.5697	CAOV
BL118914	T	0.754592	1.68379	1.27739	0.664282	0.746939	0.714323	0.5697	CAOV
BL118914	T	0.699596	1.68379	1.27739	0.719934	0.746939	0.714323	0.5697	CAOV
BL118914	T	1.20052	1.68379	1.27739	0.746976	0.746939	0.714323	0.5697	CAOV
BL118914	T	0.941735	1.68379	1.27739	0.616455	0.746939	0.714323	0.5697	CAOV
BL118914	T	0.83384	1.68379	1.27739	0.683118	0.746939	0.714323	0.5697	CAOV
BL118914	T	1.15609	1.68379	1.27739	0.65407	0.746939	0.714323	0.5697	CAOV
BL118914	T	1.36219	1.68379	1.27739	0.665137	0.746939	0.714323	0.5697	CAOV
BL118914	T	1.46616	1.68379	1.27739	0.646403	0.746939	0.714323	0.5697	CAOV
BL118914	T	1.52558	1.68379	1.27739	0.676646	0.746939	0.714323	0.5697	CAOV
BL118914	T	1.06365	1.68379	1.27739	0.625013	0.746939	0.714323	0.5697	CAOV
BL118914	T	1.02756	1.68379	1.27739	0.63071	0.746939	0.714323	0.5697	CAOV
BL118914	T	1.05396	1.68379	1.27739	0.641716	0.746939	0.714323	0.5697	CAOV
BL118914	T	1.40281	1.68379	1.27739	0.710591	0.746939	0.714323	0.5697	CAOV
BL118914	T	0.80737	1.68379	1.27739	0.63396	0.746939	0.714323	0.5697	CAOV
BL118914	T	0.824023	1.68379	1.27739	0.663798	0.746939	0.714323	0.5697	CAOV
BL118914	T	1.07463	1.68379	1.27739	0.781965	0.746939	0.714323	0.5697	CAOV
BL118914	T	0.916066	1.68379	1.27739	0.691431	0.746939	0.714323	0.5697	CAOV
BL118914	T	1.10115	1.68379	1.27739	0.677761	0.746939	0.714323	0.5697	CAOV
BL118914	T	3.19943	1.68379	1.27739	0.779519	0.746939	0.714323	0.5697	CAOV
BL118944	T	2.50384	2.5622	2.42292	0.842972	0.83735	0.839826	0.274405	CAOV
BL118944	T	2.77619	2.5622	2.42292	0.868928	0.83735	0.839826	0.274405	CAOV
BL118944	T	3.68682	2.5622	2.42292	0.965832	0.83735	0.839826	0.274405	CAOV
BL118944	T	1.57511	2.5622	2.42292	0.752339	0.83735	0.839826	0.274405	CAOV
BL118944	T	1.59438	2.5622	2.42292	0.676939	0.83735	0.839826	0.274405	CAOV
BL118944	T	2.36909	2.5622	2.42292	0.764655	0.83735	0.839826	0.274405	CAOV
BL118944	T	2.35896	2.5622	2.42292	0.804175	0.83735	0.839826	0.274405	CAOV
BL118944	T	1.39574	2.5622	2.42292	0.780332	0.83735	0.839826	0.274405	CAOV
BL118944	T	1.52564	2.5622	2.42292	0.862487	0.83735	0.839826	0.274405	CAOV
BL118944	T	2.62819	2.5622	2.42292	0.967403	0.83735	0.839826	0.274405	CAOV
BL118944	T	4.0842	2.5622	2.42292	0.929957	0.83735	0.839826	0.274405	CAOV
BL118944	T	2.18129	2.5622	2.42292	0.942148	0.83735	0.839826	0.274405	CAOV
BL118944	T	2.0496	2.5622	2.42292	0.850908	0.83735	0.839826	0.274405	CAOV
BL118944	T	1.68986	2.5622	2.42292	0.882079	0.83735	0.839826	0.274405	CAOV
BL118944	T	1.6604	2.5622	2.42292	0.888114	0.83735	0.839826	0.274405	CAOV
BL118944	T	1.90554	2.5622	2.42292	0.984942	0.83735	0.839826	0.274405	CAOV
BL118944	T	4.47606	2.5622	2.42292	0.788932	0.83735	0.839826	0.274405	CAOV
BL118944	T	3.78258	2.5622	2.42292	0.77986	0.83735	0.839826	0.274405	CAOV
BL118944	T	3.41114	2.5622	2.42292	0.715694	0.83735	0.839826	0.274405	CAOV
BL118944	T	2.82945	2.5622	2.42292	0.783604	0.83735	0.839826	0.274405	CAOV
BL118944	T	2.65274	2.5622	2.42292	0.762667	0.83735	0.839826	0.274405	CAOV
BL118944	T	1.59782	2.5622	2.42292	0.88178	0.83735	0.839826	0.274405	CAOV
BL118944	T	2.26634	2.5622	2.42292	0.841111	0.83735	0.839826	0.274405	CAOV
BL118944	T	2.19347	2.5622	2.42292	0.681028	0.83735	0.839826	0.274405	CAOV
BL118944	T	2.01483	2.5622	2.42292	0.769375	0.83735	0.839826	0.274405	CAOV
BL118944	T	2.24867	2.5622	2.42292	0.785831	0.83735	0.839826	0.274405	CAOV
BL118944	T	2.08883	2.5622	2.42292	0.871015	0.83735	0.839826	0.274405	CAOV
BL118944	T	2.3396	2.5622	2.42292	0.840712	0.83735	0.839826	0.274405	CAOV
BL118944	T	2.59113	2.5622	2.42292	0.815174	0.83735	0.839826	0.274405	CAOV
BL118944	T	2.68261	2.5622	2.42292	0.834311	0.83735	0.839826	0.274405	CAOV
BL118944	T	2.36866	2.5622	2.42292	0.781493	0.83735	0.839826	0.274405	CAOV
BL118944	T	2.42775	2.5622	2.42292	0.79603	0.83735	0.839826	0.274405	CAOV
BL118944	T	2.00057	2.5622	2.42292	0.83588	0.83735	0.839826	0.274405	CAOV
BL118944	T	2.18414	2.5622	2.42292	0.786637	0.83735	0.839826	0.274405	CAOV
BL118944	T	2.60627	2.5622	2.42292	0.927614	0.83735	0.839826	0.274405	CAOV
BL118944	T	3.17737	2.5622	2.42292	0.96218	0.83735	0.839826	0.274405	CAOV
BL118944	T	2.37545	2.5622	2.42292	0.83894	0.83735	0.839826	0.274405	CAOV
BL118944	T	2.5425	2.5622	2.42292	0.788184	0.83735	0.839826	0.274405	CAOV
BL118944	T	2.64781	2.5622	2.42292	0.869643	0.83735	0.839826	0.274405	CAOV
BL118944	T	3.05321	2.5622	2.42292	0.778888	0.83735	0.839826	0.274405	CAOV
BL118944	T	3.21676	2.5622	2.42292	0.832681	0.83735	0.839826	0.274405	CAOV
BL118944	T	2.56675	2.5622	2.42292	0.874232	0.83735	0.839826	0.274405	CAOV
BL118944	T	2.26238	2.5622	2.42292	0.854023	0.83735	0.839826	0.274405	CAOV
BL118944	T	2.8821	2.5622	2.42292	0.937995	0.83735	0.839826	0.274405	CAOV
BL118944	T	2.80112	2.5622	2.42292	0.842471	0.83735	0.839826	0.274405	CAOV
BL118944	T	2.76497	2.5622	2.42292	0.897795	0.83735	0.839826	0.274405	CAOV
BL118944	T	2.18732	2.5622	2.42292	0.767374	0.83735	0.839826	0.274405	CAOV
BL118944	T	2.41809	2.5622	2.42292	0.84848	0.83735	0.839826	0.274405	CAOV
BL118944	T	4.70721	2.5622	2.42292	0.957254	0.83735	0.839826	0.274405	CAOV
BL118944	T	3.75923	2.5622	2.42292	0.774418	0.83735	0.839826	0.274405	CAOV
BL119000	T	2.10638	2.03247	1.67029	1.0021	0.827897	0.81131	0.551096	CAOV
BL119000	T	2.67362	2.03247	1.67029	0.927526	0.827897	0.81131	0.551096	CAOV
BL119000	T	2.43312	2.03247	1.67029	1.02904	0.827897	0.81131	0.551096	CAOV
BL119000	T	2.05941	2.03247	1.67029	0.976758	0.827897	0.81131	0.551096	CAOV
BL119000	T	1.92772	2.03247	1.67029	1.01005	0.827897	0.81131	0.551096	CAOV
BL119000	T	1.95341	2.03247	1.67029	0.973705	0.827897	0.81131	0.551096	CAOV
BL119000	T	1.53235	2.03247	1.67029	0.924272	0.827897	0.81131	0.551096	CAOV
BL119000	T	1.72037	2.03247	1.67029	1.0564	0.827897	0.81131	0.551096	CAOV
BL119000	T	1.49922	2.03247	1.67029	1.01639	0.827897	0.81131	0.551096	CAOV
BL119000	T	1.62021	2.03247	1.67029	0.979123	0.827897	0.81131	0.551096	CAOV
BL119000	T	1.55995	2.03247	1.67029	0.893554	0.827897	0.81131	0.551096	CAOV
BL119000	T	1.37603	2.03247	1.67029	0.773967	0.827897	0.81131	0.551096	CAOV
BL119000	T	2.02438	2.03247	1.67029	0.870842	0.827897	0.81131	0.551096	CAOV
BL119000	T	5.07497	2.03247	1.67029	0.843618	0.827897	0.81131	0.551096	CAOV
BL119000	T	4.37464	2.03247	1.67029	0.85317	0.827897	0.81131	0.551096	CAOV
BL119000	T	4.07959	2.03247	1.67029	0.881824	0.827897	0.81131	0.551096	CAOV
BL119000	T	4.85431	2.03247	1.67029	0.867932	0.827897	0.81131	0.551096	CAOV
BL119000	T	3.24462	2.03247	1.67029	0.840514	0.827897	0.81131	0.551096	CAOV
BL119000	T	3.08626	2.03247	1.67029	0.742014	0.827897	0.81131	0.551096	CAOV
BL119000	T	4.00519	2.03247	1.67029	0.792923	0.827897	0.81131	0.551096	CAOV
BL119000	T	2.38217	2.03247	1.67029	0.767221	0.827897	0.81131	0.551096	CAOV
BL119000	T	2.16022	2.03247	1.67029	0.708658	0.827897	0.81131	0.551096	CAOV
BL119000	T	2.14767	2.03247	1.67029	0.761821	0.827897	0.81131	0.551096	CAOV
BL119000	T	1.2539	2.03247	1.67029	0.839442	0.827897	0.81131	0.551096	CAOV
BL119000	T	1.77933	2.03247	1.67029	0.799144	0.827897	0.81131	0.551096	CAOV
BL119000	T	0.840574	2.03247	1.67029	0.686877	0.827897	0.81131	0.551096	CAOV
BL119000	T	0.761461	2.03247	1.67029	0.804933	0.827897	0.81131	0.551096	CAOV
BL119000	T	1.25035	2.03247	1.67029	0.806948	0.827897	0.81131	0.551096	CAOV
BL119000	T	2.75544	2.03247	1.67029	0.8106	0.827897	0.81131	0.551096	CAOV
BL119000	T	1.26733	2.03247	1.67029	0.804848	0.827897	0.81131	0.551096	CAOV
BL119000	T	1.86011	2.03247	1.67029	0.692061	0.827897	0.81131	0.551096	CAOV
BL119000	T	1.15693	2.03247	1.67029	0.840241	0.827897	0.81131	0.551096	CAOV
BL119000	T	1.43067	2.03247	1.67029	0.920273	0.827897	0.81131	0.551096	CAOV
BL119000	T	1.77421	2.03247	1.67029	0.853002	0.827897	0.81131	0.551096	CAOV
BL119000	T	0.914	2.03247	1.67029	0.692514	0.827897	0.81131	0.551096	CAOV
BL119000	T	0.670439	2.03247	1.67029	0.775548	0.827897	0.81131	0.551096	CAOV
BL119000	T	2.13296	2.03247	1.67029	0.670073	0.827897	0.81131	0.551096	CAOV
BL119000	T	1.57103	2.03247	1.67029	0.772362	0.827897	0.81131	0.551096	CAOV
BL119000	T	0.917907	2.03247	1.67029	0.685463	0.827897	0.81131	0.551096	CAOV
BL119000	T	1.01676	2.03247	1.67029	0.658412	0.827897	0.81131	0.551096	CAOV
BL119000	T	0.834808	2.03247	1.67029	0.736137	0.827897	0.81131	0.551096	CAOV
BL119000	T	1.16583	2.03247	1.67029	0.73181	0.827897	0.81131	0.551096	CAOV
BL119000	T	1.61513	2.03247	1.67029	0.711247	0.827897	0.81131	0.551096	CAOV
BL119000	T	0.892748	2.03247	1.67029	0.694325	0.827897	0.81131	0.551096	CAOV
BL119000	T	0.716422	2.03247	1.67029	0.692001	0.827897	0.81131	0.551096	CAOV
BL119000	T	0.78742	2.03247	1.67029	0.837643	0.827897	0.81131	0.551096	CAOV
BL119000	T	1.10928	2.03247	1.67029	0.872912	0.827897	0.81131	0.551096	CAOV
BL119000	T	1.43629	2.03247	1.67029	0.781451	0.827897	0.81131	0.551096	CAOV
BL119000	T	3.17737	2.03247	1.67029	0.81202	0.827897	0.81131	0.551096	CAOV
BL119000	T	6.63928	2.03247	1.67029	0.919112	0.827897	0.81131	0.551096	CAOV
BL119006	T	2.21658	2.41242	2.20872	1.00017	0.994962	0.999621	0.347873	CAOV
BL119006	T	3.26333	2.41242	2.20872	0.983755	0.994962	0.999621	0.347873	CAOV
BL119006	T	4.3889	2.41242	2.20872	0.888866	0.994962	0.999621	0.347873	CAOV
BL119006	T	3.17001	2.41242	2.20872	0.936698	0.994962	0.999621	0.347873	CAOV
BL119006	T	2.77228	2.41242	2.20872	0.930567	0.994962	0.999621	0.347873	CAOV
BL119006	T	2.95894	2.41242	2.20872	1.01813	0.994962	0.999621	0.347873	CAOV
BL119006	T	3.02456	2.41242	2.20872	0.943176	0.994962	0.999621	0.347873	CAOV
BL119006	T	2.80668	2.41242	2.20872	1.00232	0.994962	0.999621	0.347873	CAOV
BL119006	T	3.27209	2.41242	2.20872	1.03879	0.994962	0.999621	0.347873	CAOV
BL119006	T	2.00008	2.41242	2.20872	1.02016	0.994962	0.999621	0.347873	CAOV
BL119006	T	2.76762	2.41242	2.20872	1.01671	0.994962	0.999621	0.347873	CAOV
BL119006	T	2.70414	2.41242	2.20872	1.03112	0.994962	0.999621	0.347873	CAOV
BL119006	T	2.03963	2.41242	2.20872	1.09206	0.994962	0.999621	0.347873	CAOV
BL119006	T	1.79339	2.41242	2.20872	1.04837	0.994962	0.999621	0.347873	CAOV
BL119006	T	1.95232	2.41242	2.20872	1.0898	0.994962	0.999621	0.347873	CAOV
BL119006	T	2.63463	2.41242	2.20872	0.882957	0.994962	0.999621	0.347873	CAOV
BL119006	T	3.67163	2.41242	2.20872	0.859233	0.994962	0.999621	0.347873	CAOV
BL119006	T	2.86085	2.41242	2.20872	0.889557	0.994962	0.999621	0.347873	CAOV
BL119006	T	1.50192	2.41242	2.20872	1.11612	0.994962	0.999621	0.347873	CAOV
BL119006	T	1.64476	2.41242	2.20872	1.09068	0.994962	0.999621	0.347873	CAOV
BL119006	T	2.7731	2.41242	2.20872	0.923565	0.994962	0.999621	0.347873	CAOV
BL119006	T	3.51699	2.41242	2.20872	0.938759	0.994962	0.999621	0.347873	CAOV
BL119006	T	3.96492	2.41242	2.20872	0.670563	0.994962	0.999621	0.347873	CAOV
BL119006	T	2.87005	2.41242	2.20872	0.938893	0.994962	0.999621	0.347873	CAOV
BL119006	T	3.68525	2.41242	2.20872	0.850258	0.994962	0.999621	0.347873	CAOV
BL119006	T	2.05586	2.41242	2.20872	0.988147	0.994962	0.999621	0.347873	CAOV
BL119006	T	2.20085	2.41242	2.20872	0.956805	0.994962	0.999621	0.347873	CAOV
BL119006	T	3.59963	2.41242	2.20872	0.937227	0.994962	0.999621	0.347873	CAOV
BL119006	T	2.17834	2.41242	2.20872	1.02653	0.994962	0.999621	0.347873	CAOV
BL119006	T	1.67861	2.41242	2.20872	1.07961	0.994962	0.999621	0.347873	CAOV
BL119006	T	1.50288	2.41242	2.20872	1.02523	0.994962	0.999621	0.347873	CAOV
BL119006	T	1.65982	2.41242	2.20872	0.990828	0.994962	0.999621	0.347873	CAOV
BL119006	T	0.834034	2.41242	2.20872	1.0259	0.994962	0.999621	0.347873	CAOV
BL119006	T	2.6667	2.41242	2.20872	0.918772	0.994962	0.999621	0.347873	CAOV
BL119006	T	2.79271	2.41242	2.20872	0.989453	0.994962	0.999621	0.347873	CAOV
BL119006	T	3.67378	2.41242	2.20872	0.996542	0.994962	0.999621	0.347873	CAOV
BL119006	T	2.0448	2.41242	2.20872	1.10163	0.994962	0.999621	0.347873	CAOV
BL119006	T	1.94715	2.41242	2.20872	1.08522	0.994962	0.999621	0.347873	CAOV
BL119006	T	1.29152	2.41242	2.20872	1.02373	0.994962	0.999621	0.347873	CAOV
BL119006	T	1.40577	2.41242	2.20872	1.01703	0.994962	0.999621	0.347873	CAOV
BL119006	T	1.34986	2.41242	2.20872	1.05561	0.994962	0.999621	0.347873	CAOV
BL119006	T	1.40449	2.41242	2.20872	0.995213	0.994962	0.999621	0.347873	CAOV
BL119006	T	2.19838	2.41242	2.20872	0.954347	0.994962	0.999621	0.347873	CAOV
BL119006	T	2.06505	2.41242	2.20872	0.944231	0.994962	0.999621	0.347873	CAOV
BL119006	T	1.98464	2.41242	2.20872	0.993838	0.994962	0.999621	0.347873	CAOV
BL119006	T	1.37249	2.41242	2.20872	0.999072	0.994962	0.999621	0.347873	CAOV
BL119006	T	1.90064	2.41242	2.20872	1.04163	0.994962	0.999621	0.347873	CAOV
BL119006	T	2.26195	2.41242	2.20872	1.12716	0.994962	0.999621	0.347873	CAOV
BL119006	T	2.07921	2.41242	2.20872	1.123	0.994962	0.999621	0.347873	CAOV
BL119006	T	2.21699	2.41242	2.20872	1.15003	0.994962	0.999621	0.347873	CAOV
BL119032	T	3.57849	3.05825	2.79804	0.841392	0.877571	0.904589	0.398492	CAOV
BL119032	T	3.23294	3.05825	2.79804	0.857503	0.877571	0.904589	0.398492	CAOV
BL119032	T	3.28377	3.05825	2.79804	0.95788	0.877571	0.904589	0.398492	CAOV
BL119032	T	4.13837	3.05825	2.79804	0.864932	0.877571	0.904589	0.398492	CAOV
BL119032	T	3.18293	3.05825	2.79804	0.963092	0.877571	0.904589	0.398492	CAOV
BL119032	T	2.9809	3.05825	2.79804	0.966776	0.877571	0.904589	0.398492	CAOV
BL119032	T	4.87197	3.05825	2.79804	0.690133	0.877571	0.904589	0.398492	CAOV
BL119032	T	5.51627	3.05825	2.79804	0.687215	0.877571	0.904589	0.398492	CAOV
BL119032	T	1.69775	3.05825	2.79804	0.859486	0.877571	0.904589	0.398492	CAOV
BL119032	T	3.61946	3.05825	2.79804	0.996445	0.877571	0.904589	0.398492	CAOV
BL119032	T	2.39447	3.05825	2.79804	1.02491	0.877571	0.904589	0.398492	CAOV
BL119032	T	2.60557	3.05825	2.79804	1.01534	0.877571	0.904589	0.398492	CAOV
BL119032	T	2.6574	3.05825	2.79804	0.929304	0.877571	0.904589	0.398492	CAOV
BL119032	T	1.51444	3.05825	2.79804	0.917557	0.877571	0.904589	0.398492	CAOV
BL119032	T	1.79175	3.05825	2.79804	0.874648	0.877571	0.904589	0.398492	CAOV
BL119032	T	2.06072	3.05825	2.79804	0.941954	0.877571	0.904589	0.398492	CAOV
BL119032	T	2.437	3.05825	2.79804	0.965209	0.877571	0.904589	0.398492	CAOV
BL119032	T	2.66309	3.05825	2.79804	0.966974	0.877571	0.904589	0.398492	CAOV
BL119032	T	1.94428	3.05825	2.79804	0.936557	0.877571	0.904589	0.398492	CAOV
BL119032	T	2.44722	3.05825	2.79804	0.929204	0.877571	0.904589	0.398492	CAOV
BL119032	T	3.56436	3.05825	2.79804	0.898339	0.877571	0.904589	0.398492	CAOV
BL119032	T	1.1768	3.05825	2.79804	0.572948	0.877571	0.904589	0.398492	CAOV
BL119032	T	2.42138	3.05825	2.79804	0.887363	0.877571	0.904589	0.398492	CAOV
BL119032	T	2.25612	3.05825	2.79804	0.947328	0.877571	0.904589	0.398492	CAOV
BL119032	T	3.25925	3.05825	2.79804	0.968152	0.877571	0.904589	0.398492	CAOV
BL119032	T	3.00403	3.05825	2.79804	0.93854	0.877571	0.904589	0.398492	CAOV
BL119032	T	2.96493	3.05825	2.79804	0.946466	0.877571	0.904589	0.398492	CAOV
BL119032	T	3.36378	3.05825	2.79804	0.969169	0.877571	0.904589	0.398492	CAOV
BL119032	T	2.79804	3.05825	2.79804	0.965946	0.877571	0.904589	0.398492	CAOV
BL119032	T	2.79595	3.05825	2.79804	0.993678	0.877571	0.904589	0.398492	CAOV
BL119032	T	3.24979	3.05825	2.79804	0.996611	0.877571	0.904589	0.398492	CAOV
BL119032	T	2.56956	3.05825	2.79804	0.983189	0.877571	0.904589	0.398492	CAOV
BL119032	T	5.83876	3.05825	2.79804	0.797403	0.877571	0.904589	0.398492	CAOV
BL119032	T	4.88539	3.05825	2.79804	0.691489	0.877571	0.904589	0.398492	CAOV
BL119032	T	2.08515	3.05825	2.79804	0.74543	0.877571	0.904589	0.398492	CAOV
BL119032	T	2.1612	3.05825	2.79804	0.763473	0.877571	0.904589	0.398492	CAOV
BL119032	T	2.14078	3.05825	2.79804	0.736138	0.877571	0.904589	0.398492	CAOV
BL119032	T	5.75115	3.05825	2.79804	0.842031	0.877571	0.904589	0.398492	CAOV
BL119032	T	3.67451	3.05825	2.79804	0.831701	0.877571	0.904589	0.398492	CAOV
BL119032	T	1.34877	3.05825	2.79804	0.769536	0.877571	0.904589	0.398492	CAOV
BL119032	T	1.78843	3.05825	2.79804	0.785697	0.877571	0.904589	0.398492	CAOV
BL119032	T	2.80971	3.05825	2.79804	0.801232	0.877571	0.904589	0.398492	CAOV
BL119032	T	2.84437	3.05825	2.79804	0.841698	0.877571	0.904589	0.398492	CAOV
BL119032	T	1.69805	3.05825	2.79804	0.924702	0.877571	0.904589	0.398492	CAOV
BL119032	T	2.86134	3.05825	2.79804	0.907457	0.877571	0.904589	0.398492	CAOV
BL119032	T	2.11309	3.05825	2.79804	0.749651	0.877571	0.904589	0.398492	CAOV
BL119032	T	2.88954	3.05825	2.79804	0.807017	0.877571	0.904589	0.398492	CAOV
BL119032	T	2.6963	3.05825	2.79804	0.904589	0.877571	0.904589	0.398492	CAOV
BL119032	T	10.2249	3.05825	2.79804	0.847483	0.877571	0.904589	0.398492	CAOV
BL119050	T	11.5501	3.96844	3.28235	1.20416	1.05304	1.02941	0.672978	CAOV
BL119050	T	13.3903	3.96844	3.28235	1.36511	1.05304	1.02941	0.672978	CAOV
BL119050	T	4.58113	3.96844	3.28235	1.03016	1.05304	1.02941	0.672978	CAOV
BL119050	T	7.77794	3.96844	3.28235	0.914675	1.05304	1.02941	0.672978	CAOV
BL119050	T	7.36781	3.96844	3.28235	0.836546	1.05304	1.02941	0.672978	CAOV
BL119050	T	5.28437	3.96844	3.28235	1.19801	1.05304	1.02941	0.672978	CAOV
BL119050	T	4.79468	3.96844	3.28235	1.18811	1.05304	1.02941	0.672978	CAOV
BL119050	T	5.04787	3.96844	3.28235	1.1719	1.05304	1.02941	0.672978	CAOV
BL119050	T	6.02753	3.96844	3.28235	1.07127	1.05304	1.02941	0.672978	CAOV
BL119050	T	4.58953	3.96844	3.28235	0.994789	1.05304	1.02941	0.672978	CAOV
BL119050	T	3.34128	3.96844	3.28235	0.930138	1.05304	1.02941	0.672978	CAOV
BL119050	T	3.22342	3.96844	3.28235	0.982764	1.05304	1.02941	0.672978	CAOV
BL119050	T	2.16085	3.96844	3.28235	0.961909	1.05304	1.02941	0.672978	CAOV
BL119050	T	12.1673	3.96844	3.28235	1.30154	1.05304	1.02941	0.672978	CAOV
BL119050	T	1.1768	3.96844	3.28235	0.931999	1.05304	1.02941	0.672978	CAOV
BL119050	T	3.63739	3.96844	3.28235	1.11471	1.05304	1.02941	0.672978	CAOV
BL119050	T	4.8572	3.96844	3.28235	1.23255	1.05304	1.02941	0.672978	CAOV
BL119050	T	4.82584	3.96844	3.28235	1.18681	1.05304	1.02941	0.672978	CAOV
BL119050	T	3.78103	3.96844	3.28235	1.11683	1.05304	1.02941	0.672978	CAOV
BL119050	T	1.93173	3.96844	3.28235	0.934703	1.05304	1.02941	0.672978	CAOV
BL119050	T	5.24045	3.96844	3.28235	0.802261	1.05304	1.02941	0.672978	CAOV
BL119050	T	1.83663	3.96844	3.28235	0.961769	1.05304	1.02941	0.672978	CAOV
BL119050	T	2.15747	3.96844	3.28235	0.876829	1.05304	1.02941	0.672978	CAOV
BL119050	T	5.29562	3.96844	3.28235	0.776354	1.05304	1.02941	0.672978	CAOV
BL119050	T	4.27117	3.96844	3.28235	1.13704	1.05304	1.02941	0.672978	CAOV
BL119050	T	5.08509	3.96844	3.28235	1.10869	1.05304	1.02941	0.672978	CAOV
BL119050	T	4.42096	3.96844	3.28235	1.17443	1.05304	1.02941	0.672978	CAOV
BL119050	T	5.46965	3.96844	3.28235	1.19489	1.05304	1.02941	0.672978	CAOV
BL119050	T	6.22348	3.96844	3.28235	1.07953	1.05304	1.02941	0.672978	CAOV
BL119050	T	6.70058	3.96844	3.28235	1.02446	1.05304	1.02941	0.672978	CAOV
BL119050	T	5.84043	3.96844	3.28235	1.08017	1.05304	1.02941	0.672978	CAOV
BL119050	T	2.51568	3.96844	3.28235	0.974441	1.05304	1.02941	0.672978	CAOV
BL119050	T	1.63959	3.96844	3.28235	0.998211	1.05304	1.02941	0.672978	CAOV
BL119050	T	1.53904	3.96844	3.28235	1.01604	1.05304	1.02941	0.672978	CAOV
BL119050	T	2.1696	3.96844	3.28235	1.21041	1.05304	1.02941	0.672978	CAOV
BL119050	T	3.01943	3.96844	3.28235	1.28152	1.05304	1.02941	0.672978	CAOV
BL119050	T	1.48198	3.96844	3.28235	1.02996	1.05304	1.02941	0.672978	CAOV
BL119050	T	1.69094	3.96844	3.28235	1.00091	1.05304	1.02941	0.672978	CAOV
BL119050	T	2.89515	3.96844	3.28235	1.01788	1.05304	1.02941	0.672978	CAOV
BL119050	T	1.55689	3.96844	3.28235	1.04203	1.05304	1.02941	0.672978	CAOV
BL119050	T	1.54455	3.96844	3.28235	0.978228	1.05304	1.02941	0.672978	CAOV
BL119050	T	1.03901	3.96844	3.28235	1.02886	1.05304	1.02941	0.672978	CAOV
BL119050	T	1.08087	3.96844	3.28235	1.00306	1.05304	1.02941	0.672978	CAOV
BL119050	T	1.95963	3.96844	3.28235	0.990992	1.05304	1.02941	0.672978	CAOV
BL119050	T	2.05729	3.96844	3.28235	0.91872	1.05304	1.02941	0.672978	CAOV
BL119050	T	2.73911	3.96844	3.28235	1.27612	1.05304	1.02941	0.672978	CAOV
BL119050	T	1.30175	3.96844	3.28235	1.05441	1.05304	1.02941	0.672978	CAOV
BL119050	T	1.55148	3.96844	3.28235	0.940697	1.05304	1.02941	0.672978	CAOV
BL119050	T	1.21791	3.96844	3.28235	0.951224	1.05304	1.02941	0.672978	CAOV
BL119050	T	1.36661	3.96844	3.28235	1.05337	1.05304	1.02941	0.672978	CAOV
BL119052	T	7.03664	3.94511	3.35691	0.856008	0.902764	0.910904	0.438708	CAOV
BL119052	T	13.4156	3.94511	3.35691	0.814524	0.902764	0.910904	0.438708	CAOV
BL119052	T	7.04099	3.94511	3.35691	0.762303	0.902764	0.910904	0.438708	CAOV
BL119052	T	8.60538	3.94511	3.35691	0.71755	0.902764	0.910904	0.438708	CAOV
BL119052	T	10.4904	3.94511	3.35691	0.806053	0.902764	0.910904	0.438708	CAOV
BL119052	T	2.8846	3.94511	3.35691	0.900052	0.902764	0.910904	0.438708	CAOV
BL119052	T	3.67133	3.94511	3.35691	0.940531	0.902764	0.910904	0.438708	CAOV
BL119052	T	3.35389	3.94511	3.35691	0.870257	0.902764	0.910904	0.438708	CAOV
BL119052	T	3.88908	3.94511	3.35691	0.870892	0.902764	0.910904	0.438708	CAOV
BL119052	T	3.32472	3.94511	3.35691	0.897655	0.902764	0.910904	0.438708	CAOV
BL119052	T	3.39581	3.94511	3.35691	0.884199	0.902764	0.910904	0.438708	CAOV
BL119052	T	4.11464	3.94511	3.35691	0.881882	0.902764	0.910904	0.438708	CAOV
BL119052	T	3.43809	3.94511	3.35691	0.926965	0.902764	0.910904	0.438708	CAOV
BL119052	T	3.54518	3.94511	3.35691	0.883243	0.902764	0.910904	0.438708	CAOV
BL119052	T	3.29806	3.94511	3.35691	0.96329	0.902764	0.910904	0.438708	CAOV
BL119052	T	4.0585	3.94511	3.35691	0.81998	0.902764	0.910904	0.438708	CAOV
BL119052	T	3.27261	3.94511	3.35691	0.961161	0.902764	0.910904	0.438708	CAOV
BL119052	T	3.15136	3.94511	3.35691	0.986217	0.902764	0.910904	0.438708	CAOV
BL119052	T	3.35691	3.94511	3.35691	0.973553	0.902764	0.910904	0.438708	CAOV
BL119052	T	3.24497	3.94511	3.35691	0.899458	0.902764	0.910904	0.438708	CAOV
BL119052	T	3.19965	3.94511	3.35691	0.952403	0.902764	0.910904	0.438708	CAOV
BL119052	T	3.34286	3.94511	3.35691	0.935008	0.902764	0.910904	0.438708	CAOV
BL119052	T	3.35845	3.94511	3.35691	0.925614	0.902764	0.910904	0.438708	CAOV
BL119052	T	3.42543	3.94511	3.35691	0.910904	0.902764	0.910904	0.438708	CAOV
BL119052	T	3.29004	3.94511	3.35691	0.931754	0.902764	0.910904	0.438708	CAOV
BL119052	T	3.25248	3.94511	3.35691	0.926508	0.902764	0.910904	0.438708	CAOV
BL119052	T	3.30431	3.94511	3.35691	0.882893	0.902764	0.910904	0.438708	CAOV
BL119052	T	3.80137	3.94511	3.35691	0.925184	0.902764	0.910904	0.438708	CAOV
BL119052	T	3.40125	3.94511	3.35691	0.86856	0.902764	0.910904	0.438708	CAOV
BL119052	T	3.04935	3.94511	3.35691	0.876828	0.902764	0.910904	0.438708	CAOV
BL119052	T	3.77034	3.94511	3.35691	0.88031	0.902764	0.910904	0.438708	CAOV
BL119052	T	4.08765	3.94511	3.35691	0.951617	0.902764	0.910904	0.438708	CAOV
BL119052	T	3.03417	3.94511	3.35691	0.940719	0.902764	0.910904	0.438708	CAOV
BL119052	T	2.99351	3.94511	3.35691	1.00087	0.902764	0.910904	0.438708	CAOV
BL119052	T	3.87515	3.94511	3.35691	1.00634	0.902764	0.910904	0.438708	CAOV
BL119052	T	3.54798	3.94511	3.35691	0.981219	0.902764	0.910904	0.438708	CAOV
BL119052	T	3.17666	3.94511	3.35691	1.00341	0.902764	0.910904	0.438708	CAOV
BL119052	T	2.72307	3.94511	3.35691	0.869022	0.902764	0.910904	0.438708	CAOV
BL119052	T	3.24697	3.94511	3.35691	0.899589	0.902764	0.910904	0.438708	CAOV
BL119052	T	2.77721	3.94511	3.35691	0.875773	0.902764	0.910904	0.438708	CAOV
BL119052	T	3.91952	3.94511	3.35691	0.912347	0.902764	0.910904	0.438708	CAOV
BL119052	T	3.59633	3.94511	3.35691	0.953126	0.902764	0.910904	0.438708	CAOV
BL119052	T	3.11697	3.94511	3.35691	0.960298	0.902764	0.910904	0.438708	CAOV
BL119052	T	3.39802	3.94511	3.35691	0.853277	0.902764	0.910904	0.438708	CAOV
BL119052	T	2.75484	3.94511	3.35691	0.942554	0.902764	0.910904	0.438708	CAOV
BL119052	T	2.857	3.94511	3.35691	0.979865	0.902764	0.910904	0.438708	CAOV
BL119052	T	0.530715	3.94511	3.35691	0.66815	0.902764	0.910904	0.438708	CAOV
BL119090	T	2.64999	2.47107	2.4479	0.912592	0.832251	0.824013	0.124942	CAOV
BL119090	T	3.30633	2.47107	2.4479	1.11748	0.832251	0.824013	0.124942	CAOV
BL119090	T	2.21797	2.47107	2.4479	0.874981	0.832251	0.824013	0.124942	CAOV
BL119090	T	2.67855	2.47107	2.4479	0.933466	0.832251	0.824013	0.124942	CAOV
BL119090	T	2.38466	2.47107	2.4479	0.884238	0.832251	0.824013	0.124942	CAOV
BL119090	T	2.72562	2.47107	2.4479	0.925085	0.832251	0.824013	0.124942	CAOV
BL119090	T	2.44413	2.47107	2.4479	0.879043	0.832251	0.824013	0.124942	CAOV
BL119090	T	2.55239	2.47107	2.4479	0.878356	0.832251	0.824013	0.124942	CAOV
BL119090	T	3.11261	2.47107	2.4479	0.866801	0.832251	0.824013	0.124942	CAOV
BL119090	T	2.24229	2.47107	2.4479	0.767112	0.832251	0.824013	0.124942	CAOV
BL119090	T	3.22874	2.47107	2.4479	0.866301	0.832251	0.824013	0.124942	CAOV
BL119090	T	2.6361	2.47107	2.4479	0.893396	0.832251	0.824013	0.124942	CAOV
BL119090	T	2.27913	2.47107	2.4479	0.861824	0.832251	0.824013	0.124942	CAOV
BL119090	T	3.06687	2.47107	2.4479	0.843561	0.832251	0.824013	0.124942	CAOV
BL119090	T	2.45167	2.47107	2.4479	0.808526	0.832251	0.824013	0.124942	CAOV
BL119090	T	2.62214	2.47107	2.4479	0.853982	0.832251	0.824013	0.124942	CAOV
BL119090	T	2.53925	2.47107	2.4479	0.824577	0.832251	0.824013	0.124942	CAOV
BL119090	T	2.45511	2.47107	2.4479	0.83377	0.832251	0.824013	0.124942	CAOV
BL119090	T	2.16442	2.47107	2.4479	0.84011	0.832251	0.824013	0.124942	CAOV
BL119090	T	2.05595	2.47107	2.4479	0.823449	0.832251	0.824013	0.124942	CAOV
BL119090	T	2.34229	2.47107	2.4479	0.844491	0.832251	0.824013	0.124942	CAOV
BL119090	T	2.29743	2.47107	2.4479	0.782188	0.832251	0.824013	0.124942	CAOV
BL119090	T	2.4062	2.47107	2.4479	0.741679	0.832251	0.824013	0.124942	CAOV
BL119090	T	2.95538	2.47107	2.4479	0.852369	0.832251	0.824013	0.124942	CAOV
BL119090	T	2.49844	2.47107	2.4479	0.832688	0.832251	0.824013	0.124942	CAOV
BL119090	T	2.68757	2.47107	2.4479	0.814487	0.832251	0.824013	0.124942	CAOV
BL119090	T	3.12834	2.47107	2.4479	0.785514	0.832251	0.824013	0.124942	CAOV
BL119090	T	2.17293	2.47107	2.4479	0.802252	0.832251	0.824013	0.124942	CAOV
BL119090	T	2.04424	2.47107	2.4479	0.822875	0.832251	0.824013	0.124942	CAOV
BL119090	T	2.07704	2.47107	2.4479	0.777655	0.832251	0.824013	0.124942	CAOV
BL119090	T	2.24427	2.47107	2.4479	0.801807	0.832251	0.824013	0.124942	CAOV
BL119090	T	2.55124	2.47107	2.4479	0.795875	0.832251	0.824013	0.124942	CAOV
BL119090	T	2.38982	2.47107	2.4479	0.770363	0.832251	0.824013	0.124942	CAOV
BL119090	T	2.59453	2.47107	2.4479	0.792115	0.832251	0.824013	0.124942	CAOV
BL119090	T	2.51172	2.47107	2.4479	0.787878	0.832251	0.824013	0.124942	CAOV
BL119090	T	2.54106	2.47107	2.4479	0.796994	0.832251	0.824013	0.124942	CAOV
BL119090	T	2.55836	2.47107	2.4479	0.776473	0.832251	0.824013	0.124942	CAOV
BL119090	T	1.92919	2.47107	2.4479	0.838912	0.832251	0.824013	0.124942	CAOV
BL119090	T	2.27725	2.47107	2.4479	0.782914	0.832251	0.824013	0.124942	CAOV
BL119090	T	2.14026	2.47107	2.4479	0.804601	0.832251	0.824013	0.124942	CAOV
BL119090	T	2.4814	2.47107	2.4479	0.843387	0.832251	0.824013	0.124942	CAOV
BL119090	T	2.05219	2.47107	2.4479	0.79149	0.832251	0.824013	0.124942	CAOV
BL119090	T	2.64004	2.47107	2.4479	0.845213	0.832251	0.824013	0.124942	CAOV
BL119090	T	2.42439	2.47107	2.4479	0.792958	0.832251	0.824013	0.124942	CAOV
BL119090	T	2.38449	2.47107	2.4479	0.792887	0.832251	0.824013	0.124942	CAOV
BL119090	T	2.55424	2.47107	2.4479	0.796483	0.832251	0.824013	0.124942	CAOV
BL119090	T	2.00026	2.47107	2.4479	0.838449	0.832251	0.824013	0.124942	CAOV
BL119090	T	2.26062	2.47107	2.4479	0.858321	0.832251	0.824013	0.124942	CAOV
BL119090	T	2.40584	2.47107	2.4479	0.754474	0.832251	0.824013	0.124942	CAOV
BL119090	T	2.1887	2.47107	2.4479	0.806123	0.832251	0.824013	0.124942	CAOV
BL119104	T	20.4764	3.36256	2.29598	1.0852	1.00989	0.906437	0.550359	CAOV
BL119104	T	6.47242	3.36256	2.29598	0.76779	1.00989	0.906437	0.550359	CAOV
BL119104	T	5.29562	3.36256	2.29598	1.18835	1.00989	0.906437	0.550359	CAOV
BL119104	T	1.63445	3.36256	2.29598	0.876319	1.00989	0.906437	0.550359	CAOV
BL119104	T	2.56916	3.36256	2.29598	0.867633	1.00989	0.906437	0.550359	CAOV
BL119104	T	1.45299	3.36256	2.29598	1.06412	1.00989	0.906437	0.550359	CAOV
BL119104	T	4.5454	3.36256	2.29598	0.978646	1.00989	0.906437	0.550359	CAOV
BL119104	T	1.97967	3.36256	2.29598	1.07383	1.00989	0.906437	0.550359	CAOV
BL119104	T	2.85653	3.36256	2.29598	1.24021	1.00989	0.906437	0.550359	CAOV
BL119104	T	1.62485	3.36256	2.29598	0.842144	1.00989	0.906437	0.550359	CAOV
BL119104	T	2.86085	3.36256	2.29598	1.53434	1.00989	0.906437	0.550359	CAOV
BL119104	T	3.2689	3.36256	2.29598	1.39097	1.00989	0.906437	0.550359	CAOV
BL119104	T	10.3454	3.36256	2.29598	1.38691	1.00989	0.906437	0.550359	CAOV
BL119104	T	5.59249	3.36256	2.29598	1.65932	1.00989	0.906437	0.550359	CAOV
BL119104	T	3.03311	3.36256	2.29598	0.952836	1.00989	0.906437	0.550359	CAOV
BL119104	T	1.82525	3.36256	2.29598	0.746083	1.00989	0.906437	0.550359	CAOV
BL119104	T	1.83358	3.36256	2.29598	1.32254	1.00989	0.906437	0.550359	CAOV
BL119104	T	2.05767	3.36256	2.29598	1.38549	1.00989	0.906437	0.550359	CAOV
BL119104	T	2.03529	3.36256	2.29598	0.905595	1.00989	0.906437	0.550359	CAOV
BL119104	T	1.79374	3.36256	2.29598	0.970676	1.00989	0.906437	0.550359	CAOV
BL119104	T	9.30276	3.36256	2.29598	1.4606	1.00989	0.906437	0.550359	CAOV
BL119104	T	5.18792	3.36256	2.29598	0.903766	1.00989	0.906437	0.550359	CAOV
BL119104	T	3.76355	3.36256	2.29598	0.839975	1.00989	0.906437	0.550359	CAOV
BL119104	T	1.24453	3.36256	2.29598	0.849105	1.00989	0.906437	0.550359	CAOV
BL119104	T	1.77597	3.36256	2.29598	0.879411	1.00989	0.906437	0.550359	CAOV
BL119104	T	1.76943	3.36256	2.29598	0.844734	1.00989	0.906437	0.550359	CAOV
BL119104	T	2.32426	3.36256	2.29598	0.905438	1.00989	0.906437	0.550359	CAOV
BL119104	T	2.93345	3.36256	2.29598	0.803875	1.00989	0.906437	0.550359	CAOV
BL119104	T	4.2295	3.36256	2.29598	0.975406	1.00989	0.906437	0.550359	CAOV
BL119104	T	4.28062	3.36256	2.29598	1.26288	1.00989	0.906437	0.550359	CAOV
BL119104	T	1.73391	3.36256	2.29598	0.952406	1.00989	0.906437	0.550359	CAOV
BL119104	T	2.01245	3.36256	2.29598	0.777243	1.00989	0.906437	0.550359	CAOV
BL119104	T	2.18171	3.36256	2.29598	0.819123	1.00989	0.906437	0.550359	CAOV
BL119104	T	2.10189	3.36256	2.29598	0.912998	1.00989	0.906437	0.550359	CAOV
BL119104	T	3.09032	3.36256	2.29598	0.837396	1.00989	0.906437	0.550359	CAOV
BL119104	T	3.15782	3.36256	2.29598	0.889617	1.00989	0.906437	0.550359	CAOV
BL119104	T	4.23995	3.36256	2.29598	1.63772	1.00989	0.906437	0.550359	CAOV
BL119104	T	1.61259	3.36256	2.29598	0.892592	1.00989	0.906437	0.550359	CAOV
BL119104	T	1.77744	3.36256	2.29598	0.851707	1.00989	0.906437	0.550359	CAOV
BL119104	T	1.81008	3.36256	2.29598	0.976755	1.00989	0.906437	0.550359	CAOV
BL119104	T	2.99635	3.36256	2.29598	0.915492	1.00989	0.906437	0.550359	CAOV
BL119104	T	2.50799	3.36256	2.29598	0.890426	1.00989	0.906437	0.550359	CAOV
BL119104	T	2.2002	3.36256	2.29598	0.854279	1.00989	0.906437	0.550359	CAOV
BL119104	T	1.70516	3.36256	2.29598	1.01548	1.00989	0.906437	0.550359	CAOV
BL119104	T	3.28617	3.36256	2.29598	0.907279	1.00989	0.906437	0.550359	CAOV
BL119104	T	1.91544	3.36256	2.29598	0.887192	1.00989	0.906437	0.550359	CAOV
BL119104	T	2.26295	3.36256	2.29598	0.93035	1.00989	0.906437	0.550359	CAOV
BL119104	T	2.84824	3.36256	2.29598	0.876236	1.00989	0.906437	0.550359	CAOV
BL119104	T	2.26771	3.36256	2.29598	0.870905	1.00989	0.906437	0.550359	CAOV
BL119104	T	2.05364	3.36256	2.29598	0.835139	1.00989	0.906437	0.550359	CAOV
BL119119	T	7.16074	2.63994	2.34358	0.811678	0.81755	0.814275	0.307767	CAOV
BL119119	T	6.79337	2.63994	2.34358	0.798777	0.81755	0.814275	0.307767	CAOV
BL119119	T	3.32316	2.63994	2.34358	0.795967	0.81755	0.814275	0.307767	CAOV
BL119119	T	3.35656	2.63994	2.34358	0.733242	0.81755	0.814275	0.307767	CAOV
BL119119	T	7.35502	2.63994	2.34358	0.791059	0.81755	0.814275	0.307767	CAOV
BL119119	T	1.92043	2.63994	2.34358	0.801822	0.81755	0.814275	0.307767	CAOV
BL119119	T	2.40172	2.63994	2.34358	0.813482	0.81755	0.814275	0.307767	CAOV
BL119119	T	2.19404	2.63994	2.34358	0.829972	0.81755	0.814275	0.307767	CAOV
BL119119	T	2.69405	2.63994	2.34358	0.815067	0.81755	0.814275	0.307767	CAOV
BL119119	T	2.56578	2.63994	2.34358	0.851435	0.81755	0.814275	0.307767	CAOV
BL119119	T	1.89209	2.63994	2.34358	0.805755	0.81755	0.814275	0.307767	CAOV
BL119119	T	1.90043	2.63994	2.34358	0.80501	0.81755	0.814275	0.307767	CAOV
BL119119	T	2.40674	2.63994	2.34358	0.853211	0.81755	0.814275	0.307767	CAOV
BL119119	T	3.08003	2.63994	2.34358	0.839937	0.81755	0.814275	0.307767	CAOV
BL119119	T	2.21012	2.63994	2.34358	0.770571	0.81755	0.814275	0.307767	CAOV
BL119119	T	1.97928	2.63994	2.34358	0.84359	0.81755	0.814275	0.307767	CAOV
BL119119	T	2.47922	2.63994	2.34358	0.890424	0.81755	0.814275	0.307767	CAOV
BL119119	T	2.11748	2.63994	2.34358	0.886592	0.81755	0.814275	0.307767	CAOV
BL119119	T	2.3452	2.63994	2.34358	0.837892	0.81755	0.814275	0.307767	CAOV
BL119119	T	1.8587	2.63994	2.34358	0.816368	0.81755	0.814275	0.307767	CAOV
BL119119	T	2.67976	2.63994	2.34358	0.858195	0.81755	0.814275	0.307767	CAOV
BL119119	T	2.38573	2.63994	2.34358	0.808612	0.81755	0.814275	0.307767	CAOV
BL119119	T	2.09731	2.63994	2.34358	0.784722	0.81755	0.814275	0.307767	CAOV
BL119119	T	2.75835	2.63994	2.34358	0.777169	0.81755	0.814275	0.307767	CAOV
BL119119	T	2.71791	2.63994	2.34358	0.800474	0.81755	0.814275	0.307767	CAOV
BL119119	T	2.34196	2.63994	2.34358	0.830592	0.81755	0.814275	0.307767	CAOV
BL119119	T	2.93512	2.63994	2.34358	0.892454	0.81755	0.814275	0.307767	CAOV
BL119119	T	2.37133	2.63994	2.34358	0.839227	0.81755	0.814275	0.307767	CAOV
BL119119	T	2.42671	2.63994	2.34358	0.779921	0.81755	0.814275	0.307767	CAOV
BL119119	T	2.1652	2.63994	2.34358	0.754644	0.81755	0.814275	0.307767	CAOV
BL119119	T	2.5174	2.63994	2.34358	0.856746	0.81755	0.814275	0.307767	CAOV
BL119119	T	2.38471	2.63994	2.34358	0.888759	0.81755	0.814275	0.307767	CAOV
BL119119	T	2.98246	2.63994	2.34358	0.859679	0.81755	0.814275	0.307767	CAOV
BL119119	T	2.27792	2.63994	2.34358	0.859766	0.81755	0.814275	0.307767	CAOV
BL119119	T	1.95006	2.63994	2.34358	0.741902	0.81755	0.814275	0.307767	CAOV
BL119119	T	2.7946	2.63994	2.34358	0.806518	0.81755	0.814275	0.307767	CAOV
BL119119	T	2.02658	2.63994	2.34358	0.812478	0.81755	0.814275	0.307767	CAOV
BL119119	T	2.25962	2.63994	2.34358	0.797994	0.81755	0.814275	0.307767	CAOV
BL119119	T	1.67378	2.63994	2.34358	0.750006	0.81755	0.814275	0.307767	CAOV
BL119119	T	2.1868	2.63994	2.34358	0.766128	0.81755	0.814275	0.307767	CAOV
BL119119	T	2.33752	2.63994	2.34358	0.847925	0.81755	0.814275	0.307767	CAOV
BL119119	T	2.14832	2.63994	2.34358	0.772726	0.81755	0.814275	0.307767	CAOV
BL119119	T	1.84334	2.63994	2.34358	0.810081	0.81755	0.814275	0.307767	CAOV
BL119119	T	1.99511	2.63994	2.34358	0.868647	0.81755	0.814275	0.307767	CAOV
BL119119	T	2.02644	2.63994	2.34358	0.835255	0.81755	0.814275	0.307767	CAOV
BL119119	T	2.62802	2.63994	2.34358	0.829388	0.81755	0.814275	0.307767	CAOV
BL119119	T	2.34191	2.63994	2.34358	0.823116	0.81755	0.814275	0.307767	CAOV
BL119119	T	2.17826	2.63994	2.34358	0.822566	0.81755	0.814275	0.307767	CAOV
BL119119	T	2.17834	2.63994	2.34358	0.782106	0.81755	0.814275	0.307767	CAOV
BL119119	T	2.35221	2.63994	2.34358	0.827847	0.81755	0.814275	0.307767	CAOV
BL119140	T	2.7157	4.05308	3.86926	0.820075	0.821025	0.80606	0.531328	CAOV
BL119140	T	15.1303	4.05308	3.86926	0.83355	0.821025	0.80606	0.531328	CAOV
BL119140	T	3.53041	4.05308	3.86926	0.857726	0.821025	0.80606	0.531328	CAOV
BL119140	T	6.51768	4.05308	3.86926	0.758591	0.821025	0.80606	0.531328	CAOV
BL119140	T	3.53041	4.05308	3.86926	1.31532	0.821025	0.80606	0.531328	CAOV
BL119140	T	4.57482	4.05308	3.86926	0.754605	0.821025	0.80606	0.531328	CAOV
BL119140	T	6.24016	4.05308	3.86926	0.822478	0.821025	0.80606	0.531328	CAOV
BL119140	T	5.45314	4.05308	3.86926	0.804641	0.821025	0.80606	0.531328	CAOV
BL119140	T	3.24887	4.05308	3.86926	0.758112	0.821025	0.80606	0.531328	CAOV
BL119140	T	5.00283	4.05308	3.86926	0.792556	0.821025	0.80606	0.531328	CAOV
BL119140	T	5.57949	4.05308	3.86926	0.714692	0.821025	0.80606	0.531328	CAOV
BL119140	T	4.22655	4.05308	3.86926	0.853595	0.821025	0.80606	0.531328	CAOV
BL119140	T	4.06563	4.05308	3.86926	0.83986	0.821025	0.80606	0.531328	CAOV
BL119140	T	3.74135	4.05308	3.86926	0.712302	0.821025	0.80606	0.531328	CAOV
BL119140	T	4.61983	4.05308	3.86926	0.788463	0.821025	0.80606	0.531328	CAOV
BL119140	T	3.7005	4.05308	3.86926	0.807479	0.821025	0.80606	0.531328	CAOV
BL119140	T	3.15215	4.05308	3.86926	0.799362	0.821025	0.80606	0.531328	CAOV
BL119140	T	7.64922	4.05308	3.86926	0.683533	0.821025	0.80606	0.531328	CAOV
BL119140	T	3.90653	4.05308	3.86926	0.846087	0.821025	0.80606	0.531328	CAOV
BL119140	T	3.98972	4.05308	3.86926	0.816095	0.821025	0.80606	0.531328	CAOV
BL119140	T	4.64717	4.05308	3.86926	0.74454	0.821025	0.80606	0.531328	CAOV
BL119140	T	4.59366	4.05308	3.86926	0.822973	0.821025	0.80606	0.531328	CAOV
BL119140	T	3.83198	4.05308	3.86926	0.824935	0.821025	0.80606	0.531328	CAOV
BL119140	T	3.76765	4.05308	3.86926	0.799197	0.821025	0.80606	0.531328	CAOV
BL119140	T	4.41515	4.05308	3.86926	0.802003	0.821025	0.80606	0.531328	CAOV
BL119140	T	4.02314	4.05308	3.86926	0.820176	0.821025	0.80606	0.531328	CAOV
BL119140	T	4.20504	4.05308	3.86926	0.796784	0.821025	0.80606	0.531328	CAOV
BL119140	T	4.83829	4.05308	3.86926	0.813343	0.821025	0.80606	0.531328	CAOV
BL119140	T	3.03983	4.05308	3.86926	0.862045	0.821025	0.80606	0.531328	CAOV
BL119140	T	4.3996	4.05308	3.86926	0.859825	0.821025	0.80606	0.531328	CAOV
BL119140	T	9.58254	4.05308	3.86926	0.749932	0.821025	0.80606	0.531328	CAOV
BL119140	T	4.10655	4.05308	3.86926	0.850749	0.821025	0.80606	0.531328	CAOV
BL119140	T	5.84564	4.05308	3.86926	0.75972	0.821025	0.80606	0.531328	CAOV
BL119140	T	2.86846	4.05308	3.86926	0.827678	0.821025	0.80606	0.531328	CAOV
BL119140	T	7.38599	4.05308	3.86926	0.716473	0.821025	0.80606	0.531328	CAOV
BL119140	T	4.23649	4.05308	3.86926	0.685186	0.821025	0.80606	0.531328	CAOV
BL119140	T	1.42629	4.05308	3.86926	0.883965	0.821025	0.80606	0.531328	CAOV
BL119140	T	1.33784	4.05308	3.86926	0.975147	0.821025	0.80606	0.531328	CAOV
BL119140	T	1.58047	4.05308	3.86926	0.916263	0.821025	0.80606	0.531328	CAOV
BL119140	T	2.05458	4.05308	3.86926	0.798392	0.821025	0.80606	0.531328	CAOV
BL119140	T	1.23564	4.05308	3.86926	0.981537	0.821025	0.80606	0.531328	CAOV
BL119140	T	1.14219	4.05308	3.86926	1.05095	0.821025	0.80606	0.531328	CAOV
BL119140	T	2.34319	4.05308	3.86926	0.778758	0.821025	0.80606	0.531328	CAOV
BL119140	T	2.89604	4.05308	3.86926	0.868086	0.821025	0.80606	0.531328	CAOV
BL119140	T	2.05364	4.05308	3.86926	0.758101	0.821025	0.80606	0.531328	CAOV
BL119140	T	2.26756	4.05308	3.86926	0.788509	0.821025	0.80606	0.531328	CAOV
BL119140	T	1.78874	4.05308	3.86926	0.752823	0.821025	0.80606	0.531328	CAOV
BL119140	T	1.56662	4.05308	3.86926	0.789445	0.821025	0.80606	0.531328	CAOV
BL119140	T	2.23187	4.05308	3.86926	0.769308	0.821025	0.80606	0.531328	CAOV
BL119140	T	2.36698	4.05308	3.86926	0.825306	0.821025	0.80606	0.531328	CAOV
BL119160	T	1.59547	1.73599	1.66938	0.907432	0.830921	0.830991	0.283818	CAOV
BL119160	T	2.00132	1.73599	1.66938	0.863999	0.830921	0.830991	0.283818	CAOV
BL119160	T	2.06241	1.73599	1.66938	0.768161	0.830921	0.830991	0.283818	CAOV
BL119160	T	1.34396	1.73599	1.66938	0.822753	0.830921	0.830991	0.283818	CAOV
BL119160	T	2.96576	1.73599	1.66938	0.768005	0.830921	0.830991	0.283818	CAOV
BL119160	T	1.68044	1.73599	1.66938	0.856856	0.830921	0.830991	0.283818	CAOV
BL119160	T	1.78893	1.73599	1.66938	0.863032	0.830921	0.830991	0.283818	CAOV
BL119160	T	2.14415	1.73599	1.66938	0.951776	0.830921	0.830991	0.283818	CAOV
BL119160	T	1.42516	1.73599	1.66938	0.886621	0.830921	0.830991	0.283818	CAOV
BL119160	T	1.81129	1.73599	1.66938	0.965134	0.830921	0.830991	0.283818	CAOV
BL119160	T	2.06086	1.73599	1.66938	0.869782	0.830921	0.830991	0.283818	CAOV
BL119160	T	2.23309	1.73599	1.66938	0.850328	0.830921	0.830991	0.283818	CAOV
BL119160	T	2.27817	1.73599	1.66938	0.944375	0.830921	0.830991	0.283818	CAOV
BL119160	T	1.86933	1.73599	1.66938	0.892261	0.830921	0.830991	0.283818	CAOV
BL119160	T	1.70637	1.73599	1.66938	0.874335	0.830921	0.830991	0.283818	CAOV
BL119160	T	1.61486	1.73599	1.66938	0.94737	0.830921	0.830991	0.283818	CAOV
BL119160	T	1.39727	1.73599	1.66938	0.90649	0.830921	0.830991	0.283818	CAOV
BL119160	T	1.36893	1.73599	1.66938	0.757108	0.830921	0.830991	0.283818	CAOV
BL119160	T	1.47024	1.73599	1.66938	0.859304	0.830921	0.830991	0.283818	CAOV
BL119160	T	1.38173	1.73599	1.66938	0.805358	0.830921	0.830991	0.283818	CAOV
BL119160	T	1.74233	1.73599	1.66938	0.725435	0.830921	0.830991	0.283818	CAOV
BL119160	T	1.12393	1.73599	1.66938	0.846212	0.830921	0.830991	0.283818	CAOV
BL119160	T	1.34628	1.73599	1.66938	0.774898	0.830921	0.830991	0.283818	CAOV
BL119160	T	2.32264	1.73599	1.66938	0.767816	0.830921	0.830991	0.283818	CAOV
BL119160	T	2.73187	1.73599	1.66938	0.886154	0.830921	0.830991	0.283818	CAOV
BL119160	T	2.44722	1.73599	1.66938	0.880062	0.830921	0.830991	0.283818	CAOV
BL119160	T	1.27347	1.73599	1.66938	0.757773	0.830921	0.830991	0.283818	CAOV
BL119160	T	1.4549	1.73599	1.66938	0.793317	0.830921	0.830991	0.283818	CAOV
BL119160	T	1.71343	1.73599	1.66938	0.86548	0.830921	0.830991	0.283818	CAOV
BL119160	T	1.67583	1.73599	1.66938	0.771908	0.830921	0.830991	0.283818	CAOV
BL119160	T	1.10568	1.73599	1.66938	0.766538	0.830921	0.830991	0.283818	CAOV
BL119160	T	2.45594	1.73599	1.66938	0.681364	0.830921	0.830991	0.283818	CAOV
BL119160	T	1.9775	1.73599	1.66938	0.703501	0.830921	0.830991	0.283818	CAOV
BL119160	T	3.22056	1.73599	1.66938	0.692948	0.830921	0.830991	0.283818	CAOV
BL119160	T	1.31988	1.73599	1.66938	0.780114	0.830921	0.830991	0.283818	CAOV
[truncated: 10,265 more rows]

## Sheet: figure3c-e
sample_name	Cellularity	CAScoreMedian	CSizeMedian	heterosce	patient_id	tissue_site	site_categ	n	av_CAScore	cohort
BL002847	40	5.09948	0.734795	0.52695	22	ovary	ovary/fallopian tube	1	5.09948	OV04
BL005044	80	2.20176	0.815062	0.426798	88	unknown	unknown	1	2.20176	OV04
BL005569	30	2.26955	0.742447	0.49444	96	omentum	omentum	1	2.26955	OV04
BL005512	10	2.19286	0.828338	0.612041	101	omentum	omentum	1	2.19286	OV04
BL008060	90	3.33428	0.701125	0.536346	103	omentum	omentum	1	3.33428	OV04
BL005779	80	1.46244	0.812933	0.35772	110	omentum	omentum	1	1.46244	OV04
BL007264	80	1.87676	0.643562	0.916747	124	omentum	omentum	1	1.87676	OV04
BL011398	90	1.60599	0.810548	0.657157	160	omentum	omentum	1	1.60599	OV04
BL011399	70	2.88586	0.78959	0.676875	165	omentum	omentum	1	2.88586	OV04
BL013398	90	1.93194	0.938981	0.321152	189	ovary	ovary/fallopian tube	1	1.93194	OV04
BL014830	70	1.87553	0.939913	0.603744	197	unknown	unknown	1	1.87553	OV04
BL015694	70	0.359896	0.634601	0.41547	203	omentum	omentum	1	0.359896	OV04
BL016036	50	2.43675	0.685403	0.604458	215	omentum	omentum	1	2.43675	OV04
BL016098	90	2.14977	0.763048	0.235091	220	omentum	omentum	1	2.14977	OV04
BL016835	70	4.88374	0.821785	0.599942	224	omentum	omentum	1	4.88374	OV04
BL019803	90	2.29937	0.880564	0.232032	243	omentum	omentum	1	2.29937	OV04
BL024962	20	1.28777	0.689195	0.200304	261	unknown	unknown	1	1.28777	OV04
BL54283	90	4.3215	0.75627	0.796958	266	brain	metastatic	1	4.3215	OV04
BL023750	30	3.70561	0.984984	0.616061	273	unknown	unknown	1	3.70561	OV04
BL023867	80	1.93682	0.830185	0.376743	275	omentum	omentum	1	1.93682	OV04
BL31688	30	2.62862	0.731019	0.610482	295	omentum	omentum	1	2.62862	OV04
BL28047	60	0.984212	1.04576	0.46921	303	omentum	omentum	2	1.18526	OV04
BL31980	40	1.38632	0.78386	0.445919	303	omentum	omentum	2	1.18526	OV04
BL31830	10	1.82833	1.11554	0.818474	331	omentum	omentum	1	1.82833	OV04
BL32083	20	0.622267	0.701747	0.510965	348	omentum	omentum	1	0.622267	OV04
BL33494	60	1.88289	0.812541	0.766581	357	omentum	omentum	1	1.88289	OV04
BL33510	30	2.80717	0.725881	0.704282	358	omentum	omentum	1	2.80717	OV04
BL32089	30	1.64065	0.901133	0.828711	373	omentum	omentum	1	1.64065	OV04
BL33534	90	3.79865	0.753768	0.694661	382	omentum	omentum	1	3.79865	OV04
BL33580	30	1.88204	0.776951	0.383302	405	unknown	unknown	1	1.88204	OV04
BL50497	90	2.72346	1.22522	0.457742	410	omentum	omentum	1	2.72346	OV04
BL50650	70	1.30509	0.842019	0.355466	413	omentum	omentum	1	1.30509	OV04
BL50649	60	1.07316	0.933033	0.828793	414	omentum	omentum	1	1.07316	OV04
BL33811	50	1.18048	0.688267	0.460406	415	omentum	omentum	1	1.18048	OV04
BL50138	5	2.9955	1.10324	0.700948	416	omentum	omentum	1	2.9955	OV04
BL54124	30	2.74921	1.01237	0.598592	434	omentum	omentum	1	2.74921	OV04
BL54072	10	0.892059	1.06547	0.512406	442	omentum	omentum	1	0.892059	OV04
BL54089	20	1.68949	0.733434	0.467409	454	unknown	unknown	1	1.68949	OV04
BL70398	80	3.44215	0.958906	0.358965	466	omentum	omentum	1	3.44215	OV04
BL54294	20	2.03134	0.965769	0.742594	467	omentum	omentum	1	2.03134	OV04
BL54293	40	1.20855	0.880619	0.400763	469	omentum	omentum	1	1.20855	OV04
BL54117	40	2.15559	1.04447	0.598812	472	omentum	omentum	1	2.15559	OV04
BL54280	80	0.838988	0.925874	0.544212	475	unknown	unknown	1	0.838988	OV04
BL54306	80	0.993655	1.14148	0.340143	493	colon	metastatic	2	3.67347	OV04
BL72930	60	6.35329	0.77479	0.610408	493	omentum	omentum	2	3.67347	OV04
BL76250	90	3.02318	0.7879	0.329194	509	ovary	ovary/fallopian tube	1	3.02318	OV04
BL54387	60	7.00813	0.885425	0.672856	519	omentum	omentum	1	7.00813	OV04
BL80416	10	3.32296	0.716654	0.250172	524	ovary	ovary/fallopian tube	1	3.32296	OV04
BL54404	20	2.99264	0.758831	0.684379	535	ovary	ovary/fallopian tube	2	2.97786	OV04
BL54405	20	2.96308	0.775768	0.539764	535	ovary	ovary/fallopian tube	2	2.97786	OV04
BL80399	10	3.71762	0.84507	0.946179	543	omentum	omentum	1	3.71762	OV04
BL80412	70	5.29562	0.784614	0.525318	547	ovary	ovary/fallopian tube	1	5.29562	OV04
BL80478	90	5.72808	0.8117	0.626223	581	omentum	omentum	2	5.44953	OV04
BL80479	90	5.17097	0.821582	0.428429	581	uterus	metastatic	2	5.44953	OV04
BL80506	10	5.41949	0.827486	0.385357	600	omentum	omentum	1	5.41949	OV04
BL80528	90	3.44511	1.08157	0.291007	612	ovary	ovary/fallopian tube	1	3.44511	OV04
BL80452	80	5.06188	0.711313	0.426494	621	lymph node	metastatic	1	5.06188	OV04
BL80571	90	4.64035	0.772891	0.595908	629	unknown	unknown	1	4.64035	OV04
BL80677	30	1.19532	0.913364	0.633874	648	liver	metastatic	2	1.61942	OV04
BL80688	50	2.04352	1.07707	0.332272	648	omentum	omentum	2	1.61942	OV04
BL80599	80	3.42753	0.921538	0.453857	650	omentum	omentum	1	3.42753	OV04
BL80610	90	4.35047	0.911056	0.534708	658	ovary	ovary/fallopian tube	1	4.35047	OV04
BL80824	80	2.34725	0.746845	0.334789	716	omentum	omentum	1	2.34725	OV04
BL118729	90	3.23884	0.789558	0.125756	737	ovary	ovary/fallopian tube	1	3.23884	OV04
BL118759	20	1.49646	0.925109	0.618257	750	unknown	unknown	2	1.29246	OV04
BL118760	80	1.08846	0.689299	0.346441	750	ovary	ovary/fallopian tube	2	1.29246	OV04
BL118826	40	2.67141	0.919263	0.386592	761	ovary	ovary/fallopian tube	2	2.45484	OV04
BL118827	60	2.23828	1.16872	0.392684	761	omentum	omentum	2	2.45484	OV04
BL118815	5	0.899576	0.776649	0.775295	764	ovary	ovary/fallopian tube	1	0.899576	OV04
BL118805	90	2.11258	1.07686	0.372744	771	ovary	ovary/fallopian tube	1	2.11258	OV04
BL118806	50	1.019	1.1512	0.598768	772	ovary	ovary/fallopian tube	1	1.019	OV04
BL118852	50	2.18375	0.806641	0.302646	781	ovary	ovary/fallopian tube	1	2.18375	OV04
BL118944	60	2.42292	0.839826	0.274405	788	omentum	omentum	1	2.42292	OV04
BL118908	90	2.04563	0.830999	0.564361	810	unknown	unknown	1	2.04563	OV04
BL118914	70	1.27739	0.714323	0.5697	811	ovary	ovary/fallopian tube	1	1.27739	OV04
BL119000	10	1.67029	0.81131	0.551096	830	omentum	omentum	1	1.67029	OV04
BL119006	90	2.20872	0.999621	0.347873	831	ovary	ovary/fallopian tube	1	2.20872	OV04
BL119032	90	2.79804	0.904589	0.398492	841	omentum	omentum	1	2.79804	OV04
BL119050	20	3.28235	1.02941	0.672978	852	omentum	omentum	1	3.28235	OV04
BL119052	90	3.35691	0.910904	0.438708	853	ovary	ovary/fallopian tube	1	3.35691	OV04
BL119090	20	2.4479	0.824013	0.124942	857	omentum	omentum	1	2.4479	OV04
BL119104	40	2.29598	0.906437	0.550359	862	omentum	omentum	1	2.29598	OV04
BL119119	70	2.34358	0.814275	0.307767	873	ovary	ovary/fallopian tube	1	2.34358	OV04
BL119140	80	3.86926	0.80606	0.531328	875	ovary	ovary/fallopian tube	1	3.86926	OV04
BL119160	70	1.66938	0.830991	0.283818	891	ovary	ovary/fallopian tube	1	1.66938	OV04
BL146845	90	4.96219	0.886222	0.617829	899	omentum	omentum	1	4.96219	OV04
BL151674	20	4.48682	0.914703	0.677671	903	omentum	omentum	1	4.48682	OV04
BL151769	80	2.28442	0.788698	0.971261	931	ovary	ovary/fallopian tube	1	2.28442	OV04
BL151810	90	2.89085	0.870097	0.204061	938	ovary	ovary/fallopian tube	1	2.89085	OV04
BL151907	70	1.83876	0.690465	0.659173	975	omentum	omentum	1	1.83876	OV04
BL152031	20	2.3729	0.872779	0.590774	977	omentum	omentum	1	2.3729	OV04
BL146946	60	2.71997	0.78188	0.819902	982	omentum	omentum	2	3.48391	OV04
BL167682	90	4.24784	0.98096	0.229773	982	ovary	ovary/fallopian tube	2	3.48391	OV04
IM10	NA	1.52859	0.977676	0.293338	3	Peritoneal Lymph Node	metastatic	2	1.7391	BriTROC
IM7	NA	1.9496	0.91139	0.215069	3	Peritoneal Lymph Node	metastatic	2	1.7391	BriTROC
IM16	NA	1.92408	0.776433	0.462375	4	Ovary	ovary/fallopian tube	2	1.9458	BriTROC
IM14	NA	1.96752	0.809194	0.439853	4	Ovary	ovary/fallopian tube	2	1.9458	BriTROC
IM274	NA	1.29542	0.664519	0.265572	6	Omentum	omentum	1	1.29542	BriTROC
IM22	NA	0.938976	0.636388	0.413884	8	Ovary; Fallopian tube; Uterus	multiple tissues (primary site)	1	0.938976	BriTROC
IM23	NA	1.24856	0.653337	0.367849	9	Ovary; Fallopian Tube	ovary/fallopian tube	1	1.24856	BriTROC
IM25	NA	2.39892	0.689971	0.346363	11	Omentum	omentum	1	2.39892	BriTROC
IM32	NA	2.39014	0.700404	0.222006	13	Ovary; Fallopian Tube; Uterus	multiple tissues (primary site)	6	1.87954	BriTROC
IM31	NA	2.14057	0.66703	0.182469	13	Ovary; Fallopian Tube; Uterus	multiple tissues (primary site)	6	1.87954	BriTROC
IM29	NA	2.10875	0.751778	0.172751	13	Ovary; Fallopian Tube; Uterus	multiple tissues (primary site)	6	1.87954	BriTROC
IM34	NA	1.30825	0.761377	0.299415	13	Ovary; Fallopian Tube; Uterus	multiple tissues (primary site)	6	1.87954	BriTROC
IM30	NA	1.74778	0.632306	0.23217	13	Ovary; Fallopian Tube; Uterus	multiple tissues (primary site)	6	1.87954	BriTROC
IM28	NA	1.58177	0.755409	0.117612	13	Ovary; Fallopian Tube; Uterus	multiple tissues (primary site)	6	1.87954	BriTROC
IM190	NA	0.85907	0.674204	0.340087	17	Ovary; Fallopian Tube; Uterus	multiple tissues (primary site)	1	0.85907	BriTROC
IM52	NA	2.34961	0.767884	0.167553	20		unknown	1	2.34961	BriTROC
IM55	NA	1.93555	0.787178	0.45041	21	Ovary; Fallopian Tube; Uterus	multiple tissues (primary site)	1	1.93555	BriTROC
IM56	NA	1.9947	0.930519	0.228659	23	Ovary	ovary/fallopian tube	1	1.9947	BriTROC
IM58	NA	3.20829	0.841358	0.264555	25	Lymph Node	metastatic	1	3.20829	BriTROC
IM63	NA	0.486057	0.655068	0.168852	27	Ovary	ovary/fallopian tube	1	0.486057	BriTROC
IM64	NA	1.50715	0.817671	0.101528	28	Ovary; Fallopian Tube	ovary/fallopian tube	1	1.50715	BriTROC
IM66	NA	0.708296	0.703466	0.279058	29	Ovary	ovary/fallopian tube	1	0.708296	BriTROC
IM68	NA	2.94633	0.809624	0.229482	30	Ovary	ovary/fallopian tube	1	2.94633	BriTROC
IM73	NA	3.92861	0.888186	0.306297	33	Ovary	ovary/fallopian tube	6	2.15434	BriTROC
IM71	NA	1.62873	0.657985	0.17142	33	Ovary	ovary/fallopian tube	6	2.15434	BriTROC
IM72	NA	1.11888	0.664424	0.523973	33	Ovary	ovary/fallopian tube	6	2.15434	BriTROC
IM77	NA	3.0465	0.888413	0.214486	33	Omentum	omentum	6	2.15434	BriTROC
IM75	NA	2.01871	0.662055	0.564107	33	Ovary	ovary/fallopian tube	6	2.15434	BriTROC
IM74	NA	1.18462	0.74242	0.781504	33	Ovary	ovary/fallopian tube	6	2.15434	BriTROC
IM323	NA	1.17104	0.73887	0.223766	34	Omentum	omentum	1	1.17104	BriTROC
IM79	NA	1.37471	0.699965	0.209825	35	Ovary; Fallopian Tube	ovary/fallopian tube	1	1.37471	BriTROC
IM80	NA	1.94607	0.676263	0.318512	36	Ovary; Fallopian Tube; Uterus	multiple tissues (primary site)	1	1.94607	BriTROC
IM81	NA	1.14658	0.685584	0.269009	37	Ovary	ovary/fallopian tube	1	1.14658	BriTROC
IM82	NA	1.62466	0.780638	0.519321	38	Ovary	ovary/fallopian tube	1	1.62466	BriTROC
IM83	NA	1.26063	0.733295	0.344414	39	Ovary	ovary/fallopian tube	3	1.40061	BriTROC
IM84	NA	1.10619	0.81582	0.364199	39	Ovary	ovary/fallopian tube	3	1.40061	BriTROC
IM85	NA	1.83502	0.808021	0.360612	39	Omentum	omentum	3	1.40061	BriTROC
IM87	NA	3.03252	0.848266	0.292805	41	Ovary	ovary/fallopian tube	1	3.03252	BriTROC
IM90	NA	1.49019	1.30613	0.53619	44	Ovary; Fallopian Tube	ovary/fallopian tube	1	1.49019	BriTROC
IM92	NA	0.621273	0.650382	0.352633	46	Ovary	ovary/fallopian tube	1	0.621273	BriTROC
IM98	NA	3.42107	0.809027	0.322897	51	Ovary	ovary/fallopian tube	1	3.42107	BriTROC
IM108	NA	3.7068	0.773987	0.267772	61	Ovary	ovary/fallopian tube	1	3.7068	BriTROC
IM112	NA	1.80629	0.647003	0.757845	64	Ovary	ovary/fallopian tube	1	1.80629	BriTROC
IM113	NA	1.0157	0.673814	0.245232	65	Uterus	metastatic	1	1.0157	BriTROC
IM114	NA	2.97157	0.83283	0.15353	66	Ovary	ovary/fallopian tube	1	2.97157	BriTROC
IM115	NA	0.675214	0.681545	0.401563	67	Ovary; Fallopian Tube	ovary/fallopian tube	1	0.675214	BriTROC
IM116	NA	1.48237	0.833328	0.419795	68	Ovary; Fallopian Tube	ovary/fallopian tube	1	1.48237	BriTROC
IM117	NA	2.22852	0.910534	0.34391	69	Omentum	omentum	1	2.22852	BriTROC
IM124	NA	3.17525	0.949239	0.194343	74	Sigmoid Mesentery	metastatic	1	3.17525	BriTROC
IM125	NA	1.7108	0.667543	0.332554	75	Ovary; Fallopian Tube	ovary/fallopian tube	1	1.7108	BriTROC
IM131	NA	2.67814	0.828644	0.242994	79	Ovary; Fallopian Tube	ovary/fallopian tube	2	2.96368	BriTROC
IM136	NA	3.24923	0.781489	0.719068	79	Ovary; Fallopian Tube	ovary/fallopian tube	2	2.96368	BriTROC
IM324	NA	1.43049	0.713946	0.539716	81	Ovary	ovary/fallopian tube	1	1.43049	BriTROC
IM138	NA	2.89612	0.830907	0.315816	82	Mesentery	metastatic	1	2.89612	BriTROC
IM174	NA	2.77818	1.02758	0.233975	84	Ovary	ovary/fallopian tube	1	2.77818	BriTROC
IM192	NA	1.66241	0.65641	0.426077	86	Supraclavicular Lymph Node	metastatic	2	2.07216	BriTROC
IM191	NA	2.48191	0.849472	0.511575	86	Supraclavicular Lymph Node	metastatic	2	2.07216	BriTROC
IM313	NA	2.59053	0.977083	0.407386	88	Omentum	omentum	1	2.59053	BriTROC
IM140	NA	1.33078	0.728271	0.420728	89	Ovary; Fallopian Tube	ovary/fallopian tube	1	1.33078	BriTROC
IM142	NA	1.71809	0.701531	0.208569	90	Iliac Lymph Node	metastatic	1	1.71809	BriTROC
IM325	NA	2.76333	0.914445	0.388173	92	Omentum	omentum	1	2.76333	BriTROC
IM176	NA	2.89661	0.852878	0.536411	93	Ovary; Fallopian Tube	ovary/fallopian tube	2	3.14703	BriTROC
IM177	NA	3.39745	0.688279	0.376586	93	Round Ligament	metastatic	2	3.14703	BriTROC
IM312	NA	3.86346	0.850051	0.51468	94	Bladder	metastatic	2	3.16367	BriTROC
IM311	NA	2.46388	0.934457	0.31619	94	Bladder	metastatic	2	3.16367	BriTROC
IM146	NA	2.28452	0.646262	0.436603	96	Ovary	ovary/fallopian tube	1	2.28452	BriTROC
IM147	NA	2.48255	0.726428	0.177844	97	Ovary	ovary/fallopian tube	1	2.48255	BriTROC
IM148	NA	1.98307	0.725879	0.227671	98	Omentum	omentum	1	1.98307	BriTROC
IM202	NA	2.11793	1.18234	0.173957	101	Ovary; Fallopian Tube	ovary/fallopian tube	1	2.11793	BriTROC
IM172	NA	2.2455	0.67422	0.336764	102	Ovary	ovary/fallopian tube	1	2.2455	BriTROC
IM152	NA	1.19445	0.676495	0.790948	104	Ovary; Fallopian Tube; Uterus; Cervix; Rectum	multiple tissues (primary site)	1	1.19445	BriTROC
IM211	NA	1.05167	0.677746	0.371464	105	Fallopian Tube; Small Bowel	multiple tissues (primary site)	1	1.05167	BriTROC
IM326	NA	2.45299	0.883344	0.301275	106	Ovary	ovary/fallopian tube	1	2.45299	BriTROC
IM154	NA	1.10033	0.676248	0.332282	111	Sigmoid Mesentery	metastatic	1	1.10033	BriTROC
IM283	NA	2.24359	0.675522	0.295432	112	Ovary; Fallopian Tube	ovary/fallopian tube	4	2.09158	BriTROC
IM284	NA	1.89072	0.670743	0.600023	112	Ovary; Fallopian Tube	ovary/fallopian tube	4	2.09158	BriTROC
IM285	NA	1.48785	0.649124	0.4554	112	Ovary; Fallopian Tube	ovary/fallopian tube	4	2.09158	BriTROC
IM286	NA	2.74414	0.686655	0.346637	112	Ovary; Fallopian Tube	ovary/fallopian tube	4	2.09158	BriTROC
IM186	NA	2.52653	0.925067	0.510299	114	Ovary; Fallopian Tube; Omentum	multiple tissues (primary site)	2	3.15759	BriTROC
IM187	NA	3.78865	0.943846	0.128995	114	Ovary; Fallopian Tube; Omentum	multiple tissues (primary site)	2	3.15759	BriTROC
IM182	NA	3.30622	0.736805	0.558874	115	Ovary; Fallopian Tube	ovary/fallopian tube	3	5.83858	BriTROC
IM183	NA	2.87055	1.0084	0.561646	115	Omentum	omentum	3	5.83858	BriTROC
IM180	NA	11.339	0.846281	0.491052	115	Pouch Of Douglas	metastatic	3	5.83858	BriTROC
IM328	NA	2.43081	0.719275	0.286672	116	Ovary	ovary/fallopian tube	1	2.43081	BriTROC
IM327	NA	2.16588	0.717767	0.338444	117	Pelvic Lymph Nodule	metastatic	1	2.16588	BriTROC
IM158	NA	6.64042	0.965218	0.316211	118	Ovary; Fallopian Tube	ovary/fallopian tube	1	6.64042	BriTROC
IM249	NA	3.97962	0.896828	0.448761	119	Ovary; Fallopian Tube; Uterus	multiple tissues (primary site)	1	3.97962	BriTROC
IM250	NA	2.71651	0.833576	0.436107	120	Ovary	ovary/fallopian tube	1	2.71651	BriTROC
IM204	NA	2.27136	0.781128	0.169915	123	Ovary; Fallopian tube; Uterus	multiple tissues (primary site)	1	2.27136	BriTROC
IM214	NA	9.59386	0.882545	0.349682	124	Peritoneum	metastatic	1	9.59386	BriTROC
IM246	NA	5.54167	0.978373	0.44241	125	Ovary; Fallopian Tube; Uterus	multiple tissues (primary site)	3	4.17285	BriTROC
IM247	NA	3.5065	0.909563	0.197784	125	Supracolic Region	metastatic	3	4.17285	BriTROC
IM248	NA	3.47038	1.18112	0.325709	125	Omentum	omentum	3	4.17285	BriTROC
IM159	NA	3.65927	0.802136	0.457456	126	Vagina	metastatic	1	3.65927	BriTROC
IM205	NA	4.40564	0.754296	0.27871	128	Ovary; Fallopian Tube	ovary/fallopian tube	1	4.40564	BriTROC
IM160	NA	2.92703	0.761679	0.246201	130	Ovary; Fallopian Tube	ovary/fallopian tube	1	2.92703	BriTROC
IM252	NA	2.98238	0.797974	0.757677	132	Ovary; Fallopian Tube	ovary/fallopian tube	1	2.98238	BriTROC
IM194	NA	2.35988	0.794526	0.183583	135	Ovary; Fallopian Tube	ovary/fallopian tube	1	2.35988	BriTROC
IM195	NA	4.4158	0.81962	0.384763	136	Ovary; Fallopian Tube	ovary/fallopian tube	1	4.4158	BriTROC
IM206	NA	2.45721	0.762563	0.260341	137	Omentum	omentum	1	2.45721	BriTROC
IM207	NA	0.966224	0.694622	0.513462	138	Ovary	ovary/fallopian tube	1	0.966224	BriTROC
IM165	NA	4.85453	0.794228	0.294091	140	Ovary; Fallopian Tube	ovary/fallopian tube	1	4.85453	BriTROC
IM166	NA	1.21521	0.704367	0.647411	141	Ovary; Fallopian Tube	ovary/fallopian tube	3	2.51127	BriTROC
IM167	NA	0.752429	0.64518	0.422829	141	Ovary; Fallopian Tube; Uterus; Cervix	multiple tissues (primary site)	3	2.51127	BriTROC
IM168	NA	5.56616	0.937761	0.158641	141	Omentum	omentum	3	2.51127	BriTROC
IM215	NA	5.40587	0.91956	0.122106	143	Ovary	ovary/fallopian tube	1	5.40587	BriTROC
IM237	NA	2.3523	0.788195	0.470585	144	Omentum	omentum	4	2.15436	BriTROC
IM235	NA	1.28831	0.623755	0.299941	144	Ovary; Fallopian Tube; Uterus	multiple tissues (primary site)	4	2.15436	BriTROC
IM234	NA	1.92017	0.708043	0.309188	144	Ovary; Fallopian Tube; Uterus	multiple tissues (primary site)	4	2.15436	BriTROC
IM236	NA	3.05666	0.968063	0.311513	144	Omentum	omentum	4	2.15436	BriTROC
IM208	NA	2.47817	0.639199	0.223857	145	Pelvis	metastatic	1	2.47817	BriTROC
IM258	NA	1.57156	0.728381	0.466492	146	Mesentery	metastatic	5	1.55732	BriTROC
IM259	NA	2.74058	0.779211	0.39748	146	Mesenteric Lymph Node	metastatic	5	1.55732	BriTROC
IM255	NA	1.02716	0.655675	0.200842	146	Omentum	omentum	5	1.55732	BriTROC
IM257	NA	1.6775	0.848562	0.274289	146	Ovary; Fallopian Tube; Uterus; Peritoneum; Bladder	multiple tissues (primary site)	5	1.55732	BriTROC
IM256	NA	0.769772	0.667518	0.180596	146	Colon	metastatic	5	1.55732	BriTROC
IM199	NA	1.78514	0.852607	0.296728	147	Ovary	ovary/fallopian tube	1	1.78514	BriTROC
IM218	NA	1.90696	1.02937	0.113349	153	Ovary	ovary/fallopian tube	1	1.90696	BriTROC
IM219	NA	2.84016	0.834145	0.628752	154	Ovary; Fallopian Tube	ovary/fallopian tube	1	2.84016	BriTROC
IM220	NA	3.18056	0.774072	0.285458	156	Ovary; Fallopian Tube	ovary/fallopian tube	1	3.18056	BriTROC
IM419	NA	0.986984	0.851711	0.338803	157	Ovary; Fallopian Tube; Uterus	multiple tissues (primary site)	1	0.986984	BriTROC
IM276	NA	2.89257	0.697316	0.381496	159	Omentum	omentum	1	2.89257	BriTROC
IM221	NA	0.705666	0.645522	0.177913	160	Omentum	omentum	1	0.705666	BriTROC
IM222	NA	0.972937	0.719983	0.401992	162	Ovary; Fallopian Tube	ovary/fallopian tube	1	0.972937	BriTROC
IM263	NA	0.876697	0.674415	0.356144	165	Omentum	omentum	1	0.876697	BriTROC
IM244	NA	2.4011	0.862362	0.356346	170	Ovary	ovary/fallopian tube	1	2.4011	BriTROC
IM268	NA	1.237	0.633967	0.476049	171	Omentum	omentum	2	1.28538	BriTROC
IM267	NA	1.33376	0.719417	0.594235	171	Ovary; Fallopian Tube	ovary/fallopian tube	2	1.28538	BriTROC
IM269	NA	1.7027	0.817411	0.274318	172	Ovary; Fallopian Tube	ovary/fallopian tube	2	1.53666	BriTROC
IM238	NA	1.37063	0.968959	0.56769	172	Omentum	omentum	2	1.53666	BriTROC
IM271	NA	2.75502	0.971251	0.580457	174	Ovary	ovary/fallopian tube	1	2.75502	BriTROC
IM329	NA	2.03015	0.791659	0.49684	175	Ovary	ovary/fallopian tube	1	2.03015	BriTROC
IM288	NA	1.06469	0.660801	0.272066	178	Ovary	ovary/fallopian tube	1	1.06469	BriTROC
IM272	NA	0.899669	0.811981	0.266386	179	Ovary	ovary/fallopian tube	1	0.899669	BriTROC
IM275	NA	1.81071	0.805	0.495912	190	Ovary; Fallopian Tube; Uterus	multiple tissues (primary site)	1	1.81071	BriTROC
IM280	NA	2.18675	0.940755	0.621727	191	Ovary	ovary/fallopian tube	1	2.18675	BriTROC
IM318	NA	0.887774	0.659055	0.350696	195	Uterus	metastatic	1	0.887774	BriTROC
IM294	NA	1.21382	0.693249	0.439482	196	Ovary; Fallopian Tube	ovary/fallopian tube	1	1.21382	BriTROC
IM292	NA	1.73007	1.20543	0.416128	198	Colon	metastatic	1	1.73007	BriTROC
IM319	NA	1.33919	0.713305	0.600827	199	Ovary	ovary/fallopian tube	1	1.33919	BriTROC
IM320	NA	3.05342	1.07971	0.385831	200	Ovary	ovary/fallopian tube	1	3.05342	BriTROC
IM437	NA	2.00356	1.03226	0.312377	201	Omentum	omentum	1	2.00356	BriTROC
IM435	NA	0.842148	0.684639	0.331819	204	Ovary	ovary/fallopian tube	1	0.842148	BriTROC
IM295	NA	1.06069	0.891189	0.397677	209	Ovary	ovary/fallopian tube	1	1.06069	BriTROC
IM315	NA	3.0375	0.814896	0.274264	212	Ovary; Fallopian Tube; Uterus	multiple tissues (primary site)	1	3.0375	BriTROC
IM331	NA	1.01517	0.647829	0.175925	215	Omentum	omentum	1	1.01517	BriTROC
IM341	NA	5.46117	0.94581	0.271924	216	Ovary; Fallopian Tube	ovary/fallopian tube	5	4.33141	BriTROC
IM340	NA	4.17929	1.02653	0.395765	216	Ovary; Fallopian Tube	ovary/fallopian tube	5	4.33141	BriTROC
IM336	NA	2.78508	0.834198	0.436099	216	Ovary; Fallopian Tube	ovary/fallopian tube	5	4.33141	BriTROC
IM337	NA	6.35649	0.858194	0.261812	216	Ovary; Fallopian Tube	ovary/fallopian tube	5	4.33141	BriTROC
IM338	NA	2.875	1.00004	0.272631	216	Ovary; Fallopian Tube	ovary/fallopian tube	5	4.33141	BriTROC
IM436	NA	0.582442	0.646926	0.26396	219	Ovary	ovary/fallopian tube	1	0.582442	BriTROC
IM348	NA	2.58243	0.840131	0.456335	224	Omentum	omentum	1	2.58243	BriTROC
IM364	NA	1.51625	0.839117	0.650988	226	Ovary; Fallopian Tube	ovary/fallopian tube	1	1.51625	BriTROC
IM349	NA	1.34087	0.734091	0.259365	232	Ovary; Fallopian Tube	ovary/fallopian tube	3	1.6354	BriTROC
IM350	NA	2.69958	0.833618	0.620503	232	Ovary; Fallopian Tube	ovary/fallopian tube	3	1.6354	BriTROC
IM351	NA	0.86576	0.68176	0.320659	232	Ovary; Fallopian Tube	ovary/fallopian tube	3	1.6354	BriTROC
IM365	NA	2.22938	0.670493	0.431002	233	Ovary	ovary/fallopian tube	1	2.22938	BriTROC
IM402	NA	2.86543	0.973317	0.274534	234	Omentum	omentum	4	3.09386	BriTROC
IM401	NA	3.07019	0.947711	0.23377	234	Omentum	omentum	4	3.09386	BriTROC
IM400	NA	3.07238	0.84051	0.166833	234	Ovary; Fallopian Tube	ovary/fallopian tube	4	3.09386	BriTROC
IM399	NA	3.36745	0.916517	0.489644	234	Ovary; Fallopian Tube	ovary/fallopian tube	4	3.09386	BriTROC
IM367	NA	1.17594	0.666712	0.278444	237	Ovary	ovary/fallopian tube	1	1.17594	BriTROC
IM432	NA	1.93361	0.753196	0.751425	238	Ovary	ovary/fallopian tube	1	1.93361	BriTROC
IM423	NA	1.47193	0.889092	0.399737	241	Fallopian Tube	ovary/fallopian tube	1	1.47193	BriTROC
IM431	NA	1.58381	0.717247	0.431989	242	Fallopian Tube	ovary/fallopian tube	1	1.58381	BriTROC
IM430	NA	2.59421	0.792582	0.530744	246	Ovary; Fallopian Tube	ovary/fallopian tube	1	2.59421	BriTROC
IM387	NA	1.78044	0.802154	0.248455	247	Pelvic Sidewall	metastatic	1	1.78044	BriTROC
IM404	NA	2.86297	0.884293	0.302557	248	Ovary; Fallopian Tube; Uterus	multiple tissues (primary site)	2	2.96893	BriTROC
IM405	NA	3.0749	0.865177	0.450968	248	Omentum	omentum	2	2.96893	BriTROC
IM425	NA	1.05894	0.838669	0.420267	249	Ovary; Fallopian Tube	ovary/fallopian tube	1	1.05894	BriTROC
IM372	NA	3.6583	0.816071	0.265182	250	Ovary	ovary/fallopian tube	1	3.6583	BriTROC
IM429	NA	2.29508	0.657796	0.480161	251	Ovary	ovary/fallopian tube	1	2.29508	BriTROC
IM388	NA	2.32139	0.788104	0.158789	252	Ovary; Fallopian Tube	ovary/fallopian tube	1	2.32139	BriTROC
IM368	NA	1.05653	0.693272	0.316764	253	Ovary; Fallopian Tube	ovary/fallopian tube	1	1.05653	BriTROC
IM408	NA	3.91191	0.943083	0.244112	254	Omentum	omentum	2	3.70966	BriTROC
IM410	NA	3.5074	0.956906	0.238023	254	Ovary; Fallopian Tube	ovary/fallopian tube	2	3.70966	BriTROC
IM386	NA	1.11061	0.670073	0.289972	255	Omentum	omentum	2	0.956247	BriTROC
IM385	NA	0.801884	0.630537	0.264391	255	Omentum	omentum	2	0.956247	BriTROC
IM381	NA	2.61592	0.968597	0.307796	256	Ovary; Fallopian Tube	ovary/fallopian tube	2	2.36638	BriTROC
IM380	NA	2.11684	0.867861	0.313337	256	Ovary; Fallopian Tube	ovary/fallopian tube	2	2.36638	BriTROC
IM394	NA	4.76808	0.934517	0.414858	259	Ovary; Fallopian Tube	ovary/fallopian tube	1	4.76808	BriTROC
IM426	NA	1.24796	0.683453	0.602284	260	Ovary	ovary/fallopian tube	1	1.24796	BriTROC
IM427	NA	1.15373	0.806918	0.171893	261	Omentum	omentum	1	1.15373	BriTROC
IM433	NA	3.19338	0.702185	0.380362	262	Ovary; Fallopian Tube	ovary/fallopian tube	1	3.19338	BriTROC
IM434	NA	2.43377	0.859858	0.926679	266	Ovary	ovary/fallopian tube	1	2.43377	BriTROC
IM383	NA	2.30769	0.930541	0.259071	267	Ovary	ovary/fallopian tube	1	2.30769	BriTROC
IM412	NA	4.4265	1.02725	0.639229	268	Omentum	omentum	2	2.95862	BriTROC
IM411	NA	1.49073	0.755961	0.25703	268	Omentum	omentum	2	2.95862	BriTROC
IM390	NA	2.29831	0.690091	0.156542	271	Ovary	ovary/fallopian tube	1	2.29831	BriTROC
IM415	NA	2.8078	0.874125	0.35819	273	Ovary; Fallopian Tube; Uterus	multiple tissues (primary site)	2	3.92313	BriTROC
IM414	NA	5.03846	0.961569	0.643172	273	Ovary; Fallopian Tube; Uterus	multiple tissues (primary site)	2	3.92313	BriTROC
IM396	NA	1.6346	0.725416	0.605231	274	Ovary; Fallopian Tube	ovary/fallopian tube	2	1.33132	BriTROC
IM395	NA	1.02804	0.652578	0.405957	274	Ovary; Fallopian Tube	ovary/fallopian tube	2	1.33132	BriTROC

## Sheet: figure4
patient_id	tumour_stage_at_diagnosis	age	debulking_surgery_type	diagnosis_date	date_of_surgery	date_of_death	date_alive	StandardisedAge	surv_status	surv_date	days_OS	CAScore	CSize	Heterosc	csize_stat	Hetero_stat	CA_status	status	CA_status2	status2	brca_status	germline	histological_type	cohort	registration_date	days_PFS
22	3	63.0795	DPS	2009-08-19	2010-02-05	2012-12-10		-0.0741265	1	2012-12-10	1209	5.09948	0.734795	0.52695	low	low	CA	stable CA	high CA	stable high CA			high grade serous	OV04	NA	NA
88	3	55.0082	IPS	2010-06-20	2010-06-30	2015-04-07		-0.534471	1	2015-04-07	1752	2.20176	0.815062	0.426798	low	low	CA	stable CA	low CA	stable low CA			high grade serous	OV04	NA	NA
96	3	68.1534	IPS	2010-08-09	2010-08-09	2016-12-12		0.215269	1	2016-12-12	2317	2.26955	0.742447	0.49444	low	low	CA	stable CA	low CA	stable low CA			high grade serous	OV04	NA	NA
101	NA	63.9205	DPS	2010-08-20	2010-08-20	2015-02-24		-0.0261544	1	2015-02-24	1649	2.19286	0.828338	0.612041	high	high	CA	heterog CA	low CA	infrequent low CA			high grade serous	OV04	NA	NA
103	3	70.1425	DPS	2010-08-25	2010-12-02	2011-04-29		0.328714	1	2011-04-29	247	3.33428	0.701125	0.536346	low	high	CA	heterog CA	high CA	infrequent high CA			high grade serous	OV04	NA	NA
110	4	65.8329	DPS	2010-09-15	2010-09-17	2011-11-18		0.0829157	1	2011-11-18	429	1.46244	0.812933	0.35772	low	low	no CA	no CA	no CA	no CA			high grade serous	OV04	NA	NA
124	3	65.2274	DPS	2010-10-27	2010-11-29	2016-07-06		0.048382	1	2016-07-06	2079	1.87676	0.643562	0.916747	low	high	CA	heterog CA	low CA	infrequent low CA	NMD	BRCA1/2-wt	high grade serous	OV04	NA	NA
160	NA	72.5288	DPS	2011-03-23	2011-04-04	2012-11-24		0.464817	1	2012-11-24	612	1.60599	0.810548	0.657157	low	high	no CA	no CA	no CA	no CA			high grade serous	OV04	NA	NA
165	3	65.5836	DPS	2011-04-04	2011-04-04		2018-12-13	0.068696	0	2018-12-13	2810	2.88586	0.78959	0.676875	low	high	CA	heterog CA	high CA	infrequent high CA			high grade serous	OV04	NA	NA
189	1	62.926	IPS	2011-05-20	2011-05-20		2018-12-13	-0.0828771	0	2018-12-13	2764	1.93194	0.938981	0.321152	high	low	CA	stable CA	low CA	stable low CA	NMD	BRCA1/2-wt	high grade serous	OV04	NA	NA
197	3	62.9589	IPS	2011-06-01	2011-06-10	2015-05-06		-0.081002	1	2015-05-06	1435	1.87553	0.939913	0.603744	high	high	CA	heterog CA	low CA	infrequent low CA			high grade serous	OV04	NA	NA
203	4	73.7699	DPS	2011-06-23	2011-06-23	2016-07-19		0.535603	1	2016-07-19	1853	0.359896	0.634601	0.41547	low	low	no CA	no CA	no CA	no CA			high grade serous	OV04	NA	NA
215	NA	57.6055	DPS	2011-07-15	2011-07-15	2012-05-04		-0.386336	1	2012-05-04	294	2.43675	0.685403	0.604458	low	high	CA	heterog CA	low CA	infrequent low CA			high grade serous	OV04	NA	NA
220	3	64.8986		2011-07-20	2011-07-25	2014-12-03		0.0296307	1	2014-12-03	1232	2.14977	0.763048	0.235091	low	low	CA	stable CA	low CA	stable low CA			high grade serous	OV04	NA	NA
224	3	61.1178	DPS	2011-07-29	2011-07-29	2013-01-07		-0.186009	1	2013-01-07	528	4.88374	0.821785	0.599942	low	high	CA	heterog CA	high CA	infrequent high CA			high grade serous	OV04	NA	NA
243	4	65.1014	DPS	2011-10-14	2011-10-14	2018-10-01		0.041194	1	2018-10-01	2544	2.29937	0.880564	0.232032	high	low	CA	stable CA	low CA	stable low CA			high grade serous	OV04	NA	NA
261	3	73.5288	DPS	2011-12-22	2012-03-19	2013-06-28		0.521852	1	2013-06-28	554	1.28777	0.689195	0.200304	low	low	no CA	no CA	no CA	no CA			high grade serous	OV04	NA	NA
266	4	61.6274	DPS	2012-01-31	2012-04-16	2014-11-22		-0.156945	1	2014-11-22	1026	4.3215	0.75627	0.796958	low	high	CA	heterog CA	high CA	infrequent high CA			high grade serous	OV04	NA	NA
273	NA	75.4877	DPS	2012-02-17	2012-02-17	2015-06-08		0.633579	1	2015-06-08	1207	3.70561	0.984984	0.616061	high	high	CA	heterog CA	high CA	infrequent high CA			high grade serous	OV04	NA	NA
275	4	67.6959		2012-02-22	2012-02-24	2014-11-02		0.189173	1	2014-11-02	984	1.93682	0.830185	0.376743	high	low	CA	stable CA	low CA	stable low CA			high grade serous	OV04	NA	NA
295	3	64.926	DPS	2012-05-30	2012-08-29	2014-02-08		0.0311933	1	2014-02-08	619	2.62862	0.731019	0.610482	low	high	CA	heterog CA	low CA	infrequent low CA			high grade serous	OV04	NA	NA
303	3	65.8877	DPS	2012-07-20	2012-11-09	2016-02-27		0.0860409	1	2016-02-27	1317	1.18526	0.91481	0.457565	high	low	no CA	no CA	no CA	no CA			high grade serous	OV04	NA	NA
331	3	68.0986	DPS	2012-10-08	2012-10-09	2013-11-14		0.212143	1	2013-11-14	402	1.82833	1.11554	0.818474	high	high	no CA	no CA	no CA	no CA			high grade serous	OV04	NA	NA
348	4	57.4164	DPS	2012-11-21	2013-01-28	2015-05-01		-0.397118	1	2015-05-01	891	0.622267	0.701747	0.510965	low	low	no CA	no CA	no CA	no CA	MISSING		high grade serous	OV04	NA	NA
357	3	71.4658	DPS	2012-12-19	2013-03-01	2017-05-02		0.404188	1	2017-05-02	1595	1.88289	0.812541	0.766581	low	high	CA	heterog CA	low CA	infrequent low CA			high grade serous	OV04	NA	NA
358	3	68.4795	DPS	2012-12-19	2013-03-21	2015-02-15		0.233864	1	2015-02-15	788	2.80717	0.725881	0.704282	low	high	CA	heterog CA	high CA	infrequent high CA			high grade serous	OV04	NA	NA
373	3	61.4603	DPS	2013-02-13	2013-02-15	2019-09-08		-0.166477	1	2019-09-08	2398	1.64065	0.901133	0.828711	high	high	no CA	no CA	no CA	no CA	BRCA1	BRCA1/2-mt	high grade serous	OV04	NA	NA
382	4	62.8247	IPS	2013-04-12	2013-04-12	2015-03-22		-0.0886587	1	2015-03-22	709	3.79865	0.753768	0.694661	low	high	CA	heterog CA	high CA	infrequent high CA			high grade serous	OV04	NA	NA
405	4	62.5562	DPS	2013-06-21	2013-06-21	2014-08-17		-0.103972	1	2014-08-17	422	1.88204	0.776951	0.383302	low	low	CA	stable CA	low CA	stable low CA			high grade serous	OV04	NA	NA
410	3	76.0411	DPS	2013-07-03	2013-09-06	2015-10-23		0.665144	1	2015-10-23	842	2.72346	1.22522	0.457742	high	low	CA	stable CA	low CA	stable low CA	BRCA2 VUS	BRCA1/2-mt	high grade serous	OV04	NA	NA
413	4	64.0356	DPS	2013-07-17	2013-09-23	2016-01-09		-0.0195914	1	2016-01-09	906	1.30509	0.842019	0.355466	high	low	no CA	no CA	no CA	no CA	NMD	BRCA1/2-wt	high grade serous	OV04	NA	NA
414	3	67.8795	DPS	2013-07-24	2013-09-23	2016-05-02		0.199643	1	2016-05-02	1013	1.07316	0.933033	0.828793	high	high	no CA	no CA	no CA	no CA			high grade serous	OV04	NA	NA
415	3	66.8795	DPS	2013-07-26	2013-07-26	2019-12-15	2018-12-13	0.142607	1	2019-12-15	2333	1.18048	0.688267	0.460406	low	low	no CA	no CA	no CA	no CA			high grade serous	OV04	NA	NA
416	3	63.0822	DPS	2013-07-31	2013-10-07		2019-11-20	-0.0739702	0	2019-11-20	2303	2.9955	1.10324	0.700948	high	high	CA	heterog CA	high CA	infrequent high CA	NMD	BRCA1/2-wt	high grade serous	OV04	NA	NA
434	3	75.3616	DPS	2013-11-06	2014-04-03	2015-04-21		0.626391	1	2015-04-21	531	2.74921	1.01237	0.598592	high	high	CA	heterog CA	low CA	infrequent low CA	NMD	BRCA1/2-wt	high grade serous	OV04	NA	NA
442	3	59.2932	DPS	2013-11-13	2014-01-24	2018-03-22		-0.290079	1	2018-03-22	1590	0.892059	1.06547	0.512406	high	low	no CA	no CA	no CA	no CA	NMD	BRCA1/2-wt	high grade serous	OV04	NA	NA
454	4	59.474	DPS	2014-02-27	2014-02-27	2017-05-15 10:30:00		-0.279766	1	2017-05-15	1173	1.68949	0.733434	0.467409	low	low	no CA	no CA	no CA	no CA	MISSING		high grade serous	OV04	NA	NA
466	4	47.7671	DPS	2014-04-09	2014-06-06	2017-04-02		-0.947468	1	2017-04-02	1089	3.44215	0.958906	0.358965	high	low	CA	stable CA	high CA	stable high CA	NMD	BRCA1/2-wt	high grade serous	OV04	NA	NA
467	3	43.789	DPS	2014-04-15	2014-07-03	2018-03-30		-1.17436	1	2018-03-30	1445	2.03134	0.965769	0.742594	high	high	CA	heterog CA	low CA	infrequent low CA	NMD	BRCA1/2-wt	high grade serous	OV04	NA	NA
469	3	66.8055	DPS	2014-04-24	2014-12-30	2018-01-09		0.138388	1	2018-01-09	1356	1.20855	0.880619	0.400763	high	low	no CA	no CA	no CA	no CA	NMD	BRCA1/2-wt	high grade serous	OV04	NA	NA
472	4	71.9233	DPS	2014-05-16	2014-05-16	2015-09-05		0.430284	1	2015-09-05	477	2.15559	1.04447	0.598812	high	high	CA	heterog CA	low CA	infrequent low CA			high grade serous	OV04	NA	NA
475	4	49.9452	IPS	2014-05-30	2014-05-30	2015-11-07		-0.823241	1	2015-11-07	526	0.838988	0.925874	0.544212	high	high	no CA	no CA	no CA	no CA	NMD	BRCA1/2-wt	high grade serous	OV04	NA	NA
493	4	58.8548	DPS	2014-07-18	2014-07-18	2014-10-29		-0.315081	1	2014-10-29	103	3.67347	0.958137	0.475275	high	low	CA	stable CA	high CA	stable high CA	MISSING		high grade serous	OV04	NA	NA
509	3	53.3014	DPS	2014-10-06	2014-10-06		2018-12-13	-0.631821	0	2018-12-13	1529	3.02318	0.7879	0.329194	low	low	CA	stable CA	high CA	stable high CA	BRCA2	BRCA1/2-mt	high grade serous	OV04	NA	NA
519	3	52.1205	DPS	2014-11-10	2014-11-10		2018-12-13	-0.69917	0	2018-12-13	1494	7.00813	0.885425	0.672856	high	high	CA	heterog CA	high CA	infrequent high CA	NMD	BRCA1/2-wt	high grade serous	OV04	NA	NA
524	3	70.3589	DPS	2014-11-19	2015-01-29	2015-08-08		0.341059	1	2015-08-08	262	3.32296	0.716654	0.250172	low	low	CA	stable CA	high CA	stable high CA	NMD	BRCA1/2-wt	high grade serous	OV04	NA	NA
535	1	65.5397	IPS	2014-12-29	2014-12-29		2019-01-16	0.0661958	0	2019-01-16	1479	2.97786	0.7673	0.612072	low	high	CA	heterog CA	high CA	infrequent high CA	NMD	BRCA1/2-wt	high grade serous	OV04	NA	NA
543	4	78.3945	DPS	2015-01-16	2015-01-16	2015-10-08		0.799372	1	2015-10-08	265	3.71762	0.84507	0.946179	high	high	CA	heterog CA	high CA	infrequent high CA			high grade serous	OV04	NA	NA
547	1	67.6274	IPS	2015-01-29	2015-01-29		2018-12-13	0.185267	0	2018-12-13	1414	5.29562	0.784614	0.525318	low	low	CA	stable CA	high CA	stable high CA			high grade serous	OV04	NA	NA
581	3	78.4904		2015-04-29	2015-05-05	2016-10-14		0.804841	1	2016-10-14	534	5.44953	0.816641	0.527326	low	high	CA	heterog CA	high CA	infrequent high CA	NMD	BRCA1/2-wt	high grade serous	OV04	NA	NA
600	4	45.8603	IPS	2015-05-18	2015-05-18	2018-12-12		-1.05623	1	2018-12-12	1304	5.41949	0.827486	0.385357	low	low	CA	stable CA	high CA	stable high CA	NMD	BRCA1/2-wt	high grade serous	OV04	NA	NA
612	4	78.0466	IPS	2015-06-29	2015-06-29		2019-02-12	0.779527	0	2019-02-12	1324	3.44511	1.08157	0.291007	high	low	CA	stable CA	high CA	stable high CA			high grade serous	OV04	NA	NA
621	4	45.8575	DPS	2015-07-10	2015-07-10		2018-12-13	-1.05638	0	2018-12-13	1252	5.06188	0.711313	0.426494	low	low	CA	stable CA	high CA	stable high CA	MISSING		high grade serous	OV04	NA	NA
629	4	63.1205	DPS	2015-07-30	2015-12-31		2018-12-19	-0.0717826	0	2018-12-19	1238	4.64035	0.772891	0.595908	low	high	CA	heterog CA	high CA	infrequent high CA	BRCA2	BRCA1/2-mt	high grade serous	OV04	NA	NA
648	3	58.2137	DPS	2015-09-03	2015-11-20	2018-10-06		-0.351646	1	2018-10-06	1129	1.61942	0.995214	0.483073	high	low	no CA	no CA	no CA	no CA	NMD	BRCA1/2-wt	high grade serous	OV04	NA	NA
650	3	64.1151	IPS	2015-09-11	2015-09-17		2018-12-13	-0.0150599	0	2018-12-13	1189	3.42753	0.921538	0.453857	high	low	CA	stable CA	high CA	stable high CA	BRCA2	BRCA1/2-mt	high grade serous	OV04	NA	NA
658	1	70.2027	IPS	2015-09-30	2015-09-30		2019-11-20	0.332152	0	2019-11-20	1512	4.35047	0.911056	0.534708	high	high	CA	heterog CA	high CA	infrequent high CA	NMD	BRCA1/2-wt	high grade serous	OV04	NA	NA
716	3	64.6795	IPS	2016-02-18	2016-02-18		2019-02-12	0.0171299	0	2019-02-12	1090	2.34725	0.746845	0.334789	low	low	CA	stable CA	low CA	stable low CA	NMD	BRCA1/2-wt	high grade serous	OV04	NA	NA
737	2	81.8027	IPS	2016-03-30	2016-03-30	2016-07-05		0.99376	1	2016-07-05	97	3.23884	0.789558	0.125756	low	low	CA	stable CA	high CA	stable high CA	MISSING		high grade serous	OV04	NA	NA
750	3	73.9068	IPS	2016-05-09	2016-05-09	2018-04-08		0.543416	1	2018-04-08	699	1.29246	0.807204	0.482349	low	low	no CA	no CA	no CA	no CA			high grade serous	OV04	NA	NA
761	3	82.7123	DPS	2016-05-26	2016-07-04		2018-12-13	1.04564	0	2018-12-13	931	2.45484	1.04399	0.389638	high	low	CA	stable CA	low CA	stable low CA	NMD	BRCA1/2-wt	high grade serous	OV04	NA	NA
764	4	50.7041	DPS	2016-06-01	2016-06-20	2017-03-07		-0.779957	1	2017-03-07	279	0.899576	0.776649	0.775295	low	high	no CA	no CA	no CA	no CA	NMD	BRCA1/2-wt	high grade serous	OV04	NA	NA
771	3	50.9014	IPS	2016-06-09	2016-06-09		2019-02-05	-0.768706	0	2019-02-05	971	2.11258	1.07686	0.372744	high	low	CA	stable CA	low CA	stable low CA	NMD	BRCA1/2-wt	high grade serous	OV04	NA	NA
772	3	55.9808	DPS	2016-06-08	2016-09-29		2018-12-13	-0.478998	0	2018-12-13	918	1.019	1.1512	0.598768	high	high	no CA	no CA	no CA	no CA	MISSING		high grade serous	OV04	NA	NA
781	2	54.1123	IPS	2016-07-28	2016-07-28		2019-03-26	-0.585568	0	2019-03-26	971	2.18375	0.806641	0.302646	low	low	CA	stable CA	low CA	stable low CA	NMD	BRCA1/2-wt	high grade serous	OV04	NA	NA
788	4	64.1726	DPS	2016-08-24	2016-11-02	2018-06-30		-0.0117784	1	2018-06-30	675	2.42292	0.839826	0.274405	high	low	CA	stable CA	low CA	stable low CA	NMD	BRCA1/2-wt	high grade serous	OV04	NA	NA
810	3	51.3233	IPS	2016-10-14	2016-10-31		2018-12-13	-0.744642	0	2018-12-13	790	2.04563	0.830999	0.564361	high	high	CA	heterog CA	low CA	infrequent low CA	NMD	BRCA1/2-wt	high grade serous	OV04	NA	NA
811	2	57.3425	IPS	2016-10-19	2016-10-19		2018-12-13	-0.401337	0	2018-12-13	785	1.27739	0.714323	0.5697	low	high	no CA	no CA	no CA	no CA	NMD	BRCA1/2-wt	high grade serous	OV04	NA	NA
830	3	78.1836	DPS	2016-11-25	2017-03-29	2017-08-12		0.78734	1	2017-08-12	260	1.67029	0.81131	0.551096	low	high	no CA	no CA	no CA	no CA			high grade serous	OV04	NA	NA
831	4	61.4603	IPS	2016-11-30	2016-11-30		2018-12-13	-0.166477	0	2018-12-13	743	2.20872	0.999621	0.347873	high	low	CA	stable CA	low CA	stable low CA	BRCA1	BRCA1/2-mt	high grade serous	OV04	NA	NA
841	3	59.3288	DPS	2016-12-29	2016-12-29		2018-12-13	-0.288048	0	2018-12-13	714	2.79804	0.904589	0.398492	high	low	CA	stable CA	low CA	stable low CA	MISSING		high grade serous	OV04	NA	NA
852	4	61.2712	DPS	2017-01-16	2017-01-16		2018-12-13	-0.177259	0	2018-12-13	696	3.28235	1.02941	0.672978	high	high	CA	heterog CA	high CA	infrequent high CA	NMD	BRCA1/2-wt	high grade serous	OV04	NA	NA
853	3	56.5863	IPS	2017-01-17	2017-01-17		2019-04-23	-0.444465	0	2019-04-23	826	3.35691	0.910904	0.438708	high	low	CA	stable CA	high CA	stable high CA	NMD	BRCA1/2-wt	high grade serous	OV04	NA	NA
857	4	66.4	DPS	2017-02-09	2017-02-09	2018-11-24		0.115262	1	2018-11-24	653	2.4479	0.824013	0.124942	low	low	CA	stable CA	low CA	stable low CA	NMD	BRCA1/2-wt	high grade serous	OV04	NA	NA
862	4	80.474	DPS	2017-02-27	2017-02-27		2018-12-13	0.917974	0	2018-12-13	654	2.29598	0.906437	0.550359	high	high	CA	heterog CA	low CA	infrequent low CA			high grade serous	OV04	NA	NA
873	3	61.5753	DPS	2017-04-06	2017-04-06	2017-08-22		-0.159914	1	2017-08-22	138	2.34358	0.814275	0.307767	low	low	CA	stable CA	low CA	stable low CA	MISSING		high grade serous	OV04	NA	NA
875	3	69.874	IPS	2017-05-10	2017-05-17	2019-07-15		0.3134	1	2019-07-15	796	3.86926	0.80606	0.531328	low	high	CA	heterog CA	high CA	infrequent high CA	NMD	BRCA1/2-wt	high grade serous	OV04	NA	NA
891	3	68.926	IPS	2017-06-01	2017-06-01		2019-04-30	0.259334	0	2019-04-30	698	1.66938	0.830991	0.283818	high	low	no CA	no CA	no CA	no CA	NMD	BRCA1/2-wt	high grade serous	OV04	NA	NA
899	3	68.6301	DPS	2017-07-05	2017-07-06	2018-12-12		0.242458	1	2018-12-12	525	4.96219	0.886222	0.617829	high	high	CA	heterog CA	high CA	infrequent high CA	NMD	BRCA1/2-wt	high grade serous	OV04	NA	NA
903	4	72.811	DPS	2017-07-26	2017-07-26	2018-07-07		0.480912	1	2018-07-07	346	4.48682	0.914703	0.677671	high	high	CA	heterog CA	high CA	infrequent high CA			high grade serous	OV04	NA	NA
931	4	54.3233	IPS	2017-10-13	2017-10-13		2019-03-12	-0.573536	0	2019-03-12	515	2.28442	0.788698	0.971261	low	high	CA	heterog CA	low CA	infrequent low CA	BRCA2	BRCA1/2-mt	high grade serous	OV04	NA	NA
938	3	49.1808	IPS	2017-11-02	2017-11-02		2020-01-08	-0.866838	0	2020-01-08	797	2.89085	0.870097	0.204061	high	low	CA	stable CA	high CA	stable high CA	BRCA2	BRCA1/2-mt	high grade serous	OV04	NA	NA
975	3	65.2685	DPS	2018-03-12	2018-03-12		2018-12-13	0.050726	0	2018-12-13	276	1.83876	0.690465	0.659173	low	high	CA	heterog CA	low CA	infrequent low CA	NMD	BRCA1/2-wt	high grade serous	OV04	NA	NA
977	3	75.7534	DPS	2018-03-14	2018-07-02	2019-10-04	2019-03-06	0.648736	1	2019-10-04	569	2.3729	0.872779	0.590774	high	high	CA	heterog CA	low CA	infrequent low CA			high grade serous	OV04	NA	NA
982	3	72.8493	DPS	2018-04-19	2018-04-19		2018-12-13	0.4831	0	2018-12-13	238	3.48391	0.88142	0.524837	high	low	CA	stable CA	high CA	stable high CA	NMD	BRCA1/2-wt	high grade serous	OV04	NA	NA
3	3	71		2011-06-08		2013-09-17		0.412538	1	2013-09-17	832	1.7391	0.944533	0.254203	high	low	no CA	no CA	no CA	no CA	No test performed			BriTROC	2013-03-01	632
4	3	79	IPS	2007-08-20	2007-08-20	2017-01-11		0.791481	1	2017-01-11	3432	1.9458	0.792813	0.451114	high	high	CA	heterog CA	low CA	infrequent low CA	No test performed		high grade serous	BriTROC	2013-03-13	2032
6	4	65	DPS	2011-12-07	2012-02-29	2016-11-26		0.12833	1	2016-11-26	1816	1.29542	0.664519	0.265572	low	low	no CA	no CA	no CA	no CA	No test performed		high grade serous	BriTROC	2013-05-22	532
8	2	60	IPS	2004-12-17	2004-12-17	2014-07-02		-0.10851	1	2014-07-02	3484	0.938976	0.636388	0.413884	low	high	no CA	no CA	no CA	no CA	No test performed		high grade serous	BriTROC	2013-05-23	3079
9	3	47	IPS	2010-06-23	2010-06-23	2016-09-07		-0.724293	1	2016-09-07	2268	1.24856	0.653337	0.367849	low	high	no CA	no CA	no CA	no CA	No test performed		high grade serous	BriTROC	2013-07-10	1113
11	3	74	DPS	2010-12-22	2011-03-31	2017-01-21		0.554642	1	2017-01-21	2222	2.39892	0.689971	0.346363	low	high	CA	heterog CA	low CA	infrequent low CA	No test performed		high grade serous	BriTROC	2013-08-02	954
13	3	69	IPS	2008-01-28	2008-01-28	2014-10-16		0.317802	1	2014-10-16	2453	1.87954	0.711384	0.204404	low	low	CA	stable CA	low CA	stable low CA	No test performed		high grade serous	BriTROC	2013-08-14	2025
17	1	57	IPS	2011-04-19	2011-04-19	2017-03-28		-0.250613	1	2017-03-28	2170	0.85907	0.674204	0.340087	low	high	no CA	no CA	no CA	no CA	No test performed		high grade serous	BriTROC	2013-10-08	903
20	4	82	IPS	2010-06-22	2010-10-25	2014-12-16		0.933585	1	2014-12-16	1638	2.34961	0.767884	0.167553	low	low	CA	stable CA	low CA	stable low CA	No test performed		high grade serous	BriTROC	2013-10-17	1213
21	4	53	IPS	2009-03-09	2009-05-05		2018-06-22	-0.440085	0	2018-06-22	3392	1.93555	0.787178	0.45041	low	high	CA	heterog CA	low CA	infrequent low CA	No test performed		high grade serous	BriTROC	2013-10-23	1689
23	3	47	IPS	2009-02-27	2009-02-27		2018-06-15	-0.724293	0	2018-06-15	3395	1.9947	0.930519	0.228659	high	low	CA	stable CA	low CA	stable low CA	No test performed		endometrioid (grade 3)	BriTROC	2013-11-13	1720
25	3	74	DPS	2008-06-24	2008-11-07	2015-06-10		0.554642	1	2015-06-10	2542	3.20829	0.841358	0.264555	high	low	CA	stable CA	high CA	stable high CA	No test performed		high grade serous	BriTROC	2013-12-03	1988
27	3	58	IPS	2009-11-01	2009-11-01		2018-07-18	-0.203245	0	2018-07-18	3181	0.486057	0.655068	0.168852	low	low	no CA	no CA	no CA	no CA	No test performed		endometrioid (grade 3)	BriTROC	2013-12-04	1494
28	3	72	IPS	2012-10-16	2012-10-16		2018-07-03	0.459906	0	2018-07-03	2086	1.50715	0.817671	0.101528	high	low	no CA	no CA	no CA	no CA	No test performed		high grade serous	BriTROC	2013-12-04	414
29	2	56	IPS	2010-03-26	2010-03-26	2017-03-17		-0.297981	1	2017-03-17	2548	0.708296	0.703466	0.279058	low	low	no CA	no CA	no CA	no CA	No test performed		high grade serous	BriTROC	2013-12-05	1350
30	4	50	IPS	2012-11-05	2012-11-05	2014-12-06		-0.582189	1	2014-12-06	761	2.94633	0.809624	0.229482	high	low	CA	stable CA	high CA	stable high CA	No test performed		high grade serous	BriTROC	2013-12-05	395
33	3	54	IPS	2011-05-03	2011-08-26	2017-01-20		-0.392717	1	2017-01-20	2089	2.15434	0.75058	0.426965	low	high	CA	heterog CA	low CA	infrequent low CA	No test performed		high grade serous	BriTROC	2013-12-17	959
34	3	75	DPS	2012-11-16	2013-03-01	2014-11-04		0.60201	1	2014-11-04	718	1.17104	0.73887	0.223766	low	low	no CA	no CA	no CA	no CA	No test performed		high grade serous	BriTROC	2014-01-03	413
35	3	72	IPS	2011-11-17	2011-11-17		2018-06-08	0.459906	0	2018-06-08	2395	1.37471	0.699965	0.209825	low	low	no CA	no CA	no CA	no CA	No test performed		high grade serous	BriTROC	2014-01-08	783
36	3	66	IPS	2007-08-20	2007-08-20	2014-04-12		0.175698	1	2014-04-12	2427	1.94607	0.676263	0.318512	low	low	CA	stable CA	low CA	stable low CA	No test performed		high grade serous	BriTROC	2014-01-09	2334
37	3	50	IPS	2012-04-19	2012-04-19	2016-01-02		-0.582189	1	2016-01-02	1353	1.14658	0.685584	0.269009	low	low	no CA	no CA	no CA	no CA	No test performed		high grade serous	BriTROC	2014-01-10	631
38	3	54	IPS	2011-07-26	2011-07-18		2018-08-02	-0.392717	0	2018-08-02	2564	1.62466	0.780638	0.519321	low	high	no CA	no CA	no CA	no CA	No test performed		high grade serous	BriTROC	2014-01-13	902
39	3	64	IPS	2011-03-21	2011-03-21		2018-08-08	0.0809622	0	2018-08-08	2697	1.40061	0.785712	0.356408	low	high	no CA	no CA	no CA	no CA	No test performed		high grade serous	BriTROC	2014-01-15	1031
41	1	72	IPS	2009-04-23	2009-04-23	2017-02-02		0.459906	1	2017-02-02	2842	3.03252	0.848266	0.292805	high	low	CA	stable CA	high CA	stable high CA	No test performed		high grade serous	BriTROC	2014-01-16	1729
44	4	40	DPS	2012-07-24	2012-11-12	2014-06-19		-1.05587	1	2014-06-19	695	1.49019	1.30613	0.53619	high	high	no CA	no CA	no CA	no CA	No test performed		high grade serous	BriTROC	2014-01-21	546
46	2	53	IPS	2008-04-22	2008-04-22		2018-07-03	-0.440085	0	2018-07-03	3724	0.621273	0.650382	0.352633	low	high	no CA	no CA	no CA	no CA	BRCA1 mutation identified	BRCA1/2-mt	high grade serous	BriTROC	2014-01-28	2107
51	4	50	DPS	2012-11-14	2013-06-18	2015-12-04		-0.582189	1	2015-12-04	1115	3.42107	0.809027	0.322897	high	low	CA	stable CA	high CA	stable high CA	No test performed		high grade serous	BriTROC	2014-02-10	453
61	3	70	IPS	2010-01-15	2009-12-23		2018-07-10	0.36517	0	2018-07-10	3098	3.7068	0.773987	0.267772	low	low	CA	stable CA	high CA	stable high CA	No test performed		high grade serous	BriTROC	2014-03-11	1516
64	2	61	IPS	2011-01-27	2011-01-18	2014-10-20		-0.0611416	1	2014-10-20	1362	1.80629	0.647003	0.757845	low	high	no CA	no CA	no CA	no CA	No test performed		high grade serous	BriTROC	2014-03-14	1142
65	3	70	IPS	2011-06-20	2011-06-08		2018-06-05	0.36517	0	2018-06-05	2542	1.0157	0.673814	0.245232	low	low	no CA	no CA	no CA	no CA	No test performed		high grade serous	BriTROC	2014-03-17	1001
66	4	65	IPS	2008-12-17	2008-12-17		2016-05-09	0.12833	0	2016-05-09	2700	2.97157	0.83283	0.15353	high	low	CA	stable CA	high CA	stable high CA	No test performed		high grade serous	BriTROC	2014-03-17	1916
67	3	68	IPS	2008-07-17	2008-07-17	2016-02-22		0.270434	1	2016-02-22	2776	0.675214	0.681545	0.401563	low	high	no CA	no CA	no CA	no CA	No test performed		high grade serous	BriTROC	2014-03-28	2080
68	3	51	IPS	2012-06-13	2012-07-10	2016-07-04		-0.534821	1	2016-07-04	1482	1.48237	0.833328	0.419795	high	high	no CA	no CA	no CA	no CA	BRCA1 mutation identified	BRCA1/2-mt	high grade serous	BriTROC	2014-03-31	656
69	3	76	IPS	2012-08-08	2012-12-13	2015-10-14		0.649378	1	2015-10-14	1162	2.22852	0.910534	0.34391	high	high	CA	heterog CA	low CA	infrequent low CA	No test performed		high grade serous	BriTROC	2014-04-02	602
74	3	64	IPS	2007-12-28	2007-12-21		2018-07-10	0.0809622	0	2018-07-10	3847	3.17525	0.949239	0.194343	high	low	CA	stable CA	high CA	stable high CA	No test performed		high grade serous	BriTROC	2014-04-11	2296
75	3	44	IPS	2011-08-01	2011-07-21		2018-04-30	-0.866397	0	2018-04-30	2464	1.7108	0.667543	0.332554	low	low	no CA	no CA	no CA	no CA	BRCA1 mutation identified	BRCA1/2-mt	high grade serous	BriTROC	2014-04-16	989
79	4	61	IPS	2012-05-04	2012-09-25		2018-07-26	-0.0611416	0	2018-07-26	2274	2.96368	0.805066	0.481031	high	high	CA	heterog CA	high CA	infrequent high CA	No test performed		high grade serous	BriTROC	2014-05-20	746
81	3	64	DPS	2012-01-12	2012-04-13	2014-11-21		0.0809622	1	2014-11-21	1044	1.43049	0.713946	0.539716	low	high	no CA	no CA	no CA	no CA	BRCA2 mutation identified	BRCA1/2-mt	high grade serous	BriTROC	2014-05-21	860
82	3	59	DPS	2012-02-21	2012-07-26	2017-03-17		-0.155877	1	2017-03-17	1851	2.89612	0.830907	0.315816	high	low	CA	stable CA	high CA	stable high CA	No test performed		high grade serous	BriTROC	2014-06-04	834
84	3	78	IPS	2013-04-25	2013-08-06	2015-09-10		0.744113	1	2015-09-10	868	2.77818	1.02758	0.233975	high	low	CA	stable CA	low CA	stable low CA	No test performed		high grade serous	BriTROC	2014-06-12	413
86	4	56		2013-08-09		2015-07-29		-0.297981	1	2015-07-29	719	2.07216	0.752941	0.468826	low	high	CA	heterog CA	low CA	infrequent low CA	BRCA2 mutation identified	BRCA1/2-mt	high grade serous	BriTROC	2014-06-17	312
88	4	68		2012-04-13		2014-12-04		0.270434	1	2014-12-04	965	2.59053	0.977083	0.407386	high	high	CA	heterog CA	low CA	infrequent low CA	No test performed		high grade serous	BriTROC	2014-07-01	809
90	4	76	DPS	2004-08-29	2011-08-26		2018-07-03	0.649378	0	2018-07-03	5056	1.71809	0.701531	0.208569	low	low	no CA	no CA	no CA	no CA	No test performed		high grade serous	BriTROC	2014-07-22	3614
92	3	65	DPS	2013-07-02	2013-09-23	2016-01-09		0.12833	1	2016-01-09	921	2.76333	0.914445	0.388173	high	high	CA	heterog CA	low CA	infrequent low CA	No test performed		high grade serous	BriTROC	2014-07-24	387
93	3	31	IPS	2008-05-22	2008-05-22		2018-08-14	-1.48218	0	2018-08-14	3736	3.14703	0.770578	0.456498	low	high	CA	heterog CA	high CA	infrequent high CA	Test perfomed - no mutation identified	BRCA1/2-wt	high grade serous	BriTROC	2014-07-29	2259
94	2	71	IPS	2007-08-16	2007-08-16	2016-03-18		0.412538	1	2016-03-18	3137	3.16367	0.892254	0.415435	high	high	CA	heterog CA	high CA	infrequent high CA	Test perfomed - no mutation identified	BRCA1/2-wt	high grade serous	BriTROC	2014-07-30	2540
96	3	64	IPS	2001-02-27	2001-02-21	2015-04-29		0.0809622	1	2015-04-29	5174	2.28452	0.646262	0.436603	low	high	CA	heterog CA	low CA	infrequent low CA	No test performed		high grade serous	BriTROC	2014-08-06	4908
97	4	55	DPS	2012-06-07	2012-10-02	2016-09-07		-0.345349	1	2016-09-07	1553	2.48255	0.726428	0.177844	low	low	CA	stable CA	low CA	stable low CA	No test performed		high grade serous	BriTROC	2014-08-13	797
98	4	72	IPS	2006-10-03	2006-10-03	2015-11-28		0.459906	1	2015-11-28	3343	1.98307	0.725879	0.227671	low	low	CA	stable CA	low CA	stable low CA	No test performed		high grade serous	BriTROC	2014-08-14	2872
101	3	68	DPS	2013-07-02	2013-11-07	2015-07-27		0.270434	1	2015-07-27	755	2.11793	1.18234	0.173957	high	low	CA	stable CA	low CA	stable low CA	No test performed		high grade serous	BriTROC	2014-08-27	421
102	1	53	IPS	2007-07-11	2007-07-11	2016-06-20		-0.440085	1	2016-06-20	3267	2.2455	0.67422	0.336764	low	high	CA	heterog CA	low CA	infrequent low CA	Test perfomed - no mutation identified	BRCA1/2-wt	high grade serous	BriTROC	2014-08-27	2604
104	3	70	IPS	2011-09-27	2011-09-27		2018-07-13	0.36517	0	2018-07-13	2481	1.19445	0.676495	0.790948	low	high	no CA	no CA	no CA	no CA	No test performed		high grade serous	BriTROC	2014-09-04	1073
105	3	68	IPS	2008-07-22	2008-07-22	2016-03-16		0.270434	1	2016-03-16	2794	1.05167	0.677746	0.371464	low	high	no CA	no CA	no CA	no CA	Test perfomed - no mutation identified	BRCA1/2-wt	high grade serous	BriTROC	2014-09-23	2254
106	3	66	DPS	2011-04-08	2011-09-16	2017-12-22		0.175698	1	2017-12-22	2450	2.45299	0.883344	0.301275	high	low	CA	stable CA	low CA	stable low CA	No test performed		high grade serous	BriTROC	2014-09-24	1265
111	3	65	DPS	2013-11-01	2014-02-19		2018-04-30	0.12833	0	2018-04-30	1641	1.10033	0.676248	0.332282	low	low	no CA	no CA	no CA	no CA	No test performed		high grade serous	BriTROC	2014-10-09	342
112	1	76					2018-08-01	0.649378	0	2018-08-01	NA	2.09158	0.670511	0.424373	low	high	CA	heterog CA	low CA	infrequent low CA	No test performed		high grade serous	BriTROC	2014-10-16	NA
114	3	65	DPS	2012-11-20	2013-03-25	2016-03-28		0.12833	1	2016-03-28	1224	3.15759	0.934457	0.319647	high	low	CA	stable CA	high CA	stable high CA	No test performed		high grade serous	BriTROC	2014-10-23	702
115	1	69	IPS	2011-03-24	2011-03-24		2018-07-27	0.317802	0	2018-07-27	2682	5.83858	0.86383	0.537191	high	high	CA	heterog CA	high CA	infrequent high CA	No test performed		high grade serous	BriTROC	2014-10-29	1315
116	3	73	IPS	2009-08-17	2009-08-17	2017-01-20		0.507274	1	2017-01-20	2713	2.43081	0.719275	0.286672	low	low	CA	stable CA	low CA	stable low CA	No test performed		high grade serous	BriTROC	2014-10-30	1900
117	3	68	DPS	2012-01-26	2012-04-16	2017-10-24		0.270434	1	2017-10-24	2098	2.16588	0.717767	0.338444	low	high	CA	heterog CA	low CA	infrequent low CA	No test performed		high grade serous	BriTROC	2014-10-31	1009
118	4	71	IPS	2012-07-26	2012-10-18		2018-07-09	0.412538	0	2018-07-09	2174	6.64042	0.965218	0.316211	high	low	CA	stable CA	high CA	stable high CA	No test performed		high grade serous	BriTROC	2014-11-04	831
119	4	75	DPS	2013-03-28	2013-06-25	2016-07-19		0.60201	1	2016-07-19	1209	3.97962	0.896828	0.448761	high	high	CA	heterog CA	high CA	infrequent high CA	No test performed		high grade serous	BriTROC	2014-11-06	588
120	4	54	DPS	2011-09-16	2012-01-12	2016-09-08		-0.392717	1	2016-09-08	1819	2.71651	0.833576	0.436107	high	high	CA	heterog CA	low CA	infrequent low CA	BRCA1 mutation identified	BRCA1/2-mt	high grade serous	BriTROC	2014-11-07	1148
123	3	72	IPS	2011-06-24	2011-06-24	2015-05-01		0.459906	1	2015-05-01	1407	2.27136	0.781128	0.169915	low	low	CA	stable CA	low CA	stable low CA	No test performed		high grade serous	BriTROC	2014-12-11	1266
124	3	63	DPS	2012-12-19	2013-03-12		2018-07-10	0.0335943	0	2018-07-10	2029	9.59386	0.882545	0.349682	high	high	CA	heterog CA	high CA	infrequent high CA	No test performed		high grade serous	BriTROC	2014-12-18	729
125	3	51	IPS	2014-07-17	2014-07-17	2015-04-24		-0.534821	1	2015-04-24	281	4.17285	1.02302	0.321967	high	low	CA	stable CA	high CA	stable high CA	Test perfomed - no mutation identified	BRCA1/2-wt	high grade serous	BriTROC	2014-12-19	155
126	2	66	IPS	2012-08-24	2012-08-24	2016-03-23		0.175698	1	2016-03-23	1307	3.65927	0.802136	0.457456	high	high	CA	heterog CA	high CA	infrequent high CA	No test performed		high grade serous	BriTROC	2015-01-07	866
128	1	53	IPS	2012-11-09	2012-11-09		2018-03-20	-0.440085	0	2018-03-20	1957	4.40564	0.754296	0.27871	low	low	CA	stable CA	high CA	stable high CA	Test perfomed - no mutation identified	BRCA1/2-wt	high grade serous	BriTROC	2015-01-22	804
130	3	67	IPS	1999-10-11	1999-10-10	2016-05-27		0.223066	1	2016-05-27	6073	2.92703	0.761679	0.246201	low	low	CA	stable CA	high CA	stable high CA	BRCA2 mutation identified	BRCA1/2-mt	high grade serous	BriTROC	2015-02-11	5602
132	3	68	IPS	2012-02-27	2012-02-27		2018-08-04	0.270434	0	2018-08-04	2350	2.98238	0.797974	0.757677	high	high	CA	heterog CA	high CA	infrequent high CA	No test performed		high grade serous	BriTROC	2015-02-16	1085
135	3	65	IPS	2014-05-01	2014-06-20	2015-10-01		0.12833	1	2015-10-01	518	2.35988	0.794526	0.183583	high	low	CA	stable CA	low CA	stable low CA	Test perfomed - no mutation identified	BRCA1/2-wt	high grade serous	BriTROC	2015-03-06	309
136	3	75	IPS	2013-02-08	2013-05-01	2015-07-14		0.60201	1	2015-07-14	886	4.4158	0.81962	0.384763	high	high	CA	heterog CA	high CA	infrequent high CA	Test perfomed - no mutation identified	BRCA1/2-wt	high grade serous	BriTROC	2015-03-09	759
137	3	72	IPS	2010-07-17	2010-08-09	2016-12-12		0.459906	1	2016-12-12	2340	2.45721	0.762563	0.260341	low	low	CA	stable CA	low CA	stable low CA	No test performed		high grade serous	BriTROC	2015-03-10	1697
138	1	68	IPS	2012-05-16	2012-05-09		2018-07-17	0.270434	0	2018-07-17	2253	0.966224	0.694622	0.513462	low	high	no CA	no CA	no CA	no CA	No test performed		high grade serous	BriTROC	2015-03-23	1041
140	2	44	IPS	2009-12-24	2009-12-24		2018-07-10	-0.866397	0	2018-07-10	3120	4.85453	0.794228	0.294091	high	low	CA	stable CA	high CA	stable high CA	Test perfomed - no mutation identified	BRCA1/2-wt	high grade serous	BriTROC	2015-03-30	1922
141	3	45	IPS	2012-04-05	2012-10-06	2015-12-02		-0.819029	1	2015-12-02	1336	2.51127	0.762436	0.409627	low	high	CA	heterog CA	low CA	infrequent low CA	Test perfomed - no mutation identified	BRCA1/2-wt	high grade serous	BriTROC	2015-04-10	1100
143	4	76	DPS	2013-03-26	2013-06-18	2016-10-31		0.649378	1	2016-10-31	1315	5.40587	0.91956	0.122106	high	low	CA	stable CA	high CA	stable high CA	No test performed		high grade serous	BriTROC	2015-04-21	756
144	3	24	IPS	2014-04-08	2014-06-06	2016-06-04		-1.81376	1	2016-06-04	788	2.15436	0.772014	0.347807	low	high	CA	heterog CA	low CA	infrequent low CA	Test perfomed - no mutation identified	BRCA1/2-wt	high grade serous	BriTROC	2015-04-23	380
145	3	60	IPS	2013-12-24	2013-12-18		2017-10-16	-0.10851	0	2017-10-16	1392	2.47817	0.639199	0.223857	low	low	CA	stable CA	low CA	stable low CA	No test performed		high grade serous	BriTROC	2015-04-28	490
146	3	64	IPS	2013-05-09	2013-05-30	2017-06-02		0.0809622	1	2017-06-02	1485	1.55732	0.735869	0.30394	low	low	no CA	no CA	no CA	no CA	Test perfomed - no mutation identified	BRCA1/2-wt	high grade serous	BriTROC	2015-05-05	726
147	4	57	DPS	2014-06-09	2014-10-03	2016-04-02		-0.250613	1	2016-04-02	663	1.78514	0.852607	0.296728	high	low	no CA	no CA	no CA	no CA	Test perfomed - no mutation identified	BRCA1/2-wt	high grade serous	BriTROC	2015-05-14	339
153	3	74	IPS	2011-11-02	2012-01-23		2018-07-18	0.554642	0	2018-07-18	2450	1.90696	1.02937	0.113349	high	low	CA	stable CA	low CA	stable low CA	No test performed		high grade serous	BriTROC	2015-06-22	1328
154	3	69	IPS	2003-10-31	2003-12-04	2016-10-13		0.317802	1	2016-10-13	4731	2.84016	0.834145	0.628752	high	high	CA	heterog CA	high CA	infrequent high CA	No test performed		high grade serous	BriTROC	2015-06-23	4253
156	3	70	DPS	2010-09-06	2010-11-29	2016-07-06		0.36517	1	2016-07-06	2130	3.18056	0.774072	0.285458	low	low	CA	stable CA	high CA	stable high CA	No test performed		high grade serous	BriTROC	2015-07-14	1772
157	4	67		2013-10-11		2018-01-11		0.223066	1	2018-01-11	1553	0.986984	0.851711	0.338803	high	high	no CA	no CA	no CA	no CA	No test performed		high grade serous	BriTROC	2015-07-20	647
159	3	52	IPS	2014-01-14	2014-04-30		2018-06-02	-0.487453	0	2018-06-02	1600	2.89257	0.697316	0.381496	low	high	CA	heterog CA	high CA	infrequent high CA	No test performed		high grade serous	BriTROC	2015-08-24	587
160	3	55	IPS	2012-06-25	2015-06-25		2017-11-02	-0.345349	0	2017-11-02	1956	0.705666	0.645522	0.177913	low	low	no CA	no CA	no CA	no CA	No test performed		high grade serous	BriTROC	2015-08-25	1156
162	3	69	IPS	2006-09-14	2006-08-30		2018-07-13	0.317802	0	2018-07-13	4320	0.972937	0.719983	0.401992	low	high	no CA	no CA	no CA	no CA	No test performed		endometrioid (grade 3)	BriTROC	2015-09-07	3280
165	3	68	DPS		2010-08-25	2016-03-19		0.270434	1	2016-03-19	NA	0.876697	0.674415	0.356144	low	high	no CA	no CA	no CA	no CA	Test perfomed - no mutation identified	BRCA1/2-wt	high grade serous	BriTROC	2015-09-23	NA
170	3	53	DPS	2014-06-10	2014-09-28		2018-07-05	-0.440085	0	2018-07-05	1486	2.4011	0.862362	0.356346	high	high	CA	heterog CA	low CA	infrequent low CA	Test perfomed - no mutation identified	BRCA1/2-wt	high grade serous	BriTROC	2015-10-22	499
171	3	73	IPS	2013-07-12	2013-07-12		2018-06-06	0.507274	0	2018-06-06	1790	1.28538	0.676692	0.535142	low	high	no CA	no CA	no CA	no CA	Test perfomed - no mutation identified	BRCA1/2-wt	high grade serous	BriTROC	2015-10-29	839
172	3	54	DPS	2013-07-10	2013-09-22		2018-08-15	-0.392717	0	2018-08-15	1862	1.53666	0.893185	0.421004	high	high	no CA	no CA	no CA	no CA	BRCA1 mutation identified	BRCA1/2-mt	high grade serous	BriTROC	2015-10-29	841
174	3	79	IPS	2013-10-11	2014-01-28	2016-07-20		0.791481	1	2016-07-20	1013	2.75502	0.971251	0.580457	high	high	CA	heterog CA	low CA	infrequent low CA	No test performed		high grade serous	BriTROC	2015-11-16	766
175	1	54	IPS	2014-10-06	2014-10-06		2018-05-24	-0.392717	0	2018-05-24	1326	2.03015	0.791659	0.49684	high	high	CA	heterog CA	low CA	infrequent low CA	BRCA2 mutation identified	BRCA1/2-mt	high grade serous	BriTROC	2015-12-03	423
178	3	66	IPS	2011-11-24	2011-11-24		2018-07-18	0.175698	0	2018-07-18	2428	1.06469	0.660801	0.272066	low	low	no CA	no CA	no CA	no CA	No test performed		high grade serous	BriTROC	2015-12-17	1484
179	4	54	IPS	2013-09-30	2014-02-21	2016-07-02		-0.392717	1	2016-07-02	1006	0.899669	0.811981	0.266386	high	low	no CA	no CA	no CA	no CA	No test performed		high grade serous	BriTROC	2015-12-21	812
190	3	69	DPS	2011-06-03	2011-09-23		2018-06-14	0.317802	0	2018-06-14	2568	1.81071	0.805	0.495912	high	high	no CA	no CA	no CA	no CA	No test performed		high grade serous	BriTROC	2016-02-10	1713
191	2	52	IPS	2009-09-10	2009-09-10	2016-12-06		-0.487453	1	2016-12-06	2644	2.18675	0.940755	0.621727	high	high	CA	heterog CA	low CA	infrequent low CA	BRCA1 mutation identified	BRCA1/2-mt	high grade serous	BriTROC	2016-02-15	2349
195	3	49	IPS	2013-03-14	2013-03-06		2018-07-10	-0.629557	0	2018-07-10	1944	0.887774	0.659055	0.350696	low	high	no CA	no CA	no CA	no CA	No test performed		high grade serous	BriTROC	2016-03-23	1105
196	3	75	DPS	2013-01-15	2013-04-05		2018-04-18	0.60201	0	2018-04-18	1919	1.21382	0.693249	0.439482	low	high	no CA	no CA	no CA	no CA	Test perfomed - no mutation identified	BRCA1/2-wt	high grade serous	BriTROC	2016-03-30	1170
198	4	52	IPS	2014-08-05	2014-08-27	2016-10-12		-0.487453	1	2016-10-12	799	1.73007	1.20543	0.416128	high	high	no CA	no CA	no CA	no CA	Test perfomed - no mutation identified	BRCA1/2-wt	high grade serous	BriTROC	2016-04-11	615
199	3	61	IPS	2012-08-29	2012-08-28		2018-07-19	-0.0611416	0	2018-07-19	2150	1.33919	0.713305	0.600827	low	high	no CA	no CA	no CA	no CA	No test performed		high grade serous	BriTROC	2016-04-15	1325
200	2	66	IPS	2014-01-16	2014-01-16		2018-06-26	0.175698	0	2018-06-26	1622	3.05342	1.07971	0.385831	high	high	CA	heterog CA	high CA	infrequent high CA	No test performed		high grade serous	BriTROC	2016-04-26	831
201	3	58	DPS	2015-09-07	2015-11-20		2018-07-21	-0.203245	0	2018-07-21	1048	2.00356	1.03226	0.312377	high	low	CA	stable CA	low CA	stable low CA	Test perfomed - no mutation identified	BRCA1/2-wt	high grade serous	BriTROC	2016-04-26	232
204	2	50	IPS	2014-08-22	2014-08-22		2017-11-01	-0.582189	0	2017-11-01	1167	0.842148	0.684639	0.331819	low	low	no CA	no CA	no CA	no CA	No test performed		high grade serous	BriTROC	2016-05-13	630
209	3	42	IPS	2014-08-06	2014-07-29		2018-07-17	-0.961133	0	2018-07-17	1441	1.06069	0.891189	0.397677	high	high	no CA	no CA	no CA	no CA	No test performed		high grade serous	BriTROC	2016-06-07	671
212	3	54	DPS	2013-09-09	2013-11-26	2017-08-08		-0.392717	1	2017-08-08	1429	3.0375	0.814896	0.274264	high	low	CA	stable CA	high CA	stable high CA	Test perfomed - no mutation identified	BRCA1/2-wt	high grade serous	BriTROC	2016-07-27	1052
215	3	42	IPS	2013-05-10	2013-05-10	2018-05-26		-0.961133	1	2018-05-26	1842	1.01517	0.647829	0.175925	low	low	no CA	no CA	no CA	no CA	BRCA1 mutation identified	BRCA1/2-mt	high grade serous	BriTROC	2016-08-19	1197
216	3	70	IPS	2014-04-24	2014-04-24	2017-02-13		0.36517	1	2017-02-13	1026	4.33141	0.932955	0.327646	high	low	CA	stable CA	high CA	stable high CA	Test perfomed - no mutation identified	BRCA1/2-wt	high grade serous	BriTROC	2016-08-24	853
219	3	66	IPS	2015-06-12	2015-06-12		2017-11-03	0.175698	0	2017-11-03	875	0.582442	0.646926	0.26396	low	low	no CA	no CA	no CA	no CA	No test performed		high grade serous	BriTROC	2016-10-04	480
224	3	69		2015-12-02			2018-07-02	0.317802	0	2018-07-02	943	2.58243	0.840131	0.456335	high	high	CA	heterog CA	low CA	infrequent low CA	BRCA2 mutation identified	BRCA1/2-mt	high grade serous	BriTROC	2016-11-09	343
226	3	70	IPS	2014-08-19	2014-09-01		2018-05-30	0.36517	0	2018-05-30	1380	1.51625	0.839117	0.650988	high	high	no CA	no CA	no CA	no CA	No test performed		high grade serous	BriTROC	2016-11-14	818
232	2	63	IPS	2014-12-10	2014-12-10		2018-06-08	0.0335943	0	2018-06-08	1276	1.6354	0.749823	0.400176	low	high	no CA	no CA	no CA	no CA	Test perfomed - no mutation identified	BRCA1/2-wt	high grade serous	BriTROC	2016-12-15	736
233	3	63	DPS	2014-09-01	2014-12-19		2018-07-20	0.0335943	0	2018-07-20	1418	2.22938	0.670493	0.431002	low	high	CA	heterog CA	low CA	infrequent low CA	Test perfomed - no mutation identified	BRCA1/2-wt	high grade serous	BriTROC	2016-12-28	849
234	4	63	DPS	2016-05-19	2016-09-29	2017-04-02		0.0335943	1	2017-04-02	318	3.09386	0.919514	0.291195	high	low	CA	stable CA	high CA	stable high CA	No test performed		high grade serous	BriTROC	2017-02-16	273
237	3	54	IPS	2012-01-18	2012-01-12		2018-07-18	-0.392717	0	2018-07-18	2373	1.17594	0.666712	0.278444	low	low	no CA	no CA	no CA	no CA	No test performed		endometrioid (grade 3)	BriTROC	2017-03-01	1869
238	1	75	IPS	2015-01-23	2015-01-23		2018-07-17	0.60201	0	2018-07-17	1271	1.93361	0.753196	0.751425	low	high	CA	heterog CA	low CA	infrequent low CA	Test perfomed - no mutation identified	BRCA1/2-wt	high grade serous	BriTROC	2017-03-06	773
241	4	53	DPS	2014-12-28	2015-03-24		2018-06-21	-0.440085	0	2018-06-21	1271	1.47193	0.889092	0.399737	high	high	no CA	no CA	no CA	no CA	Test perfomed - no mutation identified	BRCA1/2-wt	high grade serous	BriTROC	2017-03-23	816
242	3	78	DPS	2014-05-19	2014-06-10		2018-05-03	0.744113	0	2018-05-03	1445	1.58381	0.717247	0.431989	low	high	no CA	no CA	no CA	no CA	No test performed		high grade serous	BriTROC	2017-03-24	1040
246	3	61	IPS	2014-12-24	2014-12-24		2018-08-01	-0.0611416	0	2018-08-01	1316	2.59421	0.792582	0.530744	high	high	CA	heterog CA	low CA	infrequent low CA	Test perfomed - no mutation identified	BRCA1/2-wt	high grade serous	BriTROC	2017-04-13	841
247	2	44	DPS	2015-08-03	2015-08-03		2018-06-25	-0.866397	0	2018-06-25	1057	1.78044	0.802154	0.248455	high	low	no CA	no CA	no CA	no CA	BRCA1 mutation identified	BRCA1/2-mt	high grade serous	BriTROC	2017-04-18	624
248	4	56	DPS	2015-04-21	2015-08-24	2017-08-01		-0.297981	1	2017-08-01	833	2.96893	0.874735	0.376762	high	high	CA	heterog CA	high CA	infrequent high CA	BRCA1 mutation identified	BRCA1/2-mt	high grade serous	BriTROC	2017-04-19	729
249	4	55	DPS	2015-11-19	2016-02-08		2018-05-24	-0.345349	0	2018-05-24	917	1.05894	0.838669	0.420267	high	high	no CA	no CA	no CA	no CA	Test perfomed - no mutation identified	BRCA1/2-wt	high grade serous	BriTROC	2017-04-21	519
250	3	76	IPS	2014-10-10	2014-10-10		2018-07-11	0.649378	0	2018-07-11	1370	3.6583	0.816071	0.265182	high	low	CA	stable CA	high CA	stable high CA	Test perfomed - no mutation identified	BRCA1/2-wt	high grade serous	BriTROC	2017-04-26	929
251	3	68	IPS	2012-08-15	2012-08-15		2018-07-02	0.270434	0	2018-07-02	2147	2.29508	0.657796	0.480161	low	high	CA	heterog CA	low CA	infrequent low CA	Test perfomed - no mutation identified	BRCA1/2-wt	high grade serous	BriTROC	2017-04-27	1716
252	3	43	DPS	2014-09-11	2015-04-22		2017-06-05	-0.913765	0	2017-06-05	998	2.32139	0.788104	0.158789	low	low	CA	stable CA	low CA	stable low CA	Test perfomed - no mutation identified	BRCA1/2-wt	high grade serous	BriTROC	2017-04-27	959
253	3	53		2012-07-23			2018-06-07	-0.440085	0	2018-06-07	2145	1.05653	0.693272	0.316764	low	low	no CA	no CA	no CA	no CA	BRCA2 mutation identified	BRCA1/2-mt	high grade serous	BriTROC	2017-04-28	1740
254	3	66	DPS	2015-12-21	2016-04-07	2018-04-29		0.175698	1	2018-04-29	860	3.70966	0.949994	0.241068	high	low	CA	stable CA	high CA	stable high CA	No test performed		high grade serous	BriTROC	2017-05-03	499
255	3	60		2015-07-23		2017-08-18		-0.10851	1	2017-08-18	757	0.956247	0.650305	0.277181	low	low	no CA	no CA	no CA	no CA	Test perfomed - no mutation identified	BRCA1/2-wt	high grade serous	BriTROC	2017-05-23	670
256	3	63	DPS	2013-07-05	2013-09-28	2017-10-19		0.0335943	1	2017-10-19	1567	2.36638	0.918229	0.310566	high	low	CA	stable CA	low CA	stable low CA	BRCA1 mutation identified	BRCA1/2-mt	high grade serous	BriTROC	2017-05-25	1420
259	3	52	IPS	2011-01-06	2010-12-30	2018-04-03		-0.487453	1	2018-04-03	2644	4.76808	0.934517	0.414858	high	high	CA	heterog CA	high CA	infrequent high CA	BRCA1 mutation identified	BRCA1/2-mt	high grade serous	BriTROC	2017-06-07	2344
260	2	73	IPS	2012-02-02	2012-02-02	2018-07-10		0.507274	1	2018-07-10	2350	1.24796	0.683453	0.602284	low	high	no CA	no CA	no CA	no CA	No test performed		high grade serous	BriTROC	2017-06-12	1957
261	4	65	DPS	2016-08-05	2016-11-02		2018-06-30	0.12833	0	2018-06-30	694	1.15373	0.806918	0.171893	high	low	no CA	no CA	no CA	no CA	Test perfomed - no mutation identified	BRCA1/2-wt	high grade serous	BriTROC	2017-06-19	318
262	3	54	IPS	2014-08-28	2014-08-28		2018-06-07	-0.392717	0	2018-06-07	1379	3.19338	0.702185	0.380362	low	high	CA	heterog CA	high CA	infrequent high CA	Test perfomed - no mutation identified	BRCA1/2-wt	high grade serous	BriTROC	2017-06-29	1036
266	3	67	IPS	2014-11-07	2014-11-07		2018-05-24	0.223066	0	2018-05-24	1294	2.43377	0.859858	0.926679	high	high	CA	heterog CA	low CA	infrequent low CA	No test performed		high grade serous	BriTROC	2017-07-14	980
267	3	57	DPS	2016-03-04	2016-06-10		2018-07-23	-0.250613	0	2018-07-23	871	2.30769	0.930541	0.259071	high	low	CA	stable CA	low CA	stable low CA	Test perfomed - no mutation identified	BRCA1/2-wt	high grade serous	BriTROC	2017-07-17	500
268	3	60	DPS	2015-08-04	2015-11-24	2018-03-28		-0.10851	1	2018-03-28	967	2.95862	0.891606	0.448129	high	high	CA	heterog CA	high CA	infrequent high CA	Test perfomed - no mutation identified	BRCA1/2-wt	high grade serous	BriTROC	2017-07-21	717
271	2	70	IPS	2012-06-04	2012-06-04		2018-06-06	0.36517	0	2018-06-06	2193	2.29831	0.690091	0.156542	low	low	CA	stable CA	low CA	stable low CA	Test perfomed - no mutation identified	BRCA1/2-wt	high grade serous	BriTROC	2017-08-11	1894
273	1	85	IPS	2015-03-17	2015-03-24		2018-07-06	1.07569	0	2018-07-06	1207	3.92313	0.917847	0.500681	high	high	CA	heterog CA	high CA	infrequent high CA	Test perfomed - no mutation identified	BRCA1/2-wt	high grade serous	BriTROC	2017-08-24	891
274	2	53	IPS	2015-11-30	2015-11-19		2018-08-09	-0.440085	0	2018-08-09	983	1.33132	0.688997	0.505594	low	high	no CA	no CA	no CA	no CA	Test perfomed - no mutation identified	BRCA1/2-wt	high grade serous	BriTROC	2017-08-24	633

## Sheet: figure5
Field_ID	Well_ID	Field	Experiment	Compound	Cell.Type	Nuclei.Number	AV_Well_NucleusSize	AV_Well_NucleusIntensity	Centrosome.Number	avCentrosome.Size	medCentrosome.Size	MN.Number	CAScore	MNScore	MN_posCells	CentrosomeAmp_Cells	Fraction_MNcells	Fraction_CAcells
Plate1.1.1_F2	Plate1.1.1	2	Plate1	Stain1	CAOV3	53	259.166	9640.04	81	2.93132	3.04977	20	1.5283	0.377358	11	20	20.7547	37.7358
Plate1.1.1_F4	Plate1.1.1	4	Plate1	Stain1	CAOV3	72	245.051	9871.22	100	2.92445	3.06295	11	1.38889	0.152778	9	30	12.5	41.6667
Plate1.1.1_F5	Plate1.1.1	5	Plate1	Stain1	CAOV3	45	248.933	10447.7	56	2.87598	3.00459	15	1.24444	0.333333	12	15	26.6667	33.3333
Plate1.1.2_F1	Plate1.1.2	1	Plate1	Stain1	CAOV3	89	216.822	10582.9	131	2.88446	3.03848	20	1.47191	0.224719	12	44	13.4831	49.4382
Plate1.1.2_F3	Plate1.1.2	3	Plate1	Stain1	CAOV3	40	204.345	11557.2	64	2.95618	3.03848	4	1.6	0.1	4	20	10	50
Plate1.1.3_F1	Plate1.1.3	1	Plate1	Stain1	CAOV3	154	197.098	11346.5	210	2.82307	3.00459	29	1.36364	0.188312	25	67	16.2338	43.5065
Plate1.1.3_F3	Plate1.1.3	3	Plate1	Stain1	CAOV3	64	210.494	9248.2	102	2.87271	3.02718	9	1.59375	0.140625	8	32	12.5	50
Plate1.2.3_F1	Plate1.2.3	1	Plate1	Stain1	CAOV4	177	110.993	14517	148	2.98991	3.09495	76	0.836158	0.429379	41	32	23.1638	18.0791
Plate1.3.1_F1	Plate1.3.1	1	Plate1	Stain1	COV362	62	179.003	10692.2	71	2.85524	3.07236	35	1.14516	0.564516	17	18	27.4194	29.0323
Plate1.3.1_F2	Plate1.3.1	2	Plate1	Stain1	COV362	115	172.943	10364.7	158	2.86751	3.06107	13	1.37391	0.113043	11	43	9.56522	37.3913
Plate1.3.1_F3	Plate1.3.1	3	Plate1	Stain1	COV362	118	164.008	11036.2	153	2.89423	3.07236	26	1.29661	0.220339	21	43	17.7966	36.4407
Plate1.3.1_F4	Plate1.3.1	4	Plate1	Stain1	COV362	73	207.419	9919.85	93	2.8293	3.07236	15	1.27397	0.205479	12	28	16.4384	38.3562
Plate1.3.1_F5	Plate1.3.1	5	Plate1	Stain1	COV362	81	190.054	10423.5	78	2.87677	3.07236	9	0.962963	0.111111	8	18	9.87654	22.2222
Plate1.3.2_F1	Plate1.3.2	1	Plate1	Stain1	COV362	75	164.442	12063.6	91	2.88734	3.07236	32	1.21333	0.426667	25	23	33.3333	30.6667
Plate1.3.2_F2	Plate1.3.2	2	Plate1	Stain1	COV362	58	195.225	10498.4	80	2.8576	3.07236	14	1.37931	0.241379	13	23	22.4138	39.6552
Plate1.3.2_F3	Plate1.3.2	3	Plate1	Stain1	COV362	78	176.621	10530.7	116	2.79901	3.04977	52	1.48718	0.666667	25	38	32.0513	48.7179
Plate1.3.2_F4	Plate1.3.2	4	Plate1	Stain1	COV362	81	183.865	9877.95	128	2.90837	3.04977	57	1.58025	0.703704	28	34	34.5679	41.9753
Plate1.3.2_F5	Plate1.3.2	5	Plate1	Stain1	COV362	102	176.436	11937.6	111	2.82417	3.04977	20	1.08824	0.196078	16	27	15.6863	26.4706
Plate1.3.3_F1	Plate1.3.3	1	Plate1	Stain1	COV362	163	149.959	12315.4	208	2.86538	3.07236	39	1.27607	0.239264	33	57	20.2454	34.9693
Plate1.3.3_F2	Plate1.3.3	2	Plate1	Stain1	COV362	64	181.839	10944.4	73	2.89391	3.09495	11	1.14062	0.171875	7	13	10.9375	20.3125
Plate1.3.3_F3	Plate1.3.3	3	Plate1	Stain1	COV362	52	192.63	11294.5	60	2.87819	3.08365	11	1.15385	0.211538	10	16	19.2308	30.7692
Plate1.4.1_F1	Plate1.4.1	1	Plate1	Stain1	FUOV1	90	159.871	10352.3	58	2.922	3.06107	19	0.644444	0.211111	12	10	13.3333	11.1111
Plate1.4.1_F2	Plate1.4.1	2	Plate1	Stain1	FUOV1	121	175.468	9387.01	137	2.88855	3.02718	35	1.13223	0.289256	25	34	20.6612	28.0992
Plate1.4.1_F3	Plate1.4.1	3	Plate1	Stain1	FUOV1	183	165.639	10898.2	174	2.88464	3.04977	140	0.95082	0.765027	53	41	28.9617	22.4044
Plate1.4.1_F4	Plate1.4.1	4	Plate1	Stain1	FUOV1	58	160.361	8310.67	51	2.99062	3.07236	5	0.87931	0.0862069	5	12	8.62069	20.6897
Plate1.4.1_F5	Plate1.4.1	5	Plate1	Stain1	FUOV1	46	195.439	9481.91	53	2.96924	3.04977	9	1.15217	0.195652	7	11	15.2174	23.913
Plate1.4.2_F1	Plate1.4.2	1	Plate1	Stain1	FUOV1	122	201.712	9374.04	117	2.94798	3.04977	39	0.959016	0.319672	29	22	23.7705	18.0328
Plate1.4.2_F2	Plate1.4.2	2	Plate1	Stain1	FUOV1	162	171.248	10199.3	155	2.87291	3.02718	75	0.95679	0.462963	42	33	25.9259	20.3704
Plate1.4.2_F3	Plate1.4.2	3	Plate1	Stain1	FUOV1	84	199.885	9136.31	89	2.88694	3.04977	47	1.05952	0.559524	27	27	32.1429	32.1429
Plate1.4.2_F4	Plate1.4.2	4	Plate1	Stain1	FUOV1	90	210.757	8843.76	105	2.91556	3.04977	33	1.16667	0.366667	21	27	23.3333	30
Plate1.4.2_F5	Plate1.4.2	5	Plate1	Stain1	FUOV1	82	221.098	11144.7	88	2.84652	3.00459	69	1.07317	0.841463	34	24	41.4634	29.2683
Plate1.4.3_F1	Plate1.4.3	1	Plate1	Stain1	FUOV1	112	189.239	9416.11	110	2.93213	3.04977	62	0.982143	0.553571	33	22	29.4643	19.6429
Plate1.4.3_F2	Plate1.4.3	2	Plate1	Stain1	FUOV1	101	192.042	9600.53	123	2.89293	3.02718	81	1.21782	0.80198	30	30	29.703	29.703
Plate1.4.3_F3	Plate1.4.3	3	Plate1	Stain1	FUOV1	62	193.088	10684.1	71	2.84391	2.9933	38	1.14516	0.612903	22	19	35.4839	30.6452
Plate1.4.3_F4	Plate1.4.3	4	Plate1	Stain1	FUOV1	110	198.274	9447.3	122	2.90309	3.04413	38	1.10909	0.345455	24	22	21.8182	20
Plate1.4.3_F5	Plate1.4.3	5	Plate1	Stain1	FUOV1	86	188.78	10652.8	101	2.92968	3.04977	37	1.17442	0.430233	16	25	18.6047	29.0698
Plate1.5.1_F2	Plate1.5.1	2	Plate1	Stain1	59M	44	309.69	7053.38	43	3.02782	3.09495	25	0.977273	0.568182	18	8	40.9091	18.1818
Plate1.5.1_F3	Plate1.5.1	3	Plate1	Stain1	59M	45	330.078	8328.48	54	2.99813	3.09495	73	1.2	1.62222	28	12	62.2222	26.6667
Plate1.5.1_F5	Plate1.5.1	5	Plate1	Stain1	59M	44	291.346	9734.19	46	3.00184	3.09495	32	1.04545	0.727273	22	9	50	20.4545
Plate1.5.2_F1	Plate1.5.2	1	Plate1	Stain1	59M	45	286.758	9115.9	58	2.98716	3.09495	30	1.28889	0.666667	15	11	33.3333	24.4444
Plate1.5.2_F2	Plate1.5.2	2	Plate1	Stain1	59M	33	302.281	7721.28	40	2.97386	3.0893	17	1.21212	0.515152	11	9	33.3333	27.2727
Plate1.5.2_F4	Plate1.5.2	4	Plate1	Stain1	59M	41	260.694	6652.17	46	2.92085	3.04977	21	1.12195	0.512195	15	9	36.5854	21.9512
Plate1.5.2_F5	Plate1.5.2	5	Plate1	Stain1	59M	33	244.669	8364.06	29	2.97327	3.09495	39	0.878788	1.18182	21	7	63.6364	21.2121
Plate1.5.3_F1	Plate1.5.3	1	Plate1	Stain1	59M	51	292.498	8085.71	53	2.9889	3.07801	55	1.03922	1.07843	33	12	64.7059	23.5294
Plate1.6.1_F1	Plate1.6.1	1	Plate1	Stain1	COV318	47	279.107	11804.2	74	2.96652	3.07236	34	1.57447	0.723404	19	21	40.4255	44.6809
Plate1.6.1_F2	Plate1.6.1	2	Plate1	Stain1	COV318	41	215.852	11304.7	68	2.95479	3.04977	26	1.65854	0.634146	15	22	36.5854	53.6585
Plate1.6.1_F3	Plate1.6.1	3	Plate1	Stain1	COV318	47	219.447	10779.5	80	2.87334	2.99329	71	1.70213	1.51064	22	27	46.8085	57.4468
Plate1.6.1_F4	Plate1.6.1	4	Plate1	Stain1	COV318	50	228.346	10224.9	84	2.85622	3.07236	17	1.68	0.34	13	27	26	54
Plate1.6.1_F5	Plate1.6.1	5	Plate1	Stain1	COV318	33	243.247	10911.5	49	3.02178	3.09495	9	1.48485	0.272727	8	18	24.2424	54.5455
Plate1.6.2_F1	Plate1.6.2	1	Plate1	Stain1	COV318	49	193.76	11185.1	81	2.97903	3.06107	13	1.65306	0.265306	11	27	22.449	55.102
Plate1.6.2_F2	Plate1.6.2	2	Plate1	Stain1	COV318	58	235.909	11100.2	96	2.94605	3.07236	23	1.65517	0.396552	17	26	29.3103	44.8276
Plate1.6.2_F4	Plate1.6.2	4	Plate1	Stain1	COV318	37	235.708	11007.2	61	2.90961	3.0573	13	1.64865	0.351351	9	19	24.3243	51.3514
Plate1.6.2_F5	Plate1.6.2	5	Plate1	Stain1	COV318	50	232.469	11670.1	74	2.9573	3.07236	30	1.48	0.6	17	25	34	50
Plate1.6.3_F1	Plate1.6.3	1	Plate1	Stain1	COV318	37	235.369	9646.32	56	2.90053	3.05461	29	1.51351	0.783784	11	18	29.7297	48.6486
Plate1.6.3_F2	Plate1.6.3	2	Plate1	Stain1	COV318	33	207.28	11812.4	52	2.91835	3.08366	9	1.57576	0.272727	7	15	21.2121	45.4545
Plate1.6.3_F5	Plate1.6.3	5	Plate1	Stain1	COV318	66	208.436	12214	91	2.95667	3.08366	29	1.37879	0.439394	19	25	28.7879	37.8788
Plate1.7.1_F1	Plate1.7.1	1	Plate1	Stain1	NIH:OVCAR3	80	183.704	13642.2	112	2.8893	3.02718	36	1.4	0.45	17	31	21.25	38.75
Plate1.7.1_F2	Plate1.7.1	2	Plate1	Stain1	NIH:OVCAR3	101	178.79	11421.5	133	2.95095	3.04977	32	1.31683	0.316832	18	33	17.8218	32.6733
Plate1.7.1_F3	Plate1.7.1	3	Plate1	Stain1	NIH:OVCAR3	78	184.22	12025.8	112	2.90478	3.03848	36	1.4359	0.461538	15	37	19.2308	47.4359
Plate1.7.1_F4	Plate1.7.1	4	Plate1	Stain1	NIH:OVCAR3	54	167.741	10888.7	70	2.85951	2.9707	5	1.2963	0.0925926	4	22	7.40741	40.7407
Plate1.7.2_F1	Plate1.7.2	1	Plate1	Stain1	NIH:OVCAR3	99	181.721	11415.1	121	2.95095	3.04977	41	1.22222	0.414141	21	30	21.2121	30.303
Plate1.7.2_F2	Plate1.7.2	2	Plate1	Stain1	NIH:OVCAR3	34	232.385	10603.4	51	2.99226	3.07236	41	1.5	1.20588	13	15	38.2353	44.1176
Plate1.7.2_F3	Plate1.7.2	3	Plate1	Stain1	NIH:OVCAR3	76	194.832	11682.6	112	2.93431	3.03283	18	1.47368	0.236842	13	38	17.1053	50
Plate1.7.2_F5	Plate1.7.2	5	Plate1	Stain1	NIH:OVCAR3	34	167.825	11883.9	30	2.98508	3.06107	8	0.882353	0.235294	7	6	20.5882	17.6471
Plate1.7.3_F1	Plate1.7.3	1	Plate1	Stain1	NIH:OVCAR3	152	173.625	12403.9	185	2.94002	3.04977	78	1.21711	0.513158	42	49	27.6316	32.2368
Plate1.7.3_F2	Plate1.7.3	2	Plate1	Stain1	NIH:OVCAR3	46	198.22	10373.3	69	2.96278	3.07236	21	1.5	0.456522	14	23	30.4348	50
Plate1.7.3_F4	Plate1.7.3	4	Plate1	Stain1	NIH:OVCAR3	37	184.953	9876.84	38	2.9448	3.07236	28	1.02703	0.756757	15	11	40.5405	29.7297
Plate1.7.3_F5	Plate1.7.3	5	Plate1	Stain1	NIH:OVCAR3	56	175.158	14248	76	2.89339	2.982	18	1.35714	0.321429	9	23	16.0714	41.0714
Plate2.1.1_F1	Plate2.1.1	1	Plate2	Stain1	59M	86	258.63	11354.4	88	2.97178	3.08259	50	1.02326	0.581395	26	22	30.2326	25.5814
Plate2.1.1_F2	Plate2.1.1	2	Plate2	Stain1	59M	58	330.333	9133.54	52	2.97861	3.08259	48	0.896552	0.827586	25	7	43.1034	12.069
Plate2.1.1_F4	Plate2.1.1	4	Plate2	Stain1	59M	44	281.412	11053.1	35	3.00155	3.08259	16	0.795455	0.363636	14	5	31.8182	11.3636
Plate2.1.2_F1	Plate2.1.2	1	Plate2	Stain1	59M	49	266.009	11773.1	48	2.952	3.08259	29	0.979592	0.591837	22	10	44.898	20.4082
Plate2.1.2_F4	Plate2.1.2	4	Plate2	Stain1	59M	58	263.197	10445.7	55	2.98419	3.08259	31	0.948276	0.534483	20	8	34.4828	13.7931
Plate2.1.3_F3	Plate2.1.3	3	Plate2	Stain1	59M	49	304.404	10501.7	55	3.01225	3.08259	29	1.12245	0.591837	17	9	34.6939	18.3673
Plate2.1.3_F4	Plate2.1.3	4	Plate2	Stain1	59M	30	255.264	13148.7	39	2.94055	3.07134	24	1.3	0.8	14	9	46.6667	30
Plate2.1.3_F1	Plate2.1.3	1	Plate2	Stain1	59M	58	262.884	11993.4	43	2.98784	3.08259	40	0.741379	0.689655	23	3	39.6552	5.17241
Plate2.1.3_F2	Plate2.1.3	2	Plate2	Stain1	59M	42	292.893	11392.5	46	2.9793	3.08259	99	1.09524	2.35714	24	9	57.1429	21.4286
Plate2.2.1_F2	Plate2.2.1	2	Plate2	Stain1	CAOV3	34	165.977	13141.7	37	2.91277	3.04884	12	1.08824	0.352941	11	11	32.3529	32.3529
Plate2.2.1_F1	Plate2.2.1	1	Plate2	Stain1	CAOV3	122	175.218	13678.5	148	2.87193	3.03009	52	1.21311	0.42623	31	45	25.4098	36.8852
Plate2.2.2_F1	Plate2.2.2	1	Plate2	Stain1	CAOV3	36	212.807	11736.7	50	2.83602	2.98134	5	1.38889	0.138889	4	14	11.1111	38.8889
Plate2.2.2_F5	Plate2.2.2	5	Plate2	Stain1	CAOV3	45	149.735	14375.7	45	2.92896	3.07134	5	1	0.111111	5	12	11.1111	26.6667
Plate2.2.2_F4	Plate2.2.2	4	Plate2	Stain1	CAOV3	64	174.991	10954.7	76	2.92829	3.04884	7	1.1875	0.109375	7	20	10.9375	31.25
Plate2.2.3_F1	Plate2.2.3	1	Plate2	Stain1	CAOV3	71	153.343	11564.5	85	2.9005	3.01509	25	1.19718	0.352113	16	26	22.5352	36.6197
Plate2.2.3_F2	Plate2.2.3	2	Plate2	Stain1	CAOV3	60	153.855	11962	56	2.90033	3.06009	3	0.933333	0.05	3	12	5	20
Plate2.3.1_F5	Plate2.3.1	5	Plate2	Stain1	CAOV4	76	133.402	11795.2	78	3.01142	3.08259	28	1.02632	0.368421	20	22	26.3158	28.9474
Plate2.3.1_F2	Plate2.3.1	2	Plate2	Stain1	CAOV4	158	122.508	8087.42	118	3.01209	3.08259	18	0.746835	0.113924	17	25	10.7595	15.8228
Plate2.3.1_F3	Plate2.3.1	3	Plate2	Stain1	CAOV4	79	153.833	8625.15	81	2.9741	3.08259	7	1.02532	0.0886076	7	20	8.86076	25.3165
Plate2.3.1_F4	Plate2.3.1	4	Plate2	Stain1	CAOV4	64	170.975	8763.39	89	2.99537	3.08259	13	1.39062	0.203125	11	27	17.1875	42.1875
Plate2.3.1_F1	Plate2.3.1	1	Plate2	Stain1	CAOV4	186	117.159	9620.48	118	3.00243	3.08259	27	0.634409	0.145161	18	19	9.67742	10.2151
Plate2.3.2_F1	Plate2.3.2	1	Plate2	Stain1	CAOV4	98	129.623	9926.35	78	3.00423	3.08259	17	0.795918	0.173469	11	19	11.2245	19.3878
Plate2.3.2_F3	Plate2.3.2	3	Plate2	Stain1	CAOV4	129	125.068	10071.2	103	3.02084	3.08259	16	0.79845	0.124031	13	23	10.0775	17.8295
Plate2.3.2_F5	Plate2.3.2	5	Plate2	Stain1	CAOV4	162	141.976	10986.1	147	2.99655	3.08259	28	0.907407	0.17284	20	33	12.3457	20.3704
Plate2.3.2_F2	Plate2.3.2	2	Plate2	Stain1	CAOV4	151	139.939	8706.8	110	3.02329	3.08259	21	0.728477	0.139073	19	19	12.5828	12.5828
Plate2.3.2_F4	Plate2.3.2	4	Plate2	Stain1	CAOV4	87	124.654	7697.74	88	2.9554	3.08259	3	1.01149	0.0344828	3	22	3.44828	25.2874
Plate2.3.3_F1	Plate2.3.3	1	Plate2	Stain1	CAOV4	334	107.716	6037.08	193	2.99999	3.08259	27	0.577844	0.0808383	25	26	7.48503	7.78443
Plate2.3.3_F5	Plate2.3.3	5	Plate2	Stain1	CAOV4	60	123.784	11609	79	2.92913	3.06009	9	1.31667	0.15	9	24	15	40
Plate2.4.1_F1	Plate2.4.1	1	Plate2	Stain1	CIOV4	38	187.558	10500.1	24	3.02399	3.06009	11	0.631579	0.289474	6	4	15.7895	10.5263
Plate2.4.3_F1	Plate2.4.3	1	Plate2	Stain1	CIOV4	30	216.155	11980.2	23	3.03067	3.06009	29	0.766667	0.966667	13	6	43.3333	20
Plate2.4.3_F5	Plate2.4.3	5	Plate2	Stain1	CIOV4	35	137.901	12890.3	40	2.94294	3.05259	2	1.14286	0.0571429	2	11	5.71429	31.4286
Plate2.6.1_F5	Plate2.6.1	5	Plate2	Stain1	COV362	52	203.635	11381.5	55	2.85505	3.08259	5	1.05769	0.0961538	4	11	7.69231	21.1538
Plate2.6.1_F3	Plate2.6.1	3	Plate2	Stain1	COV362	31	221.051	12523.1	34	2.98898	3.08259	21	1.09677	0.677419	8	7	25.8065	22.5806
Plate2.6.1_F1	Plate2.6.1	1	Plate2	Stain1	COV362	41	160.051	12668.6	47	2.93337	3.08259	7	1.14634	0.170732	5	8	12.1951	19.5122
Plate2.6.1_F2	Plate2.6.1	2	Plate2	Stain1	COV362	60	197.861	11613	69	2.86795	3.08259	7	1.15	0.116667	7	15	11.6667	25
Plate2.6.1_F4	Plate2.6.1	4	Plate2	Stain1	COV362	70	179.497	10519.4	77	2.91994	3.08259	6	1.1	0.0857143	6	17	8.57143	24.2857
Plate2.6.2_F5	Plate2.6.2	5	Plate2	Stain1	COV362	33	203.417	13245.9	47	2.84508	3.07134	3	1.42424	0.0909091	3	13	9.09091	39.3939
Plate2.6.2_F4	Plate2.6.2	4	Plate2	Stain1	COV362	70	195.957	10315.4	88	2.83199	3.05446	3	1.25714	0.0428571	3	23	4.28571	32.8571
Plate2.6.2_F1	Plate2.6.2	1	Plate2	Stain1	COV362	73	186.002	12592	80	2.83384	3.07696	9	1.09589	0.123288	7	17	9.58904	23.2877
Plate2.6.2_F2	Plate2.6.2	2	Plate2	Stain1	COV362	45	200.117	10400.3	53	2.89046	3.08259	2	1.17778	0.0444444	2	9	4.44444	20
Plate2.6.3_F2	Plate2.6.3	2	Plate2	Stain1	COV362	59	198.719	11516.4	74	2.81332	3.03759	9	1.25424	0.152542	9	18	15.2542	30.5085
Plate2.6.3_F4	Plate2.6.3	4	Plate2	Stain1	COV362	72	191.45	11589.7	86	2.93319	3.08259	10	1.19444	0.138889	7	17	9.72222	23.6111
Plate2.6.3_F5	Plate2.6.3	5	Plate2	Stain1	COV362	46	206.025	12371.7	55	2.80321	3.03196	9	1.19565	0.195652	6	13	13.0435	28.2609
Plate2.6.3_F1	Plate2.6.3	1	Plate2	Stain1	COV362	53	188.011	11700.7	63	2.93292	3.08259	12	1.18868	0.226415	10	14	18.8679	26.4151
Plate2.7.1_F5	Plate2.7.1	5	Plate2	Stain1	FUOV1	53	258.405	12103.6	38	2.79913	3.03759	22	0.716981	0.415094	17	8	32.0755	15.0943
Plate2.7.1_F3	Plate2.7.1	3	Plate2	Stain1	FUOV1	58	227.205	9782.91	35	2.89768	3.04884	40	0.603448	0.689655	16	7	27.5862	12.069
Plate2.7.1_F4	Plate2.7.1	4	Plate2	Stain1	FUOV1	31	242.507	8729.29	27	2.86487	3.00384	8	0.870968	0.258065	6	6	19.3548	19.3548
Plate2.7.2_F4	Plate2.7.2	4	Plate2	Stain1	FUOV1	36	382.943	12237	28	2.64624	2.66633	45	0.777778	1.25	18	5	50	13.8889
Plate2.7.2_F5	Plate2.7.2	5	Plate2	Stain1	FUOV1	33	213.311	12226.8	41	2.94055	3.06009	7	1.24242	0.212121	3	10	9.09091	30.303
Plate2.7.2_F2	Plate2.7.2	2	Plate2	Stain1	FUOV1	48	280.06	11128.8	44	2.89266	3.08259	13	0.916667	0.270833	10	11	20.8333	22.9167
Plate2.7.3_F2	Plate2.7.3	2	Plate2	Stain1	FUOV1	73	233.267	11539.4	49	2.93512	3.02634	77	0.671233	1.05479	40	8	54.7945	10.9589
Plate2.7.3_F1	Plate2.7.3	1	Plate2	Stain1	FUOV1	54	313.914	11636.2	53	2.90098	3.03759	30	0.981481	0.555556	23	16	42.5926	29.6296
Plate2.7.3_F4	Plate2.7.3	4	Plate2	Stain1	FUOV1	53	217.111	10303.6	43	2.90938	3.07134	30	0.811321	0.566038	17	9	32.0755	16.9811
Plate2.8.1_F3	Plate2.8.1	3	Plate2	Stain1	NIH:OVCAR3	59	244.435	10388.5	82	2.98325	3.06009	7	1.38983	0.118644	7	25	11.8644	42.3729
Plate2.8.1_F5	Plate2.8.1	5	Plate2	Stain1	NIH:OVCAR3	87	195.989	13144	102	2.95326	3.04322	7	1.17241	0.0804598	5	26	5.74713	29.8851
Plate2.8.1_F2	Plate2.8.1	2	Plate2	Stain1	NIH:OVCAR3	34	200.584	12385	41	2.99701	3.06009	4	1.20588	0.117647	4	13	11.7647	38.2353
Plate2.8.1_F4	Plate2.8.1	4	Plate2	Stain1	NIH:OVCAR3	57	218.846	10625.3	86	2.98679	3.07134	6	1.50877	0.105263	4	29	7.01754	50.8772
Plate2.8.1_F1	Plate2.8.1	1	Plate2	Stain1	NIH:OVCAR3	82	189.46	13627	102	2.95641	3.06009	11	1.2439	0.134146	8	29	9.7561	35.3659
Plate2.8.2_F2	Plate2.8.2	2	Plate2	Stain1	NIH:OVCAR3	152	169.361	12278.7	187	2.93206	3.06009	15	1.23026	0.0986842	13	51	8.55263	33.5526
Plate2.8.2_F1	Plate2.8.2	1	Plate2	Stain1	NIH:OVCAR3	38	235.788	13527.4	43	2.96286	3.07134	9	1.13158	0.236842	6	15	15.7895	39.4737
Plate2.8.2_F4	Plate2.8.2	4	Plate2	Stain1	NIH:OVCAR3	103	178.186	11681.7	103	2.96186	3.06009	2	1	0.0194175	2	28	1.94175	27.1845
Plate2.8.2_F3	Plate2.8.2	3	Plate2	Stain1	NIH:OVCAR3	42	220.814	13110.6	64	2.97212	3.06009	12	1.52381	0.285714	8	21	19.0476	50
Plate2.8.3_F1	Plate2.8.3	1	Plate2	Stain1	NIH:OVCAR3	35	250.058	10210	38	2.99425	3.06009	22	1.08571	0.628571	11	11	31.4286	31.4286
Plate2.8.3_F3	Plate2.8.3	3	Plate2	Stain1	NIH:OVCAR3	76	230.806	10857.5	102	2.89971	3.06009	6	1.34211	0.0789474	6	30	7.89474	39.4737
Plate2.8.3_F4	Plate2.8.3	4	Plate2	Stain1	NIH:OVCAR3	31	224.009	11035.3	48	2.8521	3.00946	5	1.54839	0.16129	5	16	16.129	51.6129
Plate2.8.3_F5	Plate2.8.3	5	Plate2	Stain1	NIH:OVCAR3	32	267.76	10756.1	36	2.99324	3.06009	18	1.125	0.5625	10	12	31.25	37.5
Plate3.1.1_F5	Plate3.1.1	5	Plate3	Stain1	CIOV1	108	166.389	9336.78	142	2.98491	3.08219	0	1.31481	0	0	32	0	29.6296
Plate3.1.1_F1	Plate3.1.1	1	Plate3	Stain1	CIOV1	184	147.764	6634.41	222	2.98957	3.08219	7	1.20652	0.0380435	7	54	3.80435	29.3478
Plate3.1.1_F3	Plate3.1.1	3	Plate3	Stain1	CIOV1	63	167.767	10837.5	88	2.9955	3.08219	6	1.39683	0.0952381	6	26	9.52381	41.2698
Plate3.1.1_F4	Plate3.1.1	4	Plate3	Stain1	CIOV1	82	173.537	10472.7	104	2.969	3.05969	8	1.26829	0.097561	7	27	8.53659	32.9268
Plate3.1.1_F2	Plate3.1.1	2	Plate3	Stain1	CIOV1	60	170.458	10889.2	89	2.99292	3.08219	8	1.48333	0.133333	7	27	11.6667	45
Plate3.1.2_F2	Plate3.1.2	2	Plate3	Stain1	CIOV1	85	156.69	10787	112	2.97472	3.08219	8	1.31765	0.0941176	8	27	9.41176	31.7647
Plate3.1.2_F1	Plate3.1.2	1	Plate3	Stain1	CIOV1	209	138.64	6312.36	235	2.97738	3.08219	17	1.1244	0.0813397	16	54	7.6555	25.8373
Plate3.1.2_F5	Plate3.1.2	5	Plate3	Stain1	CIOV1	122	157.671	8913.44	154	3.00207	3.08219	12	1.2623	0.0983607	8	41	6.55738	33.6066
Plate3.1.2_F4	Plate3.1.2	4	Plate3	Stain1	CIOV1	68	142.955	11182.3	82	2.9622	3.08219	4	1.20588	0.0588235	3	19	4.41176	27.9412
Plate3.1.2_F3	Plate3.1.2	3	Plate3	Stain1	CIOV1	85	157.75	10948.7	105	2.98397	3.08219	2	1.23529	0.0235294	2	20	2.35294	23.5294
Plate3.1.3_F2	Plate3.1.3	2	Plate3	Stain1	CIOV1	71	188.665	10222.8	92	2.92338	3.07094	5	1.29577	0.0704225	4	26	5.6338	36.6197
Plate3.1.3_F1	Plate3.1.3	1	Plate3	Stain1	CIOV1	194	148.049	6748.09	216	3.00399	3.08219	12	1.1134	0.0618557	10	42	5.15464	21.6495
Plate3.1.3_F3	Plate3.1.3	3	Plate3	Stain1	CIOV1	64	162.331	11518.7	85	2.98784	3.08219	2	1.32812	0.03125	2	22	3.125	34.375
Plate3.1.3_F5	Plate3.1.3	5	Plate3	Stain1	CIOV1	146	160.98	10240.6	155	2.98371	3.08219	6	1.06164	0.0410959	5	27	3.42466	18.4932
Plate3.1.3_F4	Plate3.1.3	4	Plate3	Stain1	CIOV1	78	197.967	9601.05	81	2.96819	3.08219	6	1.03846	0.0769231	5	13	6.41026	16.6667
Plate3.2.1_F1	Plate3.2.1	1	Plate3	Stain1	CIOV5	127	100.541	10217.1	144	2.93533	3.05969	6	1.13386	0.0472441	6	32	4.72441	25.1969
Plate3.2.1_F2	Plate3.2.1	2	Plate3	Stain1	CIOV5	61	110.509	10621.5	61	2.93749	3.05969	4	1	0.0655738	4	15	6.55738	24.5902
Plate3.2.1_F5	Plate3.2.1	5	Plate3	Stain1	CIOV5	95	109.121	13353	97	2.89011	3.0147	13	1.02105	0.136842	10	21	10.5263	22.1053
Plate3.2.2_F5	Plate3.2.2	5	Plate3	Stain1	CIOV5	38	127.404	12944.7	31	2.89377	3.05969	2	0.815789	0.0526316	2	7	5.26316	18.4211
Plate3.2.2_F1	Plate3.2.2	1	Plate3	Stain1	CIOV5	192	99.7997	10046.3	151	2.92839	3.05969	8	0.786458	0.0416667	8	33	4.16667	17.1875
Plate3.2.2_F2	Plate3.2.2	2	Plate3	Stain1	CIOV5	45	101.879	11402.8	44	2.91026	3.04844	2	0.977778	0.0444444	2	11	4.44444	24.4444
Plate3.2.2_F4	Plate3.2.2	4	Plate3	Stain1	CIOV5	35	102.615	14867.6	29	2.9384	3.05969	1	0.828571	0.0285714	1	6	2.85714	17.1429
Plate3.2.2_F3	Plate3.2.2	3	Plate3	Stain1	CIOV5	55	118.853	11560.7	63	2.98932	3.05969	19	1.14545	0.345455	9	13	16.3636	23.6364
Plate3.2.3_F5	Plate3.2.3	5	Plate3	Stain1	CIOV5	144	102.155	14253.7	137	2.91182	3.05407	19	0.951389	0.131944	14	35	9.72222	24.3056
Plate3.2.3_F1	Plate3.2.3	1	Plate3	Stain1	CIOV5	151	100.153	10199.1	148	2.89846	3.04844	4	0.980132	0.0264901	2	39	1.3245	25.8278
Plate3.2.3_F3	Plate3.2.3	3	Plate3	Stain1	CIOV5	43	109.94	13158.1	55	2.9666	3.06532	1	1.27907	0.0232558	1	19	2.32558	44.186
Plate3.3.1_F5	Plate3.3.1	5	Plate3	Stain1	CIOV7	32	211.095	12839	39	2.90924	3.05969	9	1.21875	0.28125	7	12	21.875	37.5
Plate3.3.2_F5	Plate3.3.2	5	Plate3	Stain1	CIOV7	30	147.9	16680.2	27	3.05761	3.05969	5	0.9	0.166667	4	5	13.3333	16.6667
Plate3.3.3_F4	Plate3.3.3	4	Plate3	Stain1	CIOV7	38	150.206	12930.3	39	2.88118	3.0372	13	1.02632	0.342105	6	12	15.7895	31.5789
Plate3.4.1_F2	Plate3.4.1	2	Plate3	Stain1	OVKATE	60	106.165	12034	69	2.92307	3.08219	7	1.15	0.116667	7	14	11.6667	23.3333
Plate3.4.1_F4	Plate3.4.1	4	Plate3	Stain1	OVKATE	45	106.176	14409.7	47	2.90687	3.08219	4	1.04444	0.0888889	3	11	6.66667	24.4444
Plate3.4.1_F5	Plate3.4.1	5	Plate3	Stain1	OVKATE	54	108.979	14602.8	63	2.9327	3.08219	6	1.16667	0.111111	4	15	7.40741	27.7778
Plate3.4.1_F3	Plate3.4.1	3	Plate3	Stain1	OVKATE	46	101.097	14652.9	58	2.96443	3.08219	3	1.26087	0.0652174	2	13	4.34783	28.2609
Plate3.4.1_F1	Plate3.4.1	1	Plate3	Stain1	OVKATE	45	96.8348	13822.1	44	2.94257	3.06532	2	0.977778	0.0444444	2	10	4.44444	22.2222
Plate3.4.2_F2	Plate3.4.2	2	Plate3	Stain1	OVKATE	70	110.457	13478.3	83	2.95761	3.06532	4	1.18571	0.0571429	4	20	5.71429	28.5714
Plate3.4.2_F3	Plate3.4.2	3	Plate3	Stain1	OVKATE	74	116.455	12648.7	86	2.94816	3.08219	1	1.16216	0.0135135	1	20	1.35135	27.027
Plate3.4.2_F5	Plate3.4.2	5	Plate3	Stain1	OVKATE	84	112.229	15036.1	70	2.97651	3.08219	16	0.833333	0.190476	9	18	10.7143	21.4286
Plate3.4.2_F1	Plate3.4.2	1	Plate3	Stain1	OVKATE	30	108.155	13963.3	27	3.06916	3.08219	0	0.9	0	0	5	0	16.6667
Plate3.4.3_F5	Plate3.4.3	5	Plate3	Stain1	OVKATE	59	111.428	15726.9	53	2.9651	3.08219	3	0.898305	0.0508475	3	13	5.08475	22.0339
Plate3.4.3_F1	Plate3.4.3	1	Plate3	Stain1	OVKATE	70	115.662	13533.6	69	2.92231	3.08219	3	0.985714	0.0428571	2	17	2.85714	24.2857
Plate3.4.3_F3	Plate3.4.3	3	Plate3	Stain1	OVKATE	42	132.673	14206.2	51	2.94552	3.06532	4	1.21429	0.0952381	3	16	7.14286	38.0952
Plate3.4.3_F2	Plate3.4.3	2	Plate3	Stain1	OVKATE	50	99.6142	13462.3	52	2.93629	3.08219	1	1.04	0.02	1	12	2	24
Plate4.1.1_F2	Plate4.1.1	2	Plate4	Stain1	2774N	202	150.847	8918	213	2.85084	3.03187	9	1.05446	0.0445545	8	41	3.9604	20.297
Plate4.1.1_F4	Plate4.1.1	4	Plate4	Stain1	2774N	50	189.923	10629.3	51	2.73892	2.9025	4	1.02	0.08	4	14	8	28
Plate4.1.1_F1	Plate4.1.1	1	Plate4	Stain1	2774N	143	166.962	9980.2	144	2.81109	2.99625	9	1.00699	0.0629371	9	29	6.29371	20.2797
Plate4.1.1_F3	Plate4.1.1	3	Plate4	Stain1	2774N	78	215.882	8628.1	72	2.82841	3.02062	2	0.923077	0.025641	2	13	2.5641	16.6667
Plate4.1.2_F3	Plate4.1.2	3	Plate4	Stain1	2774N	100	196.555	10470.1	101	2.86931	3.0825	6	1.01	0.06	6	20	6	20
Plate4.1.2_F5	Plate4.1.2	5	Plate4	Stain1	2774N	88	187.041	11016.7	97	2.88187	3.06	5	1.10227	0.0568182	4	18	4.54545	20.4545
Plate4.1.2_F2	Plate4.1.2	2	Plate4	Stain1	2774N	181	157.522	9654.46	175	2.85022	3.02625	13	0.966851	0.0718232	10	40	5.52486	22.0994
Plate4.1.2_F4	Plate4.1.2	4	Plate4	Stain1	2774N	48	221.726	11229	54	2.87597	3.07125	9	1.125	0.1875	8	10	16.6667	20.8333
Plate4.1.2_F1	Plate4.1.2	1	Plate4	Stain1	2774N	111	196.149	10363.9	126	2.74739	2.925	6	1.13514	0.0540541	5	32	4.5045	28.8288
Plate4.1.3_F3	Plate4.1.3	3	Plate4	Stain1	2774N	143	169.716	9533.49	150	2.86203	3.0825	16	1.04895	0.111888	12	27	8.39161	18.8811
Plate4.1.3_F2	Plate4.1.3	2	Plate4	Stain1	2774N	195	140.967	9545.36	213	2.74641	2.88	13	1.09231	0.0666667	13	49	6.66667	25.1282
Plate4.1.3_F1	Plate4.1.3	1	Plate4	Stain1	2774N	53	243.866	10349.2	61	2.73401	2.925	3	1.15094	0.0566038	2	16	3.77358	30.1887
Plate4.1.3_F4	Plate4.1.3	4	Plate4	Stain1	2774N	40	181.528	10702.8	40	2.81284	3.0375	9	1	0.225	6	6	15	15
Plate4.1.3_F5	Plate4.1.3	5	Plate4	Stain1	2774N	95	184.29	10403.1	88	2.9349	3.06	6	0.926316	0.0631579	5	13	5.26316	13.6842
Plate4.2.1_F2	Plate4.2.1	2	Plate4	Stain1	A2780-ADR	405	110.878	4974.03	238	2.99739	3.06	76	0.587654	0.187654	71	27	17.5309	6.66667
Plate4.2.1_F3	Plate4.2.1	3	Plate4	Stain1	A2780-ADR	264	125.755	7586.53	179	2.91859	3.06	26	0.67803	0.0984848	22	26	8.33333	9.84848
Plate4.2.1_F1	Plate4.2.1	1	Plate4	Stain1	A2780-ADR	188	122.734	8969.25	115	2.98385	3.0825	4	0.611702	0.0212766	4	7	2.12766	3.7234
Plate4.2.1_F4	Plate4.2.1	4	Plate4	Stain1	A2780-ADR	362	110.964	6726.7	231	2.98516	3.06	60	0.638122	0.165746	54	28	14.9171	7.73481
Plate4.2.1_F5	Plate4.2.1	5	Plate4	Stain1	A2780-ADR	168	117.208	8979.58	90	2.98228	3.06	6	0.535714	0.0357143	5	3	2.97619	1.78571
Plate4.2.2_F3	Plate4.2.2	3	Plate4	Stain1	A2780-ADR	284	124.892	6710.4	175	2.93458	3.06	27	0.616197	0.0950704	24	19	8.4507	6.69014
Plate4.2.2_F2	Plate4.2.2	2	Plate4	Stain1	A2780-ADR	447	104.199	5336.35	209	2.99196	3.06	75	0.467562	0.167785	64	22	14.3177	4.9217
Plate4.2.2_F4	Plate4.2.2	4	Plate4	Stain1	A2780-ADR	308	121.071	7282.28	174	2.91492	3.06	41	0.564935	0.133117	40	25	12.987	8.11688
Plate4.2.2_F5	Plate4.2.2	5	Plate4	Stain1	A2780-ADR	359	106.261	6927.93	195	2.98295	3.06	28	0.543175	0.0779944	26	15	7.24234	4.17827
Plate4.2.2_F1	Plate4.2.2	1	Plate4	Stain1	A2780-ADR	355	116.125	6029.86	211	2.99017	3.06	55	0.594366	0.15493	45	12	12.6761	3.38028
Plate4.2.3_F2	Plate4.2.3	2	Plate4	Stain1	A2780-ADR	345	111.095	5903.03	198	2.96862	3.06	50	0.573913	0.144928	41	18	11.8841	5.21739
Plate4.2.3_F1	Plate4.2.3	1	Plate4	Stain1	A2780-ADR	368	111.743	6348.01	209	2.95863	3.06	52	0.567935	0.141304	46	17	12.5	4.61957
Plate4.2.3_F4	Plate4.2.3	4	Plate4	Stain1	A2780-ADR	302	112.648	7804.08	151	2.96573	3.06	26	0.5	0.0860927	24	14	7.94702	4.63576
Plate4.2.3_F3	Plate4.2.3	3	Plate4	Stain1	A2780-ADR	333	117.741	6717.8	223	2.94035	3.06	34	0.66967	0.102102	31	28	9.30931	8.40841
Plate4.2.3_F5	Plate4.2.3	5	Plate4	Stain1	A2780-ADR	301	113.414	7970.75	168	2.98725	3.06	25	0.55814	0.0830565	24	17	7.97342	5.64784
Plate4.3.1_F3	Plate4.3.1	3	Plate4	Stain1	A2780-CIS	50	102.86	10154.2	48	3.01339	3.0825	3	0.96	0.06	3	5	6	10
Plate4.3.1_F1	Plate4.3.1	1	Plate4	Stain1	A2780-CIS	177	88.1631	12484.2	158	2.99098	3.06	6	0.892655	0.0338983	6	23	3.38983	12.9944
Plate4.3.1_F5	Plate4.3.1	5	Plate4	Stain1	A2780-CIS	31	97.5614	14276.2	25	2.92295	3.06	2	0.806452	0.0645161	2	3	6.45161	9.67742
Plate4.3.1_F2	Plate4.3.1	2	Plate4	Stain1	A2780-CIS	216	91.4696	12068.4	232	2.973	3.0825	15	1.07407	0.0694444	13	40	6.01852	18.5185
Plate4.3.1_F4	Plate4.3.1	4	Plate4	Stain1	A2780-CIS	207	95.7883	10901.3	211	2.93036	3.0825	7	1.01932	0.0338164	7	37	3.38164	17.8744
Plate4.3.2_F1	Plate4.3.2	1	Plate4	Stain1	A2780-CIS	219	92.8703	9931.82	254	2.98519	3.0825	5	1.15982	0.0228311	5	43	2.28311	19.6347
Plate4.3.2_F5	Plate4.3.2	5	Plate4	Stain1	A2780-CIS	198	92.9656	10047.1	208	2.97589	3.0825	15	1.05051	0.0757576	14	41	7.07071	20.7071
Plate4.3.2_F3	Plate4.3.2	3	Plate4	Stain1	A2780-CIS	133	98.2728	10787	137	2.93311	3.0825	4	1.03008	0.0300752	4	26	3.00752	19.5489
Plate4.3.2_F4	Plate4.3.2	4	Plate4	Stain1	A2780-CIS	129	95.6036	10241.1	138	2.96711	3.0825	8	1.06977	0.0620155	8	23	6.20155	17.8295
Plate4.3.2_F2	Plate4.3.2	2	Plate4	Stain1	A2780-CIS	143	87.3626	9795.96	130	2.95817	3.06	4	0.909091	0.027972	4	14	2.7972	9.79021
Plate4.3.3_F5	Plate4.3.3	5	Plate4	Stain1	A2780-CIS	304	93.9911	10815.2	309	3.0001	3.0825	16	1.01645	0.0526316	14	51	4.60526	16.7763
Plate4.3.3_F4	Plate4.3.3	4	Plate4	Stain1	A2780-CIS	76	91.4548	12191.3	70	2.96581	3.0825	1	0.921053	0.0131579	1	9	1.31579	11.8421
Plate4.3.3_F2	Plate4.3.3	2	Plate4	Stain1	A2780-CIS	219	86.8043	10185.7	216	2.95838	3.0825	3	0.986301	0.0136986	3	31	1.36986	14.1553
Plate4.3.3_F1	Plate4.3.3	1	Plate4	Stain1	A2780-CIS	221	91.8153	9671.34	219	2.92388	3.06	15	0.99095	0.0678733	12	41	5.42986	18.552
Plate4.3.3_F3	Plate4.3.3	3	Plate4	Stain1	A2780-CIS	76	104.24	9779.09	72	2.9825	3.0825	0	0.947368	0	0	10	0	13.1579
Plate4.4.2_F4	Plate4.4.2	4	Plate4	Stain1	CIOV2	69	166.129	11663.4	107	2.99732	3.0825	7	1.55072	0.101449	7	28	10.1449	40.5797
Plate4.4.2_F2	Plate4.4.2	2	Plate4	Stain1	CIOV2	50	160.823	11283.9	70	2.93504	3.06	3	1.4	0.06	3	18	6	36
Plate4.4.2_F3	Plate4.4.2	3	Plate4	Stain1	CIOV2	43	160.555	12334.1	70	2.95736	3.04125	2	1.62791	0.0465116	2	20	4.65116	46.5116
Plate4.4.2_F5	Plate4.4.2	5	Plate4	Stain1	CIOV2	41	148.659	13008.5	44	2.98507	3.07125	6	1.07317	0.146341	5	11	12.1951	26.8293
Plate4.4.3_F1	Plate4.4.3	1	Plate4	Stain1	CIOV2	60	135.653	13915.9	104	2.90276	2.9925	2	1.73333	0.0333333	2	28	3.33333	46.6667
Plate4.4.3_F5	Plate4.4.3	5	Plate4	Stain1	CIOV2	84	142.178	10839.1	110	2.91699	3.07687	30	1.30952	0.357143	9	32	10.7143	38.0952
Plate4.4.3_F4	Plate4.4.3	4	Plate4	Stain1	CIOV2	53	174.287	12148.5	66	2.88691	3.04125	8	1.24528	0.150943	6	21	11.3208	39.6226
Plate4.4.3_F3	Plate4.4.3	3	Plate4	Stain1	CIOV2	56	184.897	12099.4	88	2.94959	3.07125	5	1.57143	0.0892857	5	26	8.92857	46.4286
Plate4.5.2_F3	Plate4.5.2	3	Plate4	Stain1	CIOV3	34	174.865	5184.65	11	3.072	3.0825	1	0.323529	0.0294118	1	2	2.94118	5.88235
Plate4.5.2_F1	Plate4.5.2	1	Plate4	Stain1	CIOV3	38	263.008	8626.44	33	2.96328	3.0825	8	0.868421	0.210526	8	3	21.0526	7.89474
Plate4.5.2_F5	Plate4.5.2	5	Plate4	Stain1	CIOV3	55	251.082	9457.45	51	2.94827	3.06	18	0.927273	0.327273	13	7	23.6364	12.7273
Plate4.5.2_F2	Plate4.5.2	2	Plate4	Stain1	CIOV3	40	194.164	5912.66	23	3.01625	3.0825	5	0.575	0.125	5	3	12.5	7.5
Plate4.5.2_F4	Plate4.5.2	4	Plate4	Stain1	CIOV3	34	196.893	5365.86	18	3.01159	3.075	9	0.529412	0.264706	8	2	23.5294	5.88235
Plate4.5.3_F4	Plate4.5.3	4	Plate4	Stain1	CIOV3	70	202.819	5542.86	39	2.92616	3.0825	10	0.557143	0.142857	10	8	14.2857	11.4286
Plate4.5.3_F5	Plate4.5.3	5	Plate4	Stain1	CIOV3	47	257.134	9271.08	44	2.98594	3.0825	19	0.93617	0.404255	13	8	27.6596	17.0213
Plate4.5.3_F1	Plate4.5.3	1	Plate4	Stain1	CIOV3	47	247.067	9412.28	39	2.97	3.0825	15	0.829787	0.319149	13	3	27.6596	6.38298
Plate4.7.2_F4	Plate4.7.2	4	Plate4	Stain1	COV362.4	79	232.056	8640.38	99	2.81102	2.9925	10	1.25316	0.126582	9	24	11.3924	30.3797
Plate4.7.2_F3	Plate4.7.2	3	Plate4	Stain1	COV362.4	105	201.012	10111.5	117	2.84284	3.07125	10	1.11429	0.0952381	5	28	4.7619	26.6667
Plate4.7.2_F5	Plate4.7.2	5	Plate4	Stain1	COV362.4	105	193.536	10436.8	132	2.76387	3.06	11	1.25714	0.104762	11	34	10.4762	32.381
Plate4.7.2_F1	Plate4.7.2	1	Plate4	Stain1	COV362.4	92	209.099	10508.8	97	2.8872	3.0825	27	1.05435	0.293478	14	21	15.2174	22.8261
Plate4.7.3_F5	Plate4.7.3	5	Plate4	Stain1	COV362.4	70	206.944	10890.3	76	2.79379	3.06	12	1.08571	0.171429	8	20	11.4286	28.5714
Plate4.7.3_F1	Plate4.7.3	1	Plate4	Stain1	COV362.4	99	211.468	10204.3	104	2.87255	3.0825	18	1.05051	0.181818	14	20	14.1414	20.202
Plate4.7.3_F4	Plate4.7.3	4	Plate4	Stain1	COV362.4	75	225.973	9331.32	85	2.76701	2.79	28	1.13333	0.373333	19	22	25.3333	29.3333
Plate4.7.3_F2	Plate4.7.3	2	Plate4	Stain1	COV362.4	90	181.779	10348.2	102	2.80194	2.89688	5	1.13333	0.0555556	5	24	5.55556	26.6667
Plate4.7.3_F3	Plate4.7.3	3	Plate4	Stain1	COV362.4	50	186.199	10182.9	57	2.88469	3.0825	6	1.14	0.12	5	13	10	26
Plate5.1.1_F2	Plate5.1.1	2	Plate5	Stain1	COV362.4	53	183.985	8270.69	61	2.84251	3.03786	2	1.15094	0.0377358	2	14	3.77358	26.4151
Plate5.1.1_F3	Plate5.1.1	3	Plate5	Stain1	COV362.4	145	164.349	7709.74	177	2.79422	3.02098	21	1.22069	0.144828	18	47	12.4138	32.4138
Plate5.1.1_F4	Plate5.1.1	4	Plate5	Stain1	COV362.4	65	198.731	7243.98	78	2.90455	3.08286	5	1.2	0.0769231	4	18	6.15385	27.6923
Plate5.1.1_F1	Plate5.1.1	1	Plate5	Stain1	COV362.4	144	167.32	6888.04	182	2.79809	3.03786	15	1.26389	0.104167	13	47	9.02778	32.6389
Plate5.1.1_F5	Plate5.1.1	5	Plate5	Stain1	COV362.4	161	163.812	6842.23	210	2.80272	3.03786	19	1.30435	0.118012	14	55	8.69565	34.1615
Plate5.1.2_F4	Plate5.1.2	4	Plate5	Stain1	COV362.4	135	172.26	7265.75	161	2.80366	3.02661	12	1.19259	0.0888889	12	40	8.88889	29.6296
Plate5.1.2_F1	Plate5.1.2	1	Plate5	Stain1	COV362.4	242	144.911	5207.45	289	2.83513	3.06036	45	1.19421	0.18595	33	70	13.6364	28.9256
Plate5.1.2_F3	Plate5.1.2	3	Plate5	Stain1	COV362.4	157	153.245	6728.71	200	2.86722	3.06036	26	1.27389	0.165605	20	47	12.7389	29.9363
Plate5.1.2_F5	Plate5.1.2	5	Plate5	Stain1	COV362.4	235	143.336	6530.44	282	2.86692	3.08286	25	1.2	0.106383	15	68	6.38298	28.9362
Plate5.1.2_F2	Plate5.1.2	2	Plate5	Stain1	COV362.4	95	194.627	7850.58	116	2.75428	2.88034	10	1.22105	0.105263	10	33	10.5263	34.7368
Plate5.1.3_F1	Plate5.1.3	1	Plate5	Stain1	COV362.4	288	134.898	5555.92	339	2.86753	3.08286	26	1.17708	0.0902778	26	79	9.02778	27.4306
Plate5.1.3_F5	Plate5.1.3	5	Plate5	Stain1	COV362.4	153	170.573	9020.83	200	2.83342	3.02099	29	1.30719	0.189542	25	52	16.3399	33.9869
Plate5.1.3_F3	Plate5.1.3	3	Plate5	Stain1	COV362.4	126	178.485	7055.6	150	2.83712	3.06598	24	1.19048	0.190476	15	37	11.9048	29.3651
Plate5.1.3_F4	Plate5.1.3	4	Plate5	Stain1	COV362.4	98	196.446	7813.96	141	2.81926	3.04911	8	1.43878	0.0816327	8	43	8.16327	43.8776
Plate5.1.3_F2	Plate5.1.3	2	Plate5	Stain1	COV362.4	68	211.042	8546.57	82	2.81073	2.97035	5	1.20588	0.0735294	5	19	7.35294	27.9412
Plate5.3.1_F1	Plate5.3.1	1	Plate5	Stain1	COV644 NL	228	104.931	7152.27	391	3.00767	3.06036	7	1.71491	0.0307018	6	114	2.63158	50
Plate5.3.1_F5	Plate5.3.1	5	Plate5	Stain1	COV644 NL	193	126.142	8661.71	373	2.98931	3.06036	12	1.93264	0.0621762	10	100	5.18135	51.8135
Plate5.3.1_F2	Plate5.3.1	2	Plate5	Stain1	COV644 NL	101	118.355	13050.7	203	2.98251	3.05755	5	2.0099	0.049505	4	45	3.9604	44.5545
Plate5.3.1_F3	Plate5.3.1	3	Plate5	Stain1	COV644 NL	113	126.919	12770.7	204	2.93675	3.02661	10	1.80531	0.0884956	9	55	7.9646	48.6726
Plate5.3.1_F4	Plate5.3.1	4	Plate5	Stain1	COV644 NL	202	115.069	7917.14	327	3.00018	3.06036	5	1.61881	0.0247525	5	89	2.47525	44.0594
Plate5.3.2_F4	Plate5.3.2	4	Plate5	Stain1	COV644 NL	150	115.729	9277.61	257	2.97127	3.05286	15	1.71333	0.1	13	73	8.66667	48.6667
Plate5.3.2_F3	Plate5.3.2	3	Plate5	Stain1	COV644 NL	100	111.153	10976	191	2.96897	3.05474	11	1.91	0.11	10	52	10	52
Plate5.3.2_F1	Plate5.3.2	1	Plate5	Stain1	COV644 NL	217	143.392	5971.73	421	2.98346	3.06036	28	1.94009	0.129032	23	111	10.5991	51.1521
Plate5.3.2_F2	Plate5.3.2	2	Plate5	Stain1	COV644 NL	112	133.704	9905.43	235	2.96879	3.04911	9	2.09821	0.0803571	8	59	7.14286	52.6786
Plate5.3.3_F5	Plate5.3.3	5	Plate5	Stain1	COV644 NL	85	96.6211	13604.7	138	2.95829	3.06036	14	1.62353	0.164706	9	38	10.5882	44.7059
Plate5.3.3_F1	Plate5.3.3	1	Plate5	Stain1	COV644 NL	118	115.346	10599.3	200	2.95198	3.03786	11	1.69492	0.0932203	9	58	7.62712	49.1525
Plate5.3.3_F3	Plate5.3.3	3	Plate5	Stain1	COV644 NL	266	112.713	6893.69	489	2.97787	3.04911	17	1.83835	0.0639098	16	131	6.01504	49.2481
Plate5.4.1_F3	Plate5.4.1	3	Plate5	Stain1	IGROV-1	183	177.068	5807.18	176	3.02375	3.08286	12	0.961749	0.0655738	12	31	6.55738	16.9399
Plate5.4.1_F5	Plate5.4.1	5	Plate5	Stain1	IGROV-1	39	221.185	8232.6	42	2.98195	3.08286	0	1.07692	0	0	8	0	20.5128
Plate5.4.1_F1	Plate5.4.1	1	Plate5	Stain1	IGROV-1	121	159.315	7203.25	102	3.02579	3.08286	6	0.842975	0.0495868	6	13	4.95868	10.7438
Plate5.4.1_F2	Plate5.4.1	2	Plate5	Stain1	IGROV-1	190	138.172	4500.63	168	3.04842	3.08286	3	0.884211	0.0157895	3	21	1.57895	11.0526
Plate5.4.1_F4	Plate5.4.1	4	Plate5	Stain1	IGROV-1	134	155.234	5544.34	91	3.0342	3.08286	7	0.679104	0.0522388	7	8	5.22388	5.97015
Plate5.4.2_F1	Plate5.4.2	1	Plate5	Stain1	IGROV-1	114	168.776	7531.58	87	3.01535	3.08286	5	0.763158	0.0438596	5	13	4.38596	11.4035
Plate5.4.2_F4	Plate5.4.2	4	Plate5	Stain1	IGROV-1	102	175.517	6934.62	101	3.00492	3.08286	3	0.990196	0.0294118	3	17	2.94118	16.6667
Plate5.4.2_F5	Plate5.4.2	5	Plate5	Stain1	IGROV-1	79	202.938	7554.47	76	2.97518	3.07161	1	0.962025	0.0126582	1	14	1.26582	17.7215
Plate5.4.2_F3	Plate5.4.2	3	Plate5	Stain1	IGROV-1	77	165.609	8957.19	52	3.03182	3.08286	4	0.675325	0.0519481	4	5	5.19481	6.49351
Plate5.4.2_F2	Plate5.4.2	2	Plate5	Stain1	IGROV-1	140	151.257	7420.82	105	2.97597	3.08286	3	0.75	0.0214286	3	17	2.14286	12.1429
Plate5.4.3_F5	Plate5.4.3	5	Plate5	Stain1	IGROV-1	198	167.363	5597.01	197	3.02643	3.08286	9	0.994949	0.0454545	9	32	4.54545	16.1616
Plate5.4.3_F2	Plate5.4.3	2	Plate5	Stain1	IGROV-1	155	150.377	6667.92	136	3.00555	3.07161	6	0.877419	0.0387097	5	18	3.22581	11.6129
Plate5.4.3_F4	Plate5.4.3	4	Plate5	Stain1	IGROV-1	296	141.613	3468.06	262	3.03728	3.08286	5	0.885135	0.0168919	5	29	1.68919	9.7973
Plate5.4.3_F1	Plate5.4.3	1	Plate5	Stain1	IGROV-1	169	157.936	6617.62	149	3.02651	3.07723	8	0.881657	0.0473373	8	23	4.73373	13.6095
Plate5.4.3_F3	Plate5.4.3	3	Plate5	Stain1	IGROV-1	82	154.397	9572.37	59	3.0444	3.08286	2	0.719512	0.0243902	2	7	2.43902	8.53659
Plate5.5.1_F5	Plate5.5.1	5	Plate5	Stain1	PEO1	165	177.175	5049.74	55	2.94836	3.03224	27	0.333333	0.163636	21	11	12.7273	6.66667
Plate5.5.1_F1	Plate5.5.1	1	Plate5	Stain1	PEO1	216	146.09	4754.02	92	2.86815	2.99285	18	0.425926	0.0833333	17	22	7.87037	10.1852
Plate5.5.1_F3	Plate5.5.1	3	Plate5	Stain1	PEO1	110	121.973	6509.94	11	2.9516	3.03786	4	0.1	0.0363636	4	3	3.63636	2.72727
Plate5.5.1_F2	Plate5.5.1	2	Plate5	Stain1	PEO1	253	128.116	3389.44	28	2.81873	3.03786	11	0.110672	0.0434783	9	7	3.55731	2.7668
Plate5.5.1_F4	Plate5.5.1	4	Plate5	Stain1	PEO1	55	164.764	4754.44	15	3.01254	3.04911	5	0.272727	0.0909091	4	3	7.27273	5.45455
Plate5.5.2_F3	Plate5.5.2	3	Plate5	Stain1	PEO1	210	163.796	4146.72	98	2.92008	3.02661	14	0.466667	0.0666667	14	27	6.66667	12.8571
Plate5.5.2_F2	Plate5.5.2	2	Plate5	Stain1	PEO1	266	144.501	3310.1	63	2.85358	2.97035	10	0.236842	0.037594	10	10	3.7594	3.7594
Plate5.5.2_F4	Plate5.5.2	4	Plate5	Stain1	PEO1	176	172.53	4373.98	62	2.90472	3.01536	9	0.352273	0.0511364	9	12	5.11364	6.81818
Plate5.5.2_F1	Plate5.5.2	1	Plate5	Stain1	PEO1	82	186.907	6057.96	36	2.85628	2.99848	6	0.439024	0.0731707	4	8	4.87805	9.7561
Plate5.5.2_F5	Plate5.5.2	5	Plate5	Stain1	PEO1	172	171.975	4576.68	51	2.92056	3.01536	13	0.296512	0.0755814	11	10	6.39535	5.81395
Plate5.5.3_F3	Plate5.5.3	3	Plate5	Stain1	PEO1	208	161.678	3408.41	135	2.86635	2.94785	5	0.649038	0.0240385	5	36	2.40385	17.3077
Plate5.5.3_F4	Plate5.5.3	4	Plate5	Stain1	PEO1	203	152.753	3497.43	88	2.92041	3.01536	7	0.433498	0.0344828	6	19	2.95567	9.35961
Plate5.5.3_F5	Plate5.5.3	5	Plate5	Stain1	PEO1	75	184.593	6000.47	36	2.88702	2.97035	4	0.48	0.0533333	3	7	4	9.33333
Plate5.5.3_F1	Plate5.5.3	1	Plate5	Stain1	PEO1	107	143.19	5577.68	39	2.83862	2.95348	4	0.364486	0.0373832	4	12	3.73832	11.215
Plate5.5.3_F2	Plate5.5.3	2	Plate5	Stain1	PEO1	323	141.117	2708.32	143	2.84651	3.00223	5	0.442724	0.0154799	4	32	1.23839	9.90712
Plate5.6.1_F1	Plate5.6.1	1	Plate5	Stain1	PEO14	45	283.193	6632	42	2.93409	3.06036	32	0.933333	0.711111	12	13	26.6667	28.8889
Plate5.6.1_F4	Plate5.6.1	4	Plate5	Stain1	PEO14	53	286.248	5566.71	46	2.96561	3.06036	21	0.867925	0.396226	12	9	22.6415	16.9811
Plate5.6.1_F2	Plate5.6.1	2	Plate5	Stain1	PEO14	44	263.262	6153.01	39	2.87406	3.03786	6	0.886364	0.136364	5	11	11.3636	25
Plate5.6.2_F3	Plate5.6.2	3	Plate5	Stain1	PEO14	32	295.919	6080.84	21	2.9941	3.08286	12	0.65625	0.375	10	3	31.25	9.375
Plate5.6.2_F1	Plate5.6.2	1	Plate5	Stain1	PEO14	44	277.499	7370.82	32	2.9317	3.06036	10	0.727273	0.227273	8	6	18.1818	13.6364
Plate5.6.2_F5	Plate5.6.2	5	Plate5	Stain1	PEO14	55	283.478	4842.97	46	2.85082	2.97035	17	0.836364	0.309091	12	13	21.8182	23.6364
Plate5.6.2_F4	Plate5.6.2	4	Plate5	Stain1	PEO14	33	321.059	5509.8	43	2.93075	3.0463	7	1.30303	0.212121	7	12	21.2121	36.3636
Plate5.6.3_F1	Plate5.6.3	1	Plate5	Stain1	PEO14	42	300.104	5972.2	31	2.93003	3.00973	6	0.738095	0.142857	6	7	14.2857	16.6667
Plate5.6.3_F2	Plate5.6.3	2	Plate5	Stain1	PEO14	46	282.745	6013.5	15	2.96553	3.04911	5	0.326087	0.108696	5	1	10.8696	2.17391
Plate5.6.3_F3	Plate5.6.3	3	Plate5	Stain1	PEO14	37	312.417	6211.82	17	2.77506	2.94785	12	0.459459	0.324324	9	3	24.3243	8.10811
Plate5.6.3_F4	Plate5.6.3	4	Plate5	Stain1	PEO14	83	230.749	4737.85	55	2.93092	3.03786	11	0.662651	0.13253	10	10	12.0482	12.0482
Plate6.1.1_F1	Plate6.1.1	1	Plate6	Stain1	ES-2	146	90.7063	5643.03	176	2.87574	3.07129	10	1.20548	0.0684932	8	38	5.47945	26.0274
Plate6.1.2_F1	Plate6.1.2	1	Plate6	Stain1	ES-2	265	85.2339	5123.94	272	2.8043	3.01504	7	1.02642	0.0264151	7	66	2.64151	24.9057
Plate6.1.3_F1	Plate6.1.3	1	Plate6	Stain1	ES-2	203	108.818	6077.1	245	2.87794	3.03754	8	1.2069	0.0394089	8	59	3.94089	29.064
Plate6.1.3_F2	Plate6.1.3	2	Plate6	Stain1	ES-2	42	96.4186	11850	31	2.92163	3.00942	4	0.738095	0.0952381	4	7	9.52381	16.6667
Plate6.2.1_F5	Plate6.2.1	5	Plate6	Stain1	HOC-7	199	190.078	3904.73	222	2.92977	3.06004	17	1.11558	0.0854271	16	54	8.0402	27.1357
Plate6.2.1_F1	Plate6.2.1	1	Plate6	Stain1	HOC-7	179	198.827	3919.63	205	2.9373	3.06004	12	1.14525	0.0670391	11	49	6.14525	27.3743
Plate6.2.1_F4	Plate6.2.1	4	Plate6	Stain1	HOC-7	167	228.302	3221.42	158	2.9217	3.04879	5	0.946108	0.0299401	5	37	2.99401	22.1557
Plate6.2.1_F3	Plate6.2.1	3	Plate6	Stain1	HOC-7	156	226.646	3724.25	167	2.92146	3.06004	1	1.07051	0.00641026	1	42	0.641026	26.9231
Plate6.2.1_F2	Plate6.2.1	2	Plate6	Stain1	HOC-7	79	263.139	4118.84	51	2.65349	2.77879	8	0.64557	0.101266	6	16	7.59494	20.2532
Plate6.2.2_F2	Plate6.2.2	2	Plate6	Stain1	HOC-7	126	243.766	3191.58	117	2.92556	3.03754	2	0.928571	0.015873	2	21	1.5873	16.6667
Plate6.2.2_F3	Plate6.2.2	3	Plate6	Stain1	HOC-7	201	195.98	3579.27	223	2.97437	3.07129	4	1.10945	0.0199005	4	51	1.99005	25.3731
Plate6.2.2_F4	Plate6.2.2	4	Plate6	Stain1	HOC-7	204	212.751	2882.04	220	2.93186	3.07129	1	1.07843	0.00490196	1	56	0.490196	27.451
Plate6.2.2_F1	Plate6.2.2	1	Plate6	Stain1	HOC-7	159	228.431	3637.15	192	2.97306	3.06004	14	1.20755	0.0880503	12	50	7.54717	31.4465
Plate6.2.2_F5	Plate6.2.2	5	Plate6	Stain1	HOC-7	164	241.378	3441.42	191	2.93528	3.06004	7	1.16463	0.0426829	7	44	4.26829	26.8293
Plate6.2.3_F1	Plate6.2.3	1	Plate6	Stain1	HOC-7	148	246.451	3101.73	159	2.93364	3.02629	2	1.07432	0.0135135	2	37	1.35135	25
Plate6.2.3_F2	Plate6.2.3	2	Plate6	Stain1	HOC-7	122	260.094	3203.19	154	2.93142	3.06004	4	1.2623	0.0327869	4	35	3.27869	28.6885
Plate6.2.3_F3	Plate6.2.3	3	Plate6	Stain1	HOC-7	177	233.127	3112.57	218	2.98592	3.06004	13	1.23164	0.0734463	8	53	4.51977	29.9435
Plate6.2.3_F5	Plate6.2.3	5	Plate6	Stain1	HOC-7	177	222.773	3441.19	206	2.99851	3.07129	6	1.16384	0.0338983	6	46	3.38983	25.9887
Plate6.2.3_F4	Plate6.2.3	4	Plate6	Stain1	HOC-7	150	251.471	2758.52	181	2.94924	3.06379	2	1.20667	0.0133333	2	42	1.33333	28
Plate6.3.1_F3	Plate6.3.1	3	Plate6	Stain1	OVCAR-8	141	113.731	5103.69	175	2.90565	3.03754	11	1.24113	0.0780142	10	47	7.0922	33.3333
Plate6.3.1_F5	Plate6.3.1	5	Plate6	Stain1	OVCAR-8	207	101.351	3862.62	225	2.94686	3.08254	16	1.08696	0.0772947	16	47	7.72947	22.7053
Plate6.3.1_F2	Plate6.3.1	2	Plate6	Stain1	OVCAR-8	112	110.476	4604.86	128	2.90704	3.06004	8	1.14286	0.0714286	8	35	7.14286	31.25
Plate6.3.1_F1	Plate6.3.1	1	Plate6	Stain1	OVCAR-8	152	107.187	5351.54	168	2.93249	3.08254	14	1.10526	0.0921053	14	33	9.21053	21.7105
Plate6.3.2_F3	Plate6.3.2	3	Plate6	Stain1	OVCAR-8	149	106.161	6259.09	193	2.8734	3.04317	28	1.2953	0.187919	24	46	16.1074	30.8725
Plate6.3.2_F5	Plate6.3.2	5	Plate6	Stain1	OVCAR-8	56	150.286	9383.39	74	2.89533	3.06004	9	1.32143	0.160714	8	17	14.2857	30.3571
Plate6.3.2_F2	Plate6.3.2	2	Plate6	Stain1	OVCAR-8	146	111.321	5096.84	155	2.85248	2.97004	9	1.06164	0.0616438	9	37	6.16438	25.3425
Plate6.3.2_F1	Plate6.3.2	1	Plate6	Stain1	OVCAR-8	126	102.216	7349.03	172	2.87864	3.07129	13	1.36508	0.103175	12	46	9.52381	36.5079
Plate6.3.3_F2	Plate6.3.3	2	Plate6	Stain1	OVCAR-8	56	142.475	10268	78	2.73532	2.88004	6	1.39286	0.107143	5	24	8.92857	42.8571
Plate6.3.3_F1	Plate6.3.3	1	Plate6	Stain1	OVCAR-8	153	135.375	5013.52	185	2.80289	2.97004	8	1.20915	0.0522876	8	48	5.22876	31.3725
Plate6.3.3_F3	Plate6.3.3	3	Plate6	Stain1	OVCAR-8	68	138.765	9216.83	87	2.77089	2.90254	4	1.27941	0.0588235	4	26	5.88235	38.2353
Plate6.3.3_F5	Plate6.3.3	5	Plate6	Stain1	OVCAR-8	64	147.576	8463.44	86	2.75828	2.86316	9	1.34375	0.140625	7	23	10.9375	35.9375
Plate7.1.1_F1	Plate7.1.1	1	Plate7	Stain1	CIOV6	73	252.103	4594.88	26	2.86268	3.03774	5	0.356164	0.0684932	5	1	6.84932	1.36986
Plate7.1.1_F2	Plate7.1.1	2	Plate7	Stain1	CIOV6	64	192.878	5409.49	34	3.0064	3.06024	14	0.53125	0.21875	14	6	21.875	9.375
Plate7.1.2_F1	Plate7.1.2	1	Plate7	Stain1	CIOV6	128	198.739	5014.17	73	3.01366	3.08275	14	0.570312	0.109375	13	9	10.1562	7.03125
Plate7.1.3_F1	Plate7.1.3	1	Plate7	Stain1	CIOV6	74	267.621	4905.98	36	2.99362	3.04899	30	0.486486	0.405405	21	5	28.3784	6.75676
Plate7.1.3_F5	Plate7.1.3	5	Plate7	Stain1	CIOV6	70	256.417	4411.18	16	3.02349	3.08275	2	0.228571	0.0285714	2	1	2.85714	1.42857
Plate7.2.1_F1	Plate7.2.1	1	Plate7	Stain1	COV413A	213	75.51	4536.33	96	2.88687	3.03774	3	0.450704	0.0140845	3	24	1.40845	11.2676
Plate7.2.2_F1	Plate7.2.2	1	Plate7	Stain1	COV413A	115	78.4428	6881.2	83	2.94594	3.03774	13	0.721739	0.113043	12	18	10.4348	15.6522
Plate7.2.2_F2	Plate7.2.2	2	Plate7	Stain1	COV413A	30	79.8596	9210.71	12	2.74185	2.94774	1	0.4	0.0333333	1	2	3.33333	6.66667
Plate7.2.3_F1	Plate7.2.3	1	Plate7	Stain1	COV413A	85	86.3436	9198.88	75	2.93201	3.03774	6	0.882353	0.0705882	5	18	5.88235	21.1765
Plate7.3.1_F5	Plate7.3.1	5	Plate7	Stain1	PEO16	39	120.516	772.911	0	NA	NA	6	0	0.153846	4	0	10.2564	0
Plate7.3.1_F4	Plate7.3.1	4	Plate7	Stain1	PEO16	35	102.425	613.686	1	3.08275	3.08275	11	0.0285714	0.314286	5	0	14.2857	0
Plate7.3.1_F1	Plate7.3.1	1	Plate7	Stain1	PEO16	73	168.929	4560.98	24	2.95786	3.08275	5	0.328767	0.0684932	5	4	6.84932	5.47945
Plate7.3.1_F2	Plate7.3.1	2	Plate7	Stain1	PEO16	49	125.311	4215.03	8	2.98149	3.03774	3	0.163265	0.0612245	3	0	6.12245	0
Plate7.3.2_F1	Plate7.3.2	1	Plate7	Stain1	PEO16	106	184.07	5030.56	54	3.03655	3.08275	7	0.509434	0.0660377	7	6	6.60377	5.66038
Plate7.3.2_F2	Plate7.3.2	2	Plate7	Stain1	PEO16	60	150.771	6174.15	15	2.98792	3.06024	20	0.25	0.333333	7	1	11.6667	1.66667
Plate7.3.3_F5	Plate7.3.3	5	Plate7	Stain1	PEO16	35	87.0813	538.565	1	3.08275	3.08275	0	0.0285714	0	0	0	0	0
Plate7.3.3_F2	Plate7.3.3	2	Plate7	Stain1	PEO16	37	138.088	6628.36	13	3.0357	3.08275	9	0.351351	0.243243	5	2	13.5135	5.40541
Plate7.3.3_F1	Plate7.3.3	1	Plate7	Stain1	PEO16	56	146.839	6476.76	22	2.8521	3.04899	13	0.392857	0.232143	5	4	8.92857	7.14286
Plate7.4.1_F5	Plate7.4.1	5	Plate7	Stain1	PEO4	31	92.0403	10276.3	25	2.97235	3.06587	6	0.806452	0.193548	5	7	16.129	22.5806
Plate7.4.1_F4	Plate7.4.1	4	Plate7	Stain1	PEO4	100	97.8439	4733.26	34	2.95939	3.06024	2	0.34	0.02	2	4	2	4
Plate7.4.1_F3	Plate7.4.1	3	Plate7	Stain1	PEO4	102	76.1145	5943.95	89	2.95298	3.03774	9	0.872549	0.0882353	9	22	8.82353	21.5686
Plate7.4.1_F1	Plate7.4.1	1	Plate7	Stain1	PEO4	158	68.6231	6637.11	114	2.95609	3.04899	9	0.721519	0.056962	8	26	5.06329	16.4557
Plate7.4.1_F2	Plate7.4.1	2	Plate7	Stain1	PEO4	246	66.7397	2553.85	73	2.95278	3.04337	6	0.296748	0.0243902	6	15	2.43902	6.09756
Plate7.4.2_F5	Plate7.4.2	5	Plate7	Stain1	PEO4	165	105.563	6490.28	28	2.96227	3.03774	5	0.169697	0.030303	5	4	3.0303	2.42424
Plate7.4.2_F4	Plate7.4.2	4	Plate7	Stain1	PEO4	93	127.352	4555.69	36	2.94211	3.06024	8	0.387097	0.0860215	5	8	5.37634	8.60215
Plate7.4.2_F3	Plate7.4.2	3	Plate7	Stain1	PEO4	87	103.624	5165.26	23	2.92367	3.00399	1	0.264368	0.0114943	1	3	1.14943	3.44828
Plate7.4.2_F2	Plate7.4.2	2	Plate7	Stain1	PEO4	338	92.0316	2609.59	71	2.9804	3.06024	12	0.210059	0.035503	12	9	3.5503	2.66272
Plate7.4.2_F1	Plate7.4.2	1	Plate7	Stain1	PEO4	131	78.37	7337.12	28	2.95495	3.03774	3	0.21374	0.0229008	3	1	2.29008	0.763359
Plate7.4.3_F4	Plate7.4.3	4	Plate7	Stain1	PEO4	163	115.6	3258.12	31	2.9409	3.06024	3	0.190184	0.0184049	3	3	1.84049	1.84049
Plate7.4.3_F2	Plate7.4.3	2	Plate7	Stain1	PEO4	208	93.778	3508.65	62	2.97814	3.03774	7	0.298077	0.0336538	7	13	3.36538	6.25
Plate7.4.3_F1	Plate7.4.3	1	Plate7	Stain1	PEO4	187	91.2271	5194.14	36	2.90498	3.06024	11	0.192513	0.0588235	11	6	5.88235	3.20856
Plate7.4.3_F3	Plate7.4.3	3	Plate7	Stain1	PEO4	132	81.7367	4277.02	28	2.94234	3.03774	4	0.212121	0.030303	4	3	3.0303	2.27273
Plate7.4.3_F5	Plate7.4.3	5	Plate7	Stain1	PEO4	124	108.539	5199.54	17	3.00962	3.01524	2	0.137097	0.016129	2	1	1.6129	0.806452
Plate7.5.1_F2	Plate7.5.1	2	Plate7	Stain1	PEO6	99	96.157	4526.42	1	3.08275	3.08275	3	0.010101	0.030303	3	0	3.0303	0
Plate7.5.1_F4	Plate7.5.1	4	Plate7	Stain1	PEO6	42	123.801	6200.32	4	3.03774	3.02649	0	0.0952381	0	0	0	0	0
Plate7.5.2_F5	Plate7.5.2	5	Plate7	Stain1	PEO6	48	132.295	6784.82	2	3.049	3.049	0	0.0416667	0	0	0	0	0
Plate7.5.2_F3	Plate7.5.2	3	Plate7	Stain1	PEO6	63	170.12	6373.97	3	2.98524	3.08275	5	0.047619	0.0793651	5	0	7.93651	0
Plate7.5.3_F2	Plate7.5.3	2	Plate7	Stain1	PEO6	95	123.951	5995	21	2.96031	3.01524	2	0.221053	0.0210526	2	3	2.10526	3.15789
Plate7.5.3_F3	Plate7.5.3	3	Plate7	Stain1	PEO6	34	144.217	2564.87	4	2.65521	3.02649	0	0.117647	0	0	0	0	0
Plate7.5.3_F1	Plate7.5.3	1	Plate7	Stain1	PEO6	33	95.5023	8573.65	4	3.03212	3.06025	2	0.121212	0.0606061	2	0	6.06061	0
Plate8.1.1_F3	Plate8.1.1	3	Plate8	Stain1	OAW42 NL	84	203.327	6661.58	83	3.03893	3.08301	2	0.988095	0.0238095	2	17	2.38095	20.2381
Plate8.1.1_F4	Plate8.1.1	4	Plate8	Stain1	OAW42 NL	100	198.02	6658.25	101	3.0193	3.08301	11	1.01	0.11	10	18	10	18
Plate8.1.1_F5	Plate8.1.1	5	Plate8	Stain1	OAW42 NL	96	182.511	7527.18	102	3.04113	3.08301	12	1.0625	0.125	11	21	11.4583	21.875
Plate8.1.1_F1	Plate8.1.1	1	Plate8	Stain1	OAW42 NL	106	186.249	7286.82	137	3.01406	3.08301	25	1.29245	0.235849	12	33	11.3208	31.1321
Plate8.1.1_F2	Plate8.1.1	2	Plate8	Stain1	OAW42 NL	93	167.44	8319.95	96	3.01914	3.06051	4	1.03226	0.0430108	3	27	3.22581	29.0323
Plate8.1.2_F4	Plate8.1.2	4	Plate8	Stain1	OAW42 NL	56	195.593	7426.62	53	3.01967	3.08301	20	0.946429	0.357143	12	7	21.4286	12.5
Plate8.1.2_F5	Plate8.1.2	5	Plate8	Stain1	OAW42 NL	106	192.851	6832.66	126	3.03482	3.08301	2	1.18868	0.0188679	2	30	1.88679	28.3019
Plate8.1.2_F3	Plate8.1.2	3	Plate8	Stain1	OAW42 NL	73	196.417	7129.38	87	3.04357	3.08301	6	1.19178	0.0821918	6	21	8.21918	28.7671
Plate8.1.2_F2	Plate8.1.2	2	Plate8	Stain1	OAW42 NL	110	175.976	7606.79	116	3.01296	3.07176	10	1.05455	0.0909091	5	22	4.54545	20
Plate8.1.2_F1	Plate8.1.2	1	Plate8	Stain1	OAW42 NL	143	163.198	7590.35	158	3.03857	3.08301	3	1.1049	0.020979	3	42	2.0979	29.3706
Plate8.1.3_F3	Plate8.1.3	3	Plate8	Stain1	OAW42 NL	92	187.056	7623.88	112	2.99281	3.08301	2	1.21739	0.0217391	2	28	2.17391	30.4348
Plate8.1.3_F5	Plate8.1.3	5	Plate8	Stain1	OAW42 NL	145	171.44	6697.75	153	3.02618	3.08301	12	1.05517	0.0827586	6	29	4.13793	20
Plate8.1.3_F2	Plate8.1.3	2	Plate8	Stain1	OAW42 NL	131	174.35	7753.21	123	3.01745	3.08301	4	0.938931	0.0305344	4	18	3.05344	13.7405
Plate8.1.3_F1	Plate8.1.3	1	Plate8	Stain1	OAW42 NL	118	178.836	7427.22	126	3.04083	3.08301	1	1.0678	0.00847458	1	23	0.847458	19.4915
Plate8.1.3_F4	Plate8.1.3	4	Plate8	Stain1	OAW42 NL	128	174.13	7131.09	138	2.99678	3.08301	7	1.07812	0.0546875	7	24	5.46875	18.75
Plate8.2.1_F2	Plate8.2.1	2	Plate8	Stain1	OV17R NL	58	165.65	8857.11	48	3.00504	3.07176	19	0.827586	0.327586	14	9	24.1379	15.5172
Plate8.2.1_F4	Plate8.2.1	4	Plate8	Stain1	OV17R NL	80	179.451	8366.31	64	2.96192	3.06051	6	0.8	0.075	3	14	3.75	17.5
Plate8.2.1_F1	Plate8.2.1	1	Plate8	Stain1	OV17R NL	45	228.144	7601.45	43	2.89349	3.03801	6	0.955556	0.133333	3	11	6.66667	24.4444
Plate8.2.2_F3	Plate8.2.2	3	Plate8	Stain1	OV17R NL	41	207.457	7872.82	29	2.89956	3.08301	3	0.707317	0.0731707	3	6	7.31707	14.6341
Plate8.2.2_F5	Plate8.2.2	5	Plate8	Stain1	OV17R NL	56	242.571	6038.54	41	2.93593	3.06051	8	0.732143	0.142857	7	12	12.5	21.4286
Plate8.2.3_F2	Plate8.2.3	2	Plate8	Stain1	OV17R NL	31	199.103	8154.28	13	2.79609	3.06051	7	0.419355	0.225806	6	1	19.3548	3.22581
Plate8.2.3_F1	Plate8.2.3	1	Plate8	Stain1	OV17R NL	104	203.084	8717.39	90	2.87553	3.03801	8	0.865385	0.0769231	8	18	7.69231	17.3077
Plate8.2.3_F3	Plate8.2.3	3	Plate8	Stain1	OV17R NL	101	200.287	8377.72	64	2.95245	3.06051	10	0.633663	0.0990099	6	11	5.94059	10.8911
Plate8.4.1_F3	Plate8.4.1	3	Plate8	Stain1	OVCAR-5	235	111.944	10341.8	240	2.90958	3.07176	20	1.02128	0.0851064	18	55	7.65957	23.4043
Plate8.4.1_F5	Plate8.4.1	5	Plate8	Stain1	OVCAR-5	81	131.897	8091.44	84	2.98114	3.08301	2	1.03704	0.0246914	2	10	2.46914	12.3457
Plate8.4.1_F1	Plate8.4.1	1	Plate8	Stain1	OVCAR-5	100	125.309	9524.98	108	3.01088	3.08301	4	1.08	0.04	4	12	4	12
Plate8.4.1_F4	Plate8.4.1	4	Plate8	Stain1	OVCAR-5	37	141.512	6554.77	38	3.01527	3.08301	1	1.02703	0.027027	1	5	2.7027	13.5135
Plate8.4.2_F2	Plate8.4.2	2	Plate8	Stain1	OVCAR-5	85	143.476	8391.86	94	3.00318	3.08301	4	1.10588	0.0470588	4	10	4.70588	11.7647
Plate8.4.2_F4	Plate8.4.2	4	Plate8	Stain1	OVCAR-5	61	164.484	6536.75	66	2.95153	3.08301	4	1.08197	0.0655738	3	7	4.91803	11.4754
Plate8.4.2_F1	Plate8.4.2	1	Plate8	Stain1	OVCAR-5	83	167.51	7694.15	87	3.00225	3.08301	4	1.04819	0.0481928	1	8	1.20482	9.63855
Plate8.4.2_F5	Plate8.4.2	5	Plate8	Stain1	OVCAR-5	81	140.795	8150.68	91	2.9209	3.08301	1	1.12346	0.0123457	1	17	1.23457	20.9877
Plate8.4.2_F3	Plate8.4.2	3	Plate8	Stain1	OVCAR-5	54	170.32	7088.94	62	2.95611	3.08301	0	1.14815	0	0	8	0	14.8148
Plate8.4.3_F1	Plate8.4.3	1	Plate8	Stain1	OVCAR-5	102	134.495	8972.3	111	3.01056	3.08301	2	1.08824	0.0196078	2	11	1.96078	10.7843
Plate8.4.3_F2	Plate8.4.3	2	Plate8	Stain1	OVCAR-5	135	132.779	8600.06	143	2.98903	3.08301	4	1.05926	0.0296296	4	21	2.96296	15.5556
Plate8.4.3_F3	Plate8.4.3	3	Plate8	Stain1	OVCAR-5	85	145.346	8675.15	99	2.94488	3.08301	1	1.16471	0.0117647	1	19	1.17647	22.3529
Plate8.4.3_F5	Plate8.4.3	5	Plate8	Stain1	OVCAR-5	48	156.232	7282.61	53	3.0064	3.08301	4	1.10417	0.0833333	4	6	8.33333	12.5
Plate8.4.3_F4	Plate8.4.3	4	Plate8	Stain1	OVCAR-5	69	127.399	7974.72	77	2.98423	3.08301	2	1.11594	0.0289855	2	9	2.89855	13.0435
Plate8.5.1_F5	Plate8.5.1	5	Plate8	Stain1	PEA1	47	313.207	9345.21	27	2.96197	3.06051	13	0.574468	0.276596	10	4	21.2766	8.51064
Plate8.5.2_F1	Plate8.5.2	1	Plate8	Stain1	PEA1	39	346.675	8103.52	19	2.94336	3.06051	4	0.487179	0.102564	3	2	7.69231	5.12821
Plate8.5.2_F5	Plate8.5.2	5	Plate8	Stain1	PEA1	46	308.839	8065.28	13	3.00237	3.06051	4	0.282609	0.0869565	4	1	8.69565	2.17391
Plate8.5.3_F3	Plate8.5.3	3	Plate8	Stain1	PEA1	56	265.803	8491.3	25	3.00834	3.06051	11	0.446429	0.196429	7	3	12.5	5.35714
Plate8.5.3_F1	Plate8.5.3	1	Plate8	Stain1	PEA1	38	331.356	8826.84	16	2.95281	3.00425	15	0.421053	0.394737	10	2	26.3158	5.26316
Plate8.5.3_F5	Plate8.5.3	5	Plate8	Stain1	PEA1	67	274.33	7899.74	36	2.97883	3.04926	9	0.537313	0.134328	6	9	8.95522	13.4328
Plate10.1.2_F1	Plate10.1.2	1	Plate10	Stain1	FT194	38	110.759	10071.4	41	3.00655	3.08301	3	1.07895	0.0789474	3	9	7.89474	23.6842
Plate10.2.2_F5	Plate10.2.2	5	Plate10	Stain1	FT246	43	114.293	13703.6	50	2.82506	2.88048	11	1.16279	0.255814	7	13	16.2791	30.2326
Plate10.4.1_F2	Plate10.4.1	2	Plate10	Stain1	OAW28 NL	97	187.933	10022.7	130	2.87957	3.02844	8	1.34021	0.0824742	8	36	8.24742	37.1134
Plate10.4.1_F1	Plate10.4.1	1	Plate10	Stain1	OAW28 NL	59	197.92	9120.52	85	2.79313	2.90539	11	1.44068	0.186441	10	24	16.9492	40.678
Plate10.4.1_F3	Plate10.4.1	3	Plate10	Stain1	OAW28 NL	73	156.298	11478.8	93	2.87402	3.00237	6	1.27397	0.0821918	6	25	8.21918	34.2466
Plate10.4.1_F4	Plate10.4.1	4	Plate10	Stain1	OAW28 NL	69	179.129	11025.4	57	2.83782	3.04926	10	0.826087	0.144928	8	14	11.5942	20.2899
Plate10.4.2_F5	Plate10.4.2	5	Plate10	Stain1	OAW28 NL	65	146.411	13297.6	82	2.8319	2.97049	7	1.26154	0.107692	6	24	9.23077	36.9231
Plate10.4.2_F3	Plate10.4.2	3	Plate10	Stain1	OAW28 NL	98	156.002	12781.1	98	2.86758	2.993	6	1	0.0612245	6	23	6.12245	23.4694
Plate10.4.2_F4	Plate10.4.2	4	Plate10	Stain1	OAW28 NL	77	178.395	9822.03	110	2.86929	2.993	11	1.42857	0.142857	10	33	12.987	42.8571
Plate10.4.2_F1	Plate10.4.2	1	Plate10	Stain1	OAW28 NL	39	155.456	11203.8	49	2.82539	2.95362	6	1.25641	0.153846	6	13	15.3846	33.3333
Plate10.4.2_F2	Plate10.4.2	2	Plate10	Stain1	OAW28 NL	62	137.553	11189.7	48	2.73517	2.90861	5	0.774194	0.0806452	4	15	6.45161	24.1935
Plate10.4.3_F2	Plate10.4.3	2	Plate10	Stain1	OAW28 NL	79	135.478	12696.2	79	2.83258	2.98549	5	1	0.0632911	5	28	6.32911	35.443
Plate10.4.3_F3	Plate10.4.3	3	Plate10	Stain1	OAW28 NL	50	153.597	12843.9	52	2.79631	2.93111	4	1.04	0.08	4	12	8	24
Plate10.4.3_F4	Plate10.4.3	4	Plate10	Stain1	OAW28 NL	43	163.148	10187.4	52	2.97133	3.0155	7	1.2093	0.162791	6	16	13.9535	37.2093
Plate10.4.3_F1	Plate10.4.3	1	Plate10	Stain1	OAW28 NL	43	155.344	12656.9	38	2.87032	2.95924	7	0.883721	0.162791	6	11	13.9535	25.5814
Plate10.4.3_F5	Plate10.4.3	5	Plate10	Stain1	OAW28 NL	32	167.303	11639.6	46	2.84779	2.94799	2	1.4375	0.0625	2	16	6.25	50
Plate10.5.1_F3	Plate10.5.1	3	Plate10	Stain1	OVSAHO	120	117.104	10207.1	155	2.95319	3.07739	51	1.29167	0.425	36	40	30	33.3333
Plate10.5.1_F5	Plate10.5.1	5	Plate10	Stain1	OVSAHO	95	102.235	9911.01	96	2.97659	3.08301	272	1.01053	2.86316	73	20	76.8421	21.0526
Plate10.5.1_F2	Plate10.5.1	2	Plate10	Stain1	OVSAHO	50	94.179	10496.5	81	3.00469	3.08301	207	1.62	4.14	33	24	66	48
Plate10.5.1_F4	Plate10.5.1	4	Plate10	Stain1	OVSAHO	40	99.6004	7678.79	38	2.99492	3.08301	174	0.95	4.35	21	9	52.5	22.5
Plate10.5.1_F1	Plate10.5.1	1	Plate10	Stain1	OVSAHO	75	116.63	9113.31	89	2.9748	3.08301	140	1.18667	1.86667	44	24	58.6667	32
Plate10.5.2_F4	Plate10.5.2	4	Plate10	Stain1	OVSAHO	39	107.064	9341.67	46	2.98066	3.07176	25	1.17949	0.641026	13	10	33.3333	25.641
Plate10.5.2_F3	Plate10.5.2	3	Plate10	Stain1	OVSAHO	102	118.825	9597.49	115	2.96045	3.08301	25	1.12745	0.245098	23	25	22.549	24.5098
Plate10.5.2_F1	Plate10.5.2	1	Plate10	Stain1	OVSAHO	95	135.765	10361.8	116	2.98349	3.08301	63	1.22105	0.663158	37	23	38.9474	24.2105
Plate10.5.2_F5	Plate10.5.2	5	Plate10	Stain1	OVSAHO	124	112.295	10292.8	137	2.95592	3.08301	47	1.10484	0.379032	35	35	28.2258	28.2258
Plate10.5.2_F2	Plate10.5.2	2	Plate10	Stain1	OVSAHO	71	112.291	10057.3	83	2.98056	3.06051	17	1.16901	0.239437	13	19	18.3099	26.7606
Plate10.5.3_F2	Plate10.5.3	2	Plate10	Stain1	OVSAHO	68	108.532	10459.8	92	2.96929	3.06051	46	1.35294	0.676471	23	24	33.8235	35.2941
Plate10.5.3_F3	Plate10.5.3	3	Plate10	Stain1	OVSAHO	124	125.906	9683.8	157	2.95731	3.07176	86	1.26613	0.693548	54	36	43.5484	29.0323
Plate10.5.3_F5	Plate10.5.3	5	Plate10	Stain1	OVSAHO	136	120.65	10336.4	151	2.96369	3.08301	90	1.11029	0.661765	56	37	41.1765	27.2059
Plate10.5.3_F1	Plate10.5.3	1	Plate10	Stain1	OVSAHO	79	128.082	10232.2	99	2.95475	3.07739	39	1.25316	0.493671	22	26	27.8481	32.9114
Plate10.5.3_F4	Plate10.5.3	4	Plate10	Stain1	OVSAHO	62	120.129	9116.97	68	2.98121	3.06051	74	1.09677	1.19355	31	16	50	25.8065
Plate11.1.1_F1	Plate11.1.1	1	Plate11	Stain1	OV-1369(2)	129	106.58	8981.32	155	2.89864	3.07742	187	1.20155	1.44961	74	39	57.3643	30.2326
Plate11.1.1_F3	Plate11.1.1	3	Plate11	Stain1	OV-1369(2)	43	177.947	11077.9	71	2.72595	2.74549	38	1.65116	0.883721	17	23	39.5349	53.4884
Plate11.1.1_F5	Plate11.1.1	5	Plate11	Stain1	OV-1369(2)	35	140.637	9995.75	44	2.76737	2.86926	65	1.25714	1.85714	16	12	45.7143	34.2857
Plate11.1.2_F1	Plate11.1.2	1	Plate11	Stain1	OV-1369(2)	124	109.665	8844.91	154	2.90966	3.06055	75	1.24194	0.604839	46	42	37.0968	33.871
Plate11.1.2_F2	Plate11.1.2	2	Plate11	Stain1	OV-1369(2)	43	140.466	12077.3	66	2.8548	3.03804	17	1.53488	0.395349	13	21	30.2326	48.8372
Plate11.1.2_F5	Plate11.1.2	5	Plate11	Stain1	OV-1369(2)	31	108.763	11878.7	35	2.90013	3.07742	18	1.12903	0.580645	7	8	22.5806	25.8065
Plate11.1.3_F1	Plate11.1.3	1	Plate11	Stain1	OV-1369(2)	123	111.805	9107.76	154	2.8819	3.08305	110	1.25203	0.894309	51	35	41.4634	28.4553
Plate11.1.3_F5	Plate11.1.3	5	Plate11	Stain1	OV-1369(2)	62	130.72	10694.8	78	2.8411	3.06055	78	1.25806	1.25806	35	18	56.4516	29.0323
Plate11.2.1_F1	Plate11.2.1	1	Plate11	Stain1	OV-1946	49	114.36	11407	42	2.98144	3.03804	5	0.857143	0.102041	5	9	10.2041	18.3673
Plate11.2.3_F1	Plate11.2.3	1	Plate11	Stain1	OV-1946	48	104.092	15158.7	49	3.03376	3.08305	5	1.02083	0.104167	5	11	10.4167	22.9167
Plate11.3.1_F1	Plate11.3.1	1	Plate11	Stain1	OV-2085	112	107.808	6667.34	121	2.95978	3.08305	28	1.08036	0.25	23	26	20.5357	23.2143
Plate11.3.1_F2	Plate11.3.1	2	Plate11	Stain1	OV-2085	76	96.7056	12927.3	65	2.97161	3.08305	32	0.855263	0.421053	17	11	22.3684	14.4737
Plate11.3.1_F3	Plate11.3.1	3	Plate11	Stain1	OV-2085	58	115.875	15644.3	72	2.91887	3.03804	7	1.24138	0.12069	5	18	8.62069	31.0345
Plate11.3.2_F1	Plate11.3.2	1	Plate11	Stain1	OV-2085	171	94.7732	5078.63	181	2.94782	3.06055	123	1.05848	0.719298	50	37	29.2398	21.6374
Plate11.3.2_F2	Plate11.3.2	2	Plate11	Stain1	OV-2085	94	89.7414	10331.8	104	2.91547	3.08305	185	1.10638	1.96809	52	26	55.3191	27.6596
Plate11.3.2_F3	Plate11.3.2	3	Plate11	Stain1	OV-2085	63	87.9339	12047.4	50	2.95928	3.08305	152	0.793651	2.4127	34	8	53.9683	12.6984
Plate11.3.2_F4	Plate11.3.2	4	Plate11	Stain1	OV-2085	99	106.718	13492.7	108	2.96738	3.08305	26	1.09091	0.262626	17	24	17.1717	24.2424
Plate11.3.2_F5	Plate11.3.2	5	Plate11	Stain1	OV-2085	149	107.23	8034.34	158	2.89692	3.08305	116	1.0604	0.778523	61	38	40.9396	25.5034
Plate11.3.3_F1	Plate11.3.3	1	Plate11	Stain1	OV-2085	181	117.272	5927.21	207	2.9429	3.0718	36	1.14365	0.198895	29	47	16.0221	25.9669
Plate11.3.3_F2	Plate11.3.3	2	Plate11	Stain1	OV-2085	65	88.3182	11270.5	69	2.95543	3.08305	107	1.06154	1.64615	24	9	36.9231	13.8462
Plate11.3.3_F3	Plate11.3.3	3	Plate11	Stain1	OV-2085	48	101.986	14217.2	47	2.89436	3.07742	13	0.979167	0.270833	6	8	12.5	16.6667
Plate11.3.3_F4	Plate11.3.3	4	Plate11	Stain1	OV-2085	33	102.187	7496.3	21	2.94029	3.08305	44	0.636364	1.33333	14	5	42.4242	15.1515
Plate11.3.3_F5	Plate11.3.3	5	Plate11	Stain1	OV-2085	131	113.464	7571.45	126	2.94078	3.08305	58	0.961832	0.442748	38	23	29.0076	17.5573
Plate11.4.1_F1	Plate11.4.1	1	Plate11	Stain1	OV-2085(2)	156	112.651	5181.49	174	2.92885	3.08305	30	1.11538	0.192308	26	39	16.6667	25
Plate11.4.1_F2	Plate11.4.1	2	Plate11	Stain1	OV-2085(2)	120	106.251	7778.01	129	2.96303	3.07742	21	1.075	0.175	18	34	15	28.3333
Plate11.4.1_F3	Plate11.4.1	3	Plate11	Stain1	OV-2085(2)	86	111.034	10403	80	2.91207	3.08305	20	0.930233	0.232558	17	20	19.7674	23.2558
Plate11.4.1_F4	Plate11.4.1	4	Plate11	Stain1	OV-2085(2)	100	129.56	11031	107	2.93947	3.08305	17	1.07	0.17	11	24	11	24
Plate11.4.1_F5	Plate11.4.1	5	Plate11	Stain1	OV-2085(2)	72	122.514	11645.4	71	2.92406	3.06055	7	0.986111	0.0972222	6	15	8.33333	20.8333
Plate11.4.2_F1	Plate11.4.2	1	Plate11	Stain1	OV-2085(2)	162	112.879	6288.69	213	2.93059	3.0718	90	1.31481	0.555556	47	54	29.0123	33.3333
Plate11.4.2_F2	Plate11.4.2	2	Plate11	Stain1	OV-2085(2)	174	129.123	6790.78	221	2.91197	3.06055	32	1.27011	0.183908	21	49	12.069	28.1609
Plate11.4.2_F3	Plate11.4.2	3	Plate11	Stain1	OV-2085(2)	145	130.747	7950.48	193	2.88005	3.06055	54	1.33103	0.372414	37	56	25.5172	38.6207
Plate11.4.2_F4	Plate11.4.2	4	Plate11	Stain1	OV-2085(2)	135	122.796	9330.4	163	2.91249	3.06055	31	1.20741	0.22963	24	38	17.7778	28.1481
Plate11.4.2_F5	Plate11.4.2	5	Plate11	Stain1	OV-2085(2)	164	149.939	5609.83	208	2.86464	3.06055	87	1.26829	0.530488	54	56	32.9268	34.1463
Plate11.4.3_F1	Plate11.4.3	1	Plate11	Stain1	OV-2085(2)	167	125.717	5408.86	215	2.94835	3.08305	43	1.28743	0.257485	34	51	20.3593	30.5389
Plate11.4.3_F2	Plate11.4.3	2	Plate11	Stain1	OV-2085(2)	185	121.965	6380.49	222	2.90802	3.06055	73	1.2	0.394595	42	54	22.7027	29.1892
Plate11.4.3_F3	Plate11.4.3	3	Plate11	Stain1	OV-2085(2)	155	116.91	6851.3	171	2.92289	3.08305	146	1.10323	0.941935	50	38	32.2581	24.5161
Plate11.4.3_F4	Plate11.4.3	4	Plate11	Stain1	OV-2085(2)	162	118.709	8546.15	187	2.93504	3.08305	44	1.15432	0.271605	28	43	17.284	26.5432
Plate11.4.3_F5	Plate11.4.3	5	Plate11	Stain1	OV-2085(2)	141	180.12	5587	203	2.82713	3.05492	60	1.43972	0.425532	29	54	20.5674	38.2979
Plate11.5.1_F1	Plate11.5.1	1	Plate11	Stain1	OV-2978	97	216.987	8592.62	126	3.01001	3.06055	28	1.29897	0.28866	22	42	22.6804	43.299
Plate11.5.1_F2	Plate11.5.1	2	Plate11	Stain1	OV-2978	67	216.113	8997.23	90	2.99406	3.06055	32	1.34328	0.477612	19	29	28.3582	43.2836
Plate11.5.1_F3	Plate11.5.1	3	Plate11	Stain1	OV-2978	98	220.897	9682.2	136	3.01477	3.04929	39	1.38776	0.397959	20	40	20.4082	40.8163
Plate11.5.1_F4	Plate11.5.1	4	Plate11	Stain1	OV-2978	87	226.534	9998.6	134	2.99602	3.06055	27	1.54023	0.310345	17	42	19.5402	48.2759
Plate11.5.1_F5	Plate11.5.1	5	Plate11	Stain1	OV-2978	71	258.839	9250.62	80	2.9768	3.06055	14	1.12676	0.197183	11	26	15.493	36.6197
Plate11.5.2_F1	Plate11.5.2	1	Plate11	Stain1	OV-2978	114	232.632	7448.89	163	2.99184	3.06055	39	1.42982	0.342105	22	45	19.2982	39.4737
Plate11.5.2_F2	Plate11.5.2	2	Plate11	Stain1	OV-2978	91	225.487	8754.89	142	2.96683	3.06055	31	1.56044	0.340659	22	41	24.1758	45.0549
Plate11.5.2_F3	Plate11.5.2	3	Plate11	Stain1	OV-2978	80	244.07	8910.22	115	2.98764	3.04366	23	1.4375	0.2875	18	37	22.5	46.25
Plate11.5.2_F4	Plate11.5.2	4	Plate11	Stain1	OV-2978	50	284.215	10324.5	75	3.01491	3.06711	28	1.5	0.56	16	24	32	48
Plate11.5.2_F5	Plate11.5.2	5	Plate11	Stain1	OV-2978	120	217.117	8388.67	169	3.00169	3.06055	16	1.40833	0.133333	15	54	12.5	45
Plate11.5.3_F1	Plate11.5.3	1	Plate11	Stain1	OV-2978	79	225.122	7741.37	99	3.01013	3.05117	60	1.25316	0.759494	27	26	34.1772	32.9114
Plate11.5.3_F2	Plate11.5.3	2	Plate11	Stain1	OV-2978	75	245.892	8087.61	111	2.9593	3.06805	14	1.48	0.186667	11	33	14.6667	44
Plate11.5.3_F3	Plate11.5.3	3	Plate11	Stain1	OV-2978	88	259.944	8875.86	143	3.01133	3.06055	25	1.625	0.284091	15	49	17.0455	55.6818
Plate11.5.3_F4	Plate11.5.3	4	Plate11	Stain1	OV-2978	84	245.78	10256.6	129	3.02732	3.05492	50	1.53571	0.595238	22	44	26.1905	52.381
Plate11.5.3_F5	Plate11.5.3	5	Plate11	Stain1	OV-2978	87	246.373	8491.23	116	2.95567	3.06055	32	1.33333	0.367816	16	35	18.3908	40.2299
Plate11.6.1_F1	Plate11.6.1	1	Plate11	Stain1	OV-3133	63	124.42	9001.26	78	2.96861	3.08305	5	1.2381	0.0793651	4	22	6.34921	34.9206
Plate11.6.1_F2	Plate11.6.1	2	Plate11	Stain1	OV-3133	94	102.101	6003.32	101	2.92461	3.07555	3	1.07447	0.0319149	3	27	3.19149	28.7234
Plate11.6.1_F3	Plate11.6.1	3	Plate11	Stain1	OV-3133	73	111.813	7437.9	78	2.90685	3.06055	14	1.06849	0.191781	11	21	15.0685	28.7671
Plate11.6.1_F4	Plate11.6.1	4	Plate11	Stain1	OV-3133	90	105.879	8280.66	81	2.946	3.08305	89	0.9	0.988889	24	17	26.6667	18.8889
Plate11.6.1_F5	Plate11.6.1	5	Plate11	Stain1	OV-3133	95	125.001	8191.84	102	2.9582	3.08305	12	1.07368	0.126316	11	27	11.5789	28.4211
Plate11.6.2_F1	Plate11.6.2	1	Plate11	Stain1	OV-3133	158	122.941	4830.69	231	2.91783	3.06055	62	1.46203	0.392405	32	60	20.2532	37.9747
Plate11.6.2_F2	Plate11.6.2	2	Plate11	Stain1	OV-3133	124	119.432	5744.69	170	2.925	3.0718	129	1.37097	1.04032	34	43	27.4194	34.6774
Plate11.6.2_F3	Plate11.6.2	3	Plate11	Stain1	OV-3133	149	127.847	5923.68	221	2.92731	3.0718	107	1.48322	0.718121	51	78	34.2282	52.349
Plate11.6.2_F4	Plate11.6.2	4	Plate11	Stain1	OV-3133	106	126.408	7763.93	148	2.96184	3.08305	77	1.39623	0.726415	26	42	24.5283	39.6226
Plate11.6.2_F5	Plate11.6.2	5	Plate11	Stain1	OV-3133	116	127.921	7121.8	156	2.93512	3.08305	87	1.34483	0.75	42	44	36.2069	37.931
Plate11.6.3_F1	Plate11.6.3	1	Plate11	Stain1	OV-3133	109	127.232	5284.04	171	2.88451	3.04741	21	1.56881	0.192661	19	45	17.4312	41.2844
Plate11.6.3_F2	Plate11.6.3	2	Plate11	Stain1	OV-3133	178	114.43	6482.28	243	2.92478	3.08305	40	1.36517	0.224719	23	70	12.9213	39.3258
Plate11.6.3_F3	Plate11.6.3	3	Plate11	Stain1	OV-3133	127	129.506	7308.77	191	2.9135	3.08305	31	1.50394	0.244094	25	51	19.685	40.1575
Plate11.6.3_F4	Plate11.6.3	4	Plate11	Stain1	OV-3133	136	120.166	8031.66	200	2.9001	3.04929	24	1.47059	0.176471	19	58	13.9706	42.6471
Plate11.6.3_F5	Plate11.6.3	5	Plate11	Stain1	OV-3133	100	127.595	6422.67	106	2.92639	3.0718	27	1.06	0.27	15	30	15	30
Plate11.7.1_F1	Plate11.7.1	1	Plate11	Stain1	OV-4453	91	128.173	8454.5	113	2.91167	3.07368	34	1.24176	0.373626	29	21	31.8681	23.0769
Plate11.7.1_F3	Plate11.7.1	3	Plate11	Stain1	OV-4453	82	137.857	9479.1	112	2.84673	3.04929	32	1.36585	0.390244	23	29	28.0488	35.3659
Plate11.7.1_F5	Plate11.7.1	5	Plate11	Stain1	OV-4453	79	155.341	9572.72	100	2.95697	3.04741	38	1.26582	0.481013	21	25	26.5823	31.6456
Plate11.7.2_F1	Plate11.7.2	1	Plate11	Stain1	OV-4453	138	158.402	6405.5	125	2.91338	3.03804	56	0.905797	0.405797	38	30	27.5362	21.7391
Plate11.7.2_F2	Plate11.7.2	2	Plate11	Stain1	OV-4453	123	164.776	7329.42	96	2.885	2.99303	73	0.780488	0.593496	45	19	36.5854	15.4472
Plate11.7.2_F3	Plate11.7.2	3	Plate11	Stain1	OV-4453	137	152.674	7719.93	142	2.93282	3.03804	94	1.0365	0.686131	49	38	35.7664	27.7372
Plate11.7.2_F4	Plate11.7.2	4	Plate11	Stain1	OV-4453	102	179.53	7645.07	107	2.90222	3.01554	32	1.04902	0.313725	20	21	19.6078	20.5882
Plate11.7.2_F5	Plate11.7.2	5	Plate11	Stain1	OV-4453	108	191.69	7542.24	129	2.89882	3.03804	49	1.19444	0.453704	33	33	30.5556	30.5556
Plate11.7.3_F1	Plate11.7.3	1	Plate11	Stain1	OV-4453	116	154.951	6300.62	119	2.87569	2.99303	71	1.02586	0.612069	33	30	28.4483	25.8621
Plate11.7.3_F2	Plate11.7.3	2	Plate11	Stain1	OV-4453	96	154.733	7081.23	105	2.85167	3.02116	24	1.09375	0.25	19	21	19.7917	21.875
Plate11.7.3_F3	Plate11.7.3	3	Plate11	Stain1	OV-4453	76	181.298	8713.06	63	2.95124	3.06055	35	0.828947	0.460526	22	13	28.9474	17.1053
Plate11.7.3_F4	Plate11.7.3	4	Plate11	Stain1	OV-4453	90	164.447	8106.35	77	2.87965	2.98178	24	0.855556	0.266667	16	16	17.7778	17.7778
Plate11.7.3_F5	Plate11.7.3	5	Plate11	Stain1	OV-4453	127	159.661	7885.36	146	2.88845	3.03804	45	1.14961	0.354331	31	36	24.4094	28.3465
Plate11.8.2_F2	Plate11.8.2	2	Plate11	Stain1	OV-4485	32	66.9171	12589.6	22	2.76049	2.94803	25	0.6875	0.78125	14	7	43.75	21.875
Plate11.8.2_F3	Plate11.8.2	3	Plate11	Stain1	OV-4485	67	99.679	13364.8	65	2.9469	3.07555	81	0.970149	1.20896	22	18	32.8358	26.8657
Plate11.8.3_F1	Plate11.8.3	1	Plate11	Stain1	OV-4485	46	116.165	9969.25	36	2.92904	3.04929	17	0.782609	0.369565	8	6	17.3913	13.0435
Plate11.8.3_F3	Plate11.8.3	3	Plate11	Stain1	OV-4485	38	98.827	13716.6	49	2.87669	3.01554	6	1.28947	0.157895	6	15	15.7895	39.4737
Plate12.1.1_F3	Plate12.1.1	3	Plate12	Stain1	OV-2295	57	138.821	11069.1	69	2.91258	3.02255	295	1.21053	5.17544	32	20	56.1404	35.0877
Plate12.1.1_F5	Plate12.1.1	5	Plate12	Stain1	OV-2295	141	125.751	6586.14	174	2.92903	3.03755	40	1.23404	0.283688	26	43	18.4397	30.4965
Plate12.1.1_F1	Plate12.1.1	1	Plate12	Stain1	OV-2295	82	101.622	5949.27	97	2.88785	3.0488	79	1.18293	0.963415	25	25	30.4878	30.4878
Plate12.1.2_F2	Plate12.1.2	2	Plate12	Stain1	OV-2295	37	110.658	6064.12	18	3.0248	3.03755	56	0.486486	1.51351	15	3	40.5405	8.10811
Plate12.1.2_F5	Plate12.1.2	5	Plate12	Stain1	OV-2295	54	134.557	8819.89	75	2.87607	3.03755	4	1.38889	0.0740741	4	17	7.40741	31.4815
Plate12.1.2_F1	Plate12.1.2	1	Plate12	Stain1	OV-2295	98	133.646	5865.38	148	2.86423	2.99255	59	1.5102	0.602041	29	38	29.5918	38.7755
Plate12.1.2_F3	Plate12.1.2	3	Plate12	Stain1	OV-2295	67	128.374	10146.3	76	2.88026	2.97005	27	1.13433	0.402985	16	19	23.8806	28.3582
Plate12.1.3_F1	Plate12.1.3	1	Plate12	Stain1	OV-2295	192	110.266	4033.2	252	2.93366	3.03755	102	1.3125	0.53125	44	69	22.9167	35.9375
Plate12.1.3_F3	Plate12.1.3	3	Plate12	Stain1	OV-2295	88	109.765	9265.27	119	2.91099	3.03755	62	1.35227	0.704545	30	34	34.0909	38.6364
Plate12.1.3_F2	Plate12.1.3	2	Plate12	Stain1	OV-2295	101	125.016	7566.37	116	2.88859	3.02818	63	1.14851	0.623762	33	31	32.6733	30.6931
Plate12.1.3_F5	Plate12.1.3	5	Plate12	Stain1	OV-2295	78	141.478	7646.78	87	2.94618	3.06286	66	1.11538	0.846154	24	21	30.7692	26.9231
Plate12.2.1_F3	Plate12.2.1	3	Plate12	Stain1	OV-2295(2)	44	237.565	8993.07	57	2.93463	3.06005	119	1.29545	2.70455	31	18	70.4545	40.9091
Plate12.2.1_F5	Plate12.2.1	5	Plate12	Stain1	OV-2295(2)	41	260.555	8482.46	49	2.90442	3.06568	34	1.19512	0.829268	16	17	39.0244	41.4634
Plate12.2.1_F4	Plate12.2.1	4	Plate12	Stain1	OV-2295(2)	57	216.267	9612.33	67	2.91926	2.99255	28	1.17544	0.491228	19	21	33.3333	36.8421
Plate12.2.2_F4	Plate12.2.2	4	Plate12	Stain1	OV-2295(2)	37	224.5	9634.75	42	2.84733	3.0338	70	1.13514	1.89189	20	14	54.0541	37.8378
Plate12.2.2_F2	Plate12.2.2	2	Plate12	Stain1	OV-2295(2)	32	294.341	9079.44	29	2.92292	3.0578	16	0.90625	0.5	11	6	34.375	18.75
Plate12.2.2_F3	Plate12.2.2	3	Plate12	Stain1	OV-2295(2)	43	250.334	7598.05	61	2.84564	2.99255	64	1.4186	1.48837	28	19	65.1163	44.186
Plate12.2.2_F1	Plate12.2.2	1	Plate12	Stain1	OV-2295(2)	30	294.546	8551.91	27	2.82887	3.06005	53	0.9	1.76667	19	7	63.3333	23.3333
Plate12.2.3_F4	Plate12.2.3	4	Plate12	Stain1	OV-2295(2)	82	216.199	7881.85	102	2.9402	3.0488	64	1.2439	0.780488	36	30	43.9024	36.5854
Plate12.2.3_F1	Plate12.2.3	1	Plate12	Stain1	OV-2295(2)	47	243.861	6060.69	57	2.96323	3.0713	21	1.21277	0.446809	17	15	36.1702	31.9149
Plate12.2.3_F2	Plate12.2.3	2	Plate12	Stain1	OV-2295(2)	43	261.185	7423.86	40	2.88836	3.03755	63	0.930233	1.46512	27	14	62.7907	32.5581
Plate12.2.3_F5	Plate12.2.3	5	Plate12	Stain1	OV-2295(2)	30	248.628	10368.2	41	2.92626	3.06005	9	1.36667	0.3	7	13	23.3333	43.3333
Plate12.2.3_F3	Plate12.2.3	3	Plate12	Stain1	OV-2295(2)	44	292.077	8384.96	50	2.91293	3.03193	52	1.13636	1.18182	27	15	61.3636	34.0909
Plate12.3.1_F4	Plate12.3.1	4	Plate12	Stain1	OV-3331	134	92.54	8081.88	170	2.95273	3.08255	41	1.26866	0.30597	19	38	14.1791	28.3582
Plate12.3.1_F1	Plate12.3.1	1	Plate12	Stain1	OV-3331	179	93.8998	5414.64	209	2.9193	3.08255	14	1.1676	0.0782123	11	47	6.14525	26.257
Plate12.3.1_F3	Plate12.3.1	3	Plate12	Stain1	OV-3331	143	89.6906	7924.87	169	2.95176	3.08255	151	1.18182	1.05594	31	36	21.6783	25.1748
Plate12.3.1_F2	Plate12.3.1	2	Plate12	Stain1	OV-3331	97	92.0743	9237.16	117	2.95143	3.08255	20	1.20619	0.206186	10	26	10.3093	26.8041
Plate12.3.1_F5	Plate12.3.1	5	Plate12	Stain1	OV-3331	189	93.2964	7166.46	232	2.92054	3.08255	21	1.22751	0.111111	17	53	8.99471	28.0423
Plate12.3.2_F3	Plate12.3.2	3	Plate12	Stain1	OV-3331	139	101.399	7948.82	171	2.97082	3.08255	99	1.23022	0.71223	27	44	19.4245	31.6547
Plate12.3.2_F2	Plate12.3.2	2	Plate12	Stain1	OV-3331	162	91.2312	8576.13	224	2.9376	3.08255	21	1.38272	0.12963	13	63	8.02469	38.8889
Plate12.3.2_F4	Plate12.3.2	4	Plate12	Stain1	OV-3331	109	92.1293	9740.97	149	2.94888	3.08255	52	1.36697	0.477064	20	36	18.3486	33.0275
Plate12.3.2_F1	Plate12.3.2	1	Plate12	Stain1	OV-3331	130	100.51	6417.08	173	2.92191	3.08255	54	1.33077	0.415385	21	46	16.1538	35.3846
Plate12.3.2_F5	Plate12.3.2	5	Plate12	Stain1	OV-3331	165	96.161	7269.04	210	2.95377	3.08255	33	1.27273	0.2	23	54	13.9394	32.7273
Plate12.3.3_F4	Plate12.3.3	4	Plate12	Stain1	OV-3331	141	96.251	8079.15	182	2.89499	3.08255	54	1.29078	0.382979	21	45	14.8936	31.9149
Plate12.3.3_F1	Plate12.3.3	1	Plate12	Stain1	OV-3331	127	89.6273	5882.65	149	2.96248	3.08255	17	1.17323	0.133858	13	32	10.2362	25.1969
Plate12.3.3_F2	Plate12.3.3	2	Plate12	Stain1	OV-3331	148	91.8857	7490.42	177	2.91828	3.08255	76	1.19595	0.513514	22	41	14.8649	27.7027
Plate12.3.3_F3	Plate12.3.3	3	Plate12	Stain1	OV-3331	113	98.8236	7924.93	143	2.91866	3.0713	120	1.26549	1.06195	27	35	23.8938	30.9735
Plate13.1.1_F1	Plate13.1.1	1	Plate13	Stain1	A2780	263	117.314	4535.53	412	2.82456	3.05082	28	1.56654	0.106464	23	103	8.74525	39.1635
Plate13.1.1_F5	Plate13.1.1	5	Plate13	Stain1	A2780	264	111.174	5319.24	431	2.78294	2.97018	45	1.63258	0.170455	37	117	14.0152	44.3182
Plate13.1.1_F3	Plate13.1.1	3	Plate13	Stain1	A2780	312	115.357	4836.8	519	2.74987	2.89303	38	1.66346	0.121795	34	153	10.8974	49.0385
Plate13.1.1_F2	Plate13.1.1	2	Plate13	Stain1	A2780	337	103.826	2772.01	562	2.80522	2.973	30	1.66766	0.0890208	27	150	8.01187	44.5104
Plate13.1.1_F4	Plate13.1.1	4	Plate13	Stain1	A2780	304	121.674	3036.19	614	2.86756	3.03769	33	2.01974	0.108553	33	144	10.8553	47.3684
Plate13.1.2_F1	Plate13.1.2	1	Plate13	Stain1	A2780	321	111.289	3579.26	587	2.83063	2.97018	44	1.82866	0.137072	40	147	12.4611	45.7944
Plate13.1.2_F3	Plate13.1.2	3	Plate13	Stain1	A2780	345	117.501	4435.35	540	2.79517	2.97018	40	1.56522	0.115942	38	130	11.0145	37.6812
Plate13.1.2_F2	Plate13.1.2	2	Plate13	Stain1	A2780	347	113.39	3040.46	536	2.80012	2.97018	42	1.54467	0.121037	35	133	10.0865	38.3285
Plate13.1.2_F4	Plate13.1.2	4	Plate13	Stain1	A2780	287	130.099	4165.45	494	2.84177	3.03769	53	1.72125	0.184669	44	119	15.331	41.4634
Plate13.1.2_F5	Plate13.1.2	5	Plate13	Stain1	A2780	310	110.902	4672.22	522	2.79724	2.97018	53	1.68387	0.170968	48	140	15.4839	45.1613
Plate13.1.3_F3	Plate13.1.3	3	Plate13	Stain1	A2780	147	114.656	6578.53	211	2.8709	3.06019	20	1.43537	0.136054	19	53	12.9252	36.0544
Plate13.1.3_F2	Plate13.1.3	2	Plate13	Stain1	A2780	369	114.052	2521.95	648	2.78798	2.97018	40	1.7561	0.108401	38	159	10.2981	43.0894
Plate13.1.3_F1	Plate13.1.3	1	Plate13	Stain1	A2780	324	112.505	4424.49	540	2.78309	2.92518	49	1.66667	0.151235	44	134	13.5802	41.358
Plate13.1.3_F5	Plate13.1.3	5	Plate13	Stain1	A2780	248	112.278	5577.54	381	2.8522	3.04894	40	1.53629	0.16129	37	102	14.9194	41.129
Plate13.1.3_F4	Plate13.1.3	4	Plate13	Stain1	A2780	279	123.697	3538.54	484	2.81033	2.99268	40	1.73477	0.143369	38	112	13.6201	40.1434
Plate13.2.1_F1	Plate13.2.1	1	Plate13	Stain1	OV-90	80	145.644	9979.62	112	2.88032	2.99268	21	1.4	0.2625	13	32	16.25	40
Plate13.2.1_F5	Plate13.2.1	5	Plate13	Stain1	OV-90	77	136.106	9664.27	95	2.88237	3.01518	20	1.23377	0.25974	11	27	14.2857	35.0649
Plate13.2.1_F2	Plate13.2.1	2	Plate13	Stain1	OV-90	43	143.256	11062.5	58	2.91701	2.99831	43	1.34884	1	14	17	32.5581	39.5349
Plate13.2.2_F5	Plate13.2.2	5	Plate13	Stain1	OV-90	97	165.81	9516.56	134	2.91699	3.02644	36	1.38144	0.371134	22	37	22.6804	38.1443
Plate13.2.2_F1	Plate13.2.2	1	Plate13	Stain1	OV-90	50	151.936	8618.23	80	2.9019	3.01518	55	1.6	1.1	14	24	28	48
Plate13.2.2_F2	Plate13.2.2	2	Plate13	Stain1	OV-90	30	155.44	10279.7	47	2.82516	2.90268	8	1.56667	0.266667	7	17	23.3333	56.6667
Plate13.2.2_F3	Plate13.2.2	3	Plate13	Stain1	OV-90	40	136.845	11166	46	2.89078	3.01518	37	1.15	0.925	17	9	42.5	22.5
Plate13.2.3_F4	Plate13.2.3	4	Plate13	Stain1	OV-90	107	157.017	9243.67	137	2.8842	3.02081	38	1.28037	0.35514	27	37	25.2336	34.5794
Plate13.2.3_F3	Plate13.2.3	3	Plate13	Stain1	OV-90	143	164.32	9272.52	185	2.86338	3.02081	29	1.29371	0.202797	21	52	14.6853	36.3636
Plate13.2.3_F5	Plate13.2.3	5	Plate13	Stain1	OV-90	67	122.352	10744.4	70	2.87244	3.01518	38	1.04478	0.567164	17	16	25.3731	23.8806
Plate13.2.3_F2	Plate13.2.3	2	Plate13	Stain1	OV-90	77	151.878	8468.26	110	2.84979	2.97018	19	1.42857	0.246753	18	34	23.3766	44.1558
Plate13.2.3_F1	Plate13.2.3	1	Plate13	Stain1	OV-90	80	147.664	9786.3	100	2.88305	2.99718	37	1.25	0.4625	21	25	26.25	31.25
Plate14.1.1_F1	Plate14.1.1	1	Plate14	Stain1	OV-3133(2)	159	172.878	6465.22	192	2.95563	3.0828	29	1.20755	0.18239	25	50	15.7233	31.4465
Plate14.1.1_F5	Plate14.1.1	5	Plate14	Stain1	OV-3133(2)	81	186.292	7691.05	108	2.88564	3.0603	63	1.33333	0.777778	22	27	27.1605	33.3333
Plate14.1.1_F2	Plate14.1.1	2	Plate14	Stain1	OV-3133(2)	38	191.571	10727.4	46	2.93973	3.0828	11	1.21053	0.289474	8	11	21.0526	28.9474
Plate14.1.2_F1	Plate14.1.2	1	Plate14	Stain1	OV-3133(2)	199	182.461	5445.59	244	2.91293	3.0828	42	1.22613	0.211055	27	62	13.5678	31.1558
Plate14.1.2_F5	Plate14.1.2	5	Plate14	Stain1	OV-3133(2)	165	208.867	6360.55	209	2.88261	3.07717	51	1.26667	0.309091	35	54	21.2121	32.7273
Plate14.1.3_F1	Plate14.1.3	1	Plate14	Stain1	OV-3133(2)	220	174.831	5161.09	293	2.87231	3.07905	35	1.33182	0.159091	26	75	11.8182	34.0909
Plate14.1.3_F2	Plate14.1.3	2	Plate14	Stain1	OV-3133(2)	52	217.711	8271.33	85	2.87476	3.0828	11	1.63462	0.211538	9	17	17.3077	32.6923
Plate14.1.3_F5	Plate14.1.3	5	Plate14	Stain1	OV-3133(2)	135	182.881	8663.35	198	2.89479	3.0453	27	1.46667	0.2	24	56	17.7778	41.4815
Plate14.2.1_F1	Plate14.2.1	1	Plate14	Stain1	OV-866(2)	49	378.669	7362.88	56	2.94442	3.0828	7	1.14286	0.142857	6	14	12.2449	28.5714
Plate14.2.2_F1	Plate14.2.2	1	Plate14	Stain1	OV-866(2)	33	312.596	7430.19	42	2.81028	2.99279	4	1.27273	0.121212	4	13	12.1212	39.3939
Plate14.2.2_F5	Plate14.2.2	5	Plate14	Stain1	OV-866(2)	35	314.582	4825.21	38	2.92747	3.0828	6	1.08571	0.171429	5	10	14.2857	28.5714
Plate14.2.3_F5	Plate14.2.3	5	Plate14	Stain1	OV-866(2)	48	324.574	5889.9	52	2.90644	3.07155	10	1.08333	0.208333	9	9	18.75	18.75
Plate14.2.3_F1	Plate14.2.3	1	Plate14	Stain1	OV-866(2)	60	241.316	7956.99	53	2.94062	3.0828	6	0.883333	0.1	6	11	10	18.3333
Plate14.3.1_F1	Plate14.3.1	1	Plate14	Stain1	OV-90(MesMasson)	122	158.77	8372.89	210	2.84349	2.99279	21	1.72131	0.172131	20	68	16.3934	55.7377
Plate14.3.2_F1	Plate14.3.2	1	Plate14	Stain1	OV-90(MesMasson)	134	151.494	11586.9	200	2.88423	2.98717	19	1.49254	0.141791	13	60	9.70149	44.7761
Plate14.3.2_F2	Plate14.3.2	2	Plate14	Stain1	OV-90(MesMasson)	92	171.867	11810.5	142	2.7979	2.89154	32	1.54348	0.347826	23	41	25	44.5652
Plate14.3.3_F5	Plate14.3.3	5	Plate14	Stain1	OV-90(MesMasson)	64	161.845	12094.9	101	2.86035	2.95763	10	1.57812	0.15625	7	29	10.9375	45.3125
Plate14.3.3_F1	Plate14.3.3	1	Plate14	Stain1	OV-90(MesMasson)	155	158.737	8768.84	252	2.83499	2.97029	34	1.62581	0.219355	28	82	18.0645	52.9032
Plate14.3.3_F4	Plate14.3.3	4	Plate14	Stain1	OV-90(MesMasson)	86	158.076	13476.4	159	2.81666	2.89529	20	1.84884	0.232558	15	49	17.4419	56.9767
Plate14.3.3_F2	Plate14.3.3	2	Plate14	Stain1	OV-90(MesMasson)	53	180.582	12956.5	98	2.87761	3.0153	8	1.84906	0.150943	8	28	15.0943	52.8302
Plate14.4.1_F1	Plate14.4.1	1	Plate14	Stain1	TOV-1369M	119	173.059	8252.54	186	2.87462	3.0528	25	1.56303	0.210084	15	63	12.605	52.9412
Plate14.4.1_F2	Plate14.4.1	2	Plate14	Stain1	TOV-1369M	84	212.495	8933.58	116	2.89295	3.04155	10	1.38095	0.119048	9	40	10.7143	47.619
Plate14.4.1_F5	Plate14.4.1	5	Plate14	Stain1	TOV-1369M	102	202.838	8728.2	159	2.87432	3.0378	47	1.55882	0.460784	21	47	20.5882	46.0784
Plate14.4.1_F4	Plate14.4.1	4	Plate14	Stain1	TOV-1369M	64	198.612	7915.62	92	2.91935	3.03967	12	1.4375	0.1875	11	25	17.1875	39.0625
Plate14.4.2_F2	Plate14.4.2	2	Plate14	Stain1	TOV-1369M	48	167.988	10122.2	73	2.9299	3.0378	5	1.52083	0.104167	5	22	10.4167	45.8333
Plate14.4.2_F4	Plate14.4.2	4	Plate14	Stain1	TOV-1369M	92	164.007	9740.46	165	2.80453	3.02936	9	1.79348	0.0978261	8	57	8.69565	61.9565
Plate14.4.2_F1	Plate14.4.2	1	Plate14	Stain1	TOV-1369M	123	174.01	11453.3	189	2.88688	3.0603	60	1.53659	0.487805	35	54	28.4553	43.9024
Plate14.4.2_F5	Plate14.4.2	5	Plate14	Stain1	TOV-1369M	75	203.334	9501.49	125	2.91555	3.07155	16	1.66667	0.213333	7	38	9.33333	50.6667
Plate14.4.3_F5	Plate14.4.3	5	Plate14	Stain1	TOV-1369M	97	182.809	10046.4	139	2.8665	3.0378	27	1.43299	0.278351	20	46	20.6186	47.4227
Plate14.4.3_F1	Plate14.4.3	1	Plate14	Stain1	TOV-1369M	138	168.714	10371.5	153	2.89022	3.0153	56	1.1087	0.405797	22	47	15.942	34.058
Plate14.4.3_F2	Plate14.4.3	2	Plate14	Stain1	TOV-1369M	78	184.44	11113.9	119	2.96113	3.0378	28	1.52564	0.358974	16	39	20.5128	50
Plate14.5.1_F2	Plate14.5.1	2	Plate14	Stain1	OV-4485	115	149.723	6799.47	155	2.95904	3.0603	36	1.34783	0.313043	18	40	15.6522	34.7826
Plate14.5.1_F4	Plate14.5.1	4	Plate14	Stain1	OV-4485	38	113.356	8745.1	54	2.93692	3.0603	18	1.42105	0.473684	6	14	15.7895	36.8421
Plate14.5.1_F1	Plate14.5.1	1	Plate14	Stain1	OV-4485	132	165.37	6480.02	186	2.91147	3.02655	27	1.40909	0.204545	20	54	15.1515	40.9091
Plate14.5.1_F3	Plate14.5.1	3	Plate14	Stain1	OV-4485	103	154.18	6796.77	164	2.93523	3.05655	7	1.59223	0.0679612	7	42	6.79612	40.7767
Plate14.5.1_F5	Plate14.5.1	5	Plate14	Stain1	OV-4485	97	130.562	8637.11	123	2.92943	3.07155	24	1.26804	0.247423	19	34	19.5876	35.0515
Plate14.5.2_F4	Plate14.5.2	4	Plate14	Stain1	OV-4485	113	134.082	8039.1	155	2.90619	3.0378	29	1.37168	0.256637	25	42	22.1239	37.1681
Plate14.5.2_F5	Plate14.5.2	5	Plate14	Stain1	OV-4485	142	131.595	8653.56	190	2.92981	3.0528	58	1.33803	0.408451	34	50	23.9437	35.2113
Plate14.5.2_F1	Plate14.5.2	1	Plate14	Stain1	OV-4485	60	127.309	8924.69	105	2.89167	2.98154	30	1.75	0.5	14	25	23.3333	41.6667
Plate14.5.2_F3	Plate14.5.2	3	Plate14	Stain1	OV-4485	68	144.504	7273.05	83	2.87756	3.0303	23	1.22059	0.338235	11	23	16.1765	33.8235
Plate14.5.2_F2	Plate14.5.2	2	Plate14	Stain1	OV-4485	127	127.685	7017.07	160	2.958	3.0603	48	1.25984	0.377953	25	46	19.685	36.2205
Plate14.5.3_F5	Plate14.5.3	5	Plate14	Stain1	OV-4485	159	136.832	7579.89	200	2.94484	3.0678	32	1.25786	0.201258	22	56	13.8365	35.2201
Plate14.5.3_F3	Plate14.5.3	3	Plate14	Stain1	OV-4485	90	161.979	8773.29	135	2.88728	3.0603	29	1.5	0.322222	24	35	26.6667	38.8889
Plate14.5.3_F1	Plate14.5.3	1	Plate14	Stain1	OV-4485	119	140.464	8009.32	169	2.89181	3.04905	36	1.42017	0.302521	21	50	17.6471	42.0168
Plate14.5.3_F2	Plate14.5.3	2	Plate14	Stain1	OV-4485	126	144.168	6480.73	180	2.95733	3.0603	26	1.42857	0.206349	17	46	13.4921	36.5079
Plate15.6.1_F2	Plate15.6.1	2	Plate15	Stain1	PEA2	47	205.717	13971.8	59	2.918	3.05424	5	1.25532	0.106383	4	18	8.51064	38.2979
Plate15.6.1_F4	Plate15.6.1	4	Plate15	Stain1	PEA2	70	240.221	11090.6	100	2.95428	3.05987	20	1.42857	0.285714	13	26	18.5714	37.1429
Plate15.6.1_F5	Plate15.6.1	5	Plate15	Stain1	PEA2	39	324.11	11800.7	69	2.90865	3.03738	15	1.76923	0.384615	7	20	17.9487	51.2821
Plate15.6.1_F1	Plate15.6.1	1	Plate15	Stain1	PEA2	31	255.375	11970.1	34	2.96811	3.06549	7	1.09677	0.225806	6	11	19.3548	35.4839
Plate15.6.1_F3	Plate15.6.1	3	Plate15	Stain1	PEA2	37	264.855	12655.7	57	2.9784	3.05987	5	1.54054	0.135135	4	11	10.8108	29.7297
Plate15.6.2_F4	Plate15.6.2	4	Plate15	Stain1	PEA2	68	228.837	10546.5	79	2.91009	3.04862	10	1.16176	0.147059	9	20	13.2353	29.4118
Plate15.6.2_F2	Plate15.6.2	2	Plate15	Stain1	PEA2	43	247.466	11140.5	63	2.95804	3.05612	14	1.46512	0.325581	11	17	25.5814	39.5349
Plate15.6.2_F5	Plate15.6.2	5	Plate15	Stain1	PEA2	34	309.303	11971.4	39	2.90521	3.04862	6	1.14706	0.176471	6	9	17.6471	26.4706
Plate15.6.3_F1	Plate15.6.3	1	Plate15	Stain1	PEA2	46	186.821	12168.4	55	2.94195	3.02613	11	1.19565	0.23913	9	14	19.5652	30.4348
Plate15.6.3_F2	Plate15.6.3	2	Plate15	Stain1	PEA2	46	215.421	13501.3	56	2.92268	3.01488	7	1.21739	0.152174	4	12	8.69565	26.087
Plate15.6.3_F5	Plate15.6.3	5	Plate15	Stain1	PEA2	43	240.182	13414.3	51	2.93337	3.043	13	1.18605	0.302326	12	13	27.907	30.2326
Plate15.6.3_F4	Plate15.6.3	4	Plate15	Stain1	PEA2	31	152.446	10338.9	20	2.93332	3.03738	1	0.645161	0.0322581	1	7	3.22581	22.5806
Plate15.7.1_F2	Plate15.7.1	2	Plate15	Stain1	PEO23	64	181.572	8458.86	95	2.79135	2.90238	37	1.48438	0.578125	19	30	29.6875	46.875
Plate15.7.1_F4	Plate15.7.1	4	Plate15	Stain1	PEO23	144	177.569	6561.86	175	2.90535	3.08237	52	1.21528	0.361111	29	47	20.1389	32.6389
Plate15.7.1_F1	Plate15.7.1	1	Plate15	Stain1	PEO23	71	210.393	7015.77	104	2.7567	2.85738	19	1.46479	0.267606	11	34	15.493	47.8873
Plate15.7.1_F3	Plate15.7.1	3	Plate15	Stain1	PEO23	72	150.057	8249.89	84	2.86531	3.01488	12	1.16667	0.166667	9	25	12.5	34.7222
Plate15.7.1_F5	Plate15.7.1	5	Plate15	Stain1	PEO23	78	181.528	6284.71	92	2.96112	3.08237	16	1.17949	0.205128	13	20	16.6667	25.641
Plate15.7.2_F2	Plate15.7.2	2	Plate15	Stain1	PEO23	66	193.597	9148.77	77	2.96162	3.05987	29	1.16667	0.439394	16	20	24.2424	30.303
Plate15.7.2_F3	Plate15.7.2	3	Plate15	Stain1	PEO23	79	176.548	9440.28	98	2.79378	3.00926	11	1.24051	0.139241	9	28	11.3924	35.443
Plate15.7.2_F1	Plate15.7.2	1	Plate15	Stain1	PEO23	64	188.963	8079.06	83	2.82009	2.95301	18	1.29688	0.28125	11	26	17.1875	40.625
Plate15.7.2_F4	Plate15.7.2	4	Plate15	Stain1	PEO23	123	175.893	7066	130	2.85988	3.03175	28	1.05691	0.227642	21	39	17.0732	31.7073
Plate15.7.2_F5	Plate15.7.2	5	Plate15	Stain1	PEO23	110	206.859	7083.65	154	2.83904	3.02613	66	1.4	0.6	34	44	30.9091	40
Plate15.7.3_F1	Plate15.7.3	1	Plate15	Stain1	PEO23	90	202.651	7717.22	134	2.76892	2.85738	45	1.48889	0.5	24	41	26.6667	45.5556
Plate15.7.3_F5	Plate15.7.3	5	Plate15	Stain1	PEO23	183	183.785	7190.59	254	2.78586	2.96988	69	1.38798	0.377049	43	73	23.4973	39.8907
Plate15.7.3_F4	Plate15.7.3	4	Plate15	Stain1	PEO23	32	164.591	11122.9	38	2.87596	3.058	4	1.1875	0.125	2	9	6.25	28.125
Plate15.7.3_F3	Plate15.7.3	3	Plate15	Stain1	PEO23	141	188.127	8348.68	195	2.82679	3.0205	40	1.38298	0.283688	27	56	19.1489	39.7163
Plate15.7.3_F2	Plate15.7.3	2	Plate15	Stain1	PEO23	80	201.178	7967.09	98	2.80881	2.90801	22	1.225	0.275	12	29	15	36.25
Plate16.1.1_F3	Plate16.1.1	3	Plate16	Stain1	FT194	97	141.107	7890.45	131	2.98916	3.08282	14	1.35052	0.14433	9	29	9.27835	29.8969
Plate16.1.1_F1	Plate16.1.1	1	Plate16	Stain1	FT194	108	149.051	6401.36	130	3.03931	3.08282	12	1.2037	0.111111	8	20	7.40741	18.5185
Plate16.1.1_F4	Plate16.1.1	4	Plate16	Stain1	FT194	95	167.096	7139.34	115	3.00459	3.08282	11	1.21053	0.115789	7	22	7.36842	23.1579
Plate16.1.1_F5	Plate16.1.1	5	Plate16	Stain1	FT194	85	178.403	6937.12	116	2.98036	3.08282	16	1.36471	0.188235	14	30	16.4706	35.2941
Plate16.1.1_F2	Plate16.1.1	2	Plate16	Stain1	FT194	77	155.929	7528.91	86	3.0067	3.08282	9	1.11688	0.116883	7	13	9.09091	16.8831
Plate16.1.2_F4	Plate16.1.2	4	Plate16	Stain1	FT194	110	149.148	6557.41	152	2.9513	3.08282	7	1.38182	0.0636364	4	36	3.63636	32.7273
Plate16.1.2_F5	Plate16.1.2	5	Plate16	Stain1	FT194	107	161.613	6787.08	128	2.9675	3.08282	7	1.19626	0.0654206	5	25	4.6729	23.3645
Plate16.1.2_F3	Plate16.1.2	3	Plate16	Stain1	FT194	135	142.883	6117	190	2.9414	3.08282	10	1.40741	0.0740741	10	44	7.40741	32.5926
Plate16.1.2_F1	Plate16.1.2	1	Plate16	Stain1	FT194	136	137.904	6528.91	178	2.99657	3.08282	11	1.30882	0.0808824	7	38	5.14706	27.9412
Plate16.1.2_F2	Plate16.1.2	2	Plate16	Stain1	FT194	112	182.846	5413.7	143	2.99169	3.08282	12	1.27679	0.107143	8	31	7.14286	27.6786
Plate16.1.3_F1	Plate16.1.3	1	Plate16	Stain1	FT194	115	128.088	7515.05	149	2.95727	3.08282	13	1.29565	0.113043	13	32	11.3043	27.8261
Plate16.1.3_F4	Plate16.1.3	4	Plate16	Stain1	FT194	66	204.752	7405.58	76	2.96374	3.08282	20	1.15152	0.30303	7	15	10.6061	22.7273
Plate16.1.3_F2	Plate16.1.3	2	Plate16	Stain1	FT194	136	150.63	5553.54	172	3.01149	3.08282	9	1.26471	0.0661765	7	31	5.14706	22.7941
Plate16.1.3_F3	Plate16.1.3	3	Plate16	Stain1	FT194	119	144.007	7654.09	159	2.96137	3.08282	8	1.33613	0.0672269	7	36	5.88235	30.2521
Plate16.1.3_F5	Plate16.1.3	5	Plate16	Stain1	FT194	112	161.672	7496.95	145	2.93783	3.08282	11	1.29464	0.0982143	9	30	8.03571	26.7857
Plate16.2.1_F2	Plate16.2.1	2	Plate16	Stain1	FT246	53	197.647	8942.82	72	2.93786	3.08282	47	1.35849	0.886792	18	17	33.9623	32.0755
Plate16.2.1_F5	Plate16.2.1	5	Plate16	Stain1	FT246	40	210.679	8027.86	52	2.92966	3.08282	6	1.3	0.15	5	13	12.5	32.5
Plate16.2.1_F1	Plate16.2.1	1	Plate16	Stain1	FT246	48	206.439	8275.48	76	2.91851	3.08282	13	1.58333	0.270833	8	20	16.6667	41.6667
Plate16.2.1_F4	Plate16.2.1	4	Plate16	Stain1	FT246	37	241.321	7055.99	53	2.9864	3.08282	5	1.43243	0.135135	5	13	13.5135	35.1351
Plate16.2.1_F3	Plate16.2.1	3	Plate16	Stain1	FT246	30	204.815	9088.58	43	2.87488	3.04907	6	1.43333	0.2	5	11	16.6667	36.6667
Plate16.2.2_F4	Plate16.2.2	4	Plate16	Stain1	FT246	50	223.042	7777.08	84	2.79746	3.07157	14	1.68	0.28	8	26	16	52
Plate16.2.2_F1	Plate16.2.2	1	Plate16	Stain1	FT246	52	242.569	7899.11	74	2.81436	3.06032	16	1.42308	0.307692	7	19	13.4615	36.5385
Plate16.2.2_F5	Plate16.2.2	5	Plate16	Stain1	FT246	32	228.455	8230.89	51	2.89287	3.08282	4	1.59375	0.125	4	16	12.5	50
Plate16.2.3_F5	Plate16.2.3	5	Plate16	Stain1	FT246	31	211.947	8208.88	45	2.93901	3.08282	6	1.45161	0.193548	5	12	16.129	38.7097
Plate16.2.3_F1	Plate16.2.3	1	Plate16	Stain1	FT246	43	252.481	7791	77	2.81105	2.97031	30	1.7907	0.697674	14	22	32.5581	51.1628
Plate16.2.3_F3	Plate16.2.3	3	Plate16	Stain1	FT246	41	236.122	8008.7	59	2.90615	3.03781	13	1.43902	0.317073	12	16	29.2683	39.0244
Plate16.3.1_F4	Plate16.3.1	4	Plate16	Stain1	IOSE4	51	148.611	7048.78	66	3.00848	3.08282	21	1.29412	0.411765	12	15	23.5294	29.4118
Plate16.3.1_F2	Plate16.3.1	2	Plate16	Stain1	IOSE4	81	153.78	7494.45	98	2.99678	3.08282	10	1.20988	0.123457	5	24	6.17284	29.6296
Plate16.3.2_F4	Plate16.3.2	4	Plate16	Stain1	IOSE4	51	118.483	9492.48	63	3.02175	3.08282	16	1.23529	0.313725	12	18	23.5294	35.2941
Plate16.3.2_F2	Plate16.3.2	2	Plate16	Stain1	IOSE4	57	154.191	7339.93	82	2.95582	3.08282	3	1.4386	0.0526316	3	25	5.26316	43.8596
Plate16.3.3_F3	Plate16.3.3	3	Plate16	Stain1	IOSE4	128	176.789	6887.84	165	2.96788	3.08282	18	1.28906	0.140625	10	45	7.8125	35.1562
Plate16.3.3_F2	Plate16.3.3	2	Plate16	Stain1	IOSE4	37	86.1626	4614.31	31	3.03825	3.08282	5	0.837838	0.135135	5	4	13.5135	10.8108
Plate17.1.1_F3	Plate17.1.1	3	Plate17	Stain1	OV-1946	45	140.524	12422	58	2.9702	3.08286	7	1.28889	0.155556	6	15	13.3333	33.3333
Plate17.1.1_F1	Plate17.1.1	1	Plate17	Stain1	OV-1946	52	110.309	14679.3	56	3.01182	3.08286	8	1.07692	0.153846	8	10	15.3846	19.2308
Plate17.1.2_F4	Plate17.1.2	4	Plate17	Stain1	OV-1946	30	101.07	15937.7	30	2.93622	3.08286	6	1	0.2	6	9	20	30
Plate17.1.2_F1	Plate17.1.2	1	Plate17	Stain1	OV-1946	117	135.795	12400.4	146	2.93867	3.06036	25	1.24786	0.213675	20	43	17.094	36.7521
Plate17.1.2_F5	Plate17.1.2	5	Plate17	Stain1	OV-1946	35	111.006	15281.7	42	2.97095	3.08286	8	1.2	0.228571	6	8	17.1429	22.8571
Plate17.1.3_F3	Plate17.1.3	3	Plate17	Stain1	OV-1946	134	161.525	9561.36	178	2.97671	3.07536	41	1.32836	0.30597	32	54	23.8806	40.2985
Plate17.1.3_F5	Plate17.1.3	5	Plate17	Stain1	OV-1946	127	149.329	12226.2	156	2.9866	3.08286	30	1.22835	0.23622	23	37	18.1102	29.1339
Plate17.1.3_F1	Plate17.1.3	1	Plate17	Stain1	OV-1946	105	151.848	10935.2	155	2.94202	3.07161	41	1.47619	0.390476	30	49	28.5714	46.6667
Plate18.2.1_F5	Plate18.2.1	5	Plate18	Stain1	ES-2	216	97.5264	12340.9	282	2.82005	3.06011	14	1.30556	0.0648148	13	76	6.01852	35.1852
Plate18.2.1_F1	Plate18.2.1	1	Plate18	Stain1	ES-2	114	86.9739	13923.4	134	2.87029	3.06011	6	1.17544	0.0526316	6	27	5.26316	23.6842
Plate18.2.2_F1	Plate18.2.2	1	Plate18	Stain1	ES-2	156	103.119	10052.5	208	2.84632	3.08262	12	1.33333	0.0769231	11	54	7.05128	34.6154
Plate18.2.2_F5	Plate18.2.2	5	Plate18	Stain1	ES-2	223	89.8518	12326.5	281	2.88661	3.07137	23	1.26009	0.103139	21	67	9.41704	30.0448
Plate18.2.3_F2	Plate18.2.3	2	Plate18	Stain1	ES-2	42	89.6857	14203.7	50	2.78438	3.02636	5	1.19048	0.119048	5	13	11.9048	30.9524
Plate18.2.3_F5	Plate18.2.3	5	Plate18	Stain1	ES-2	269	89.1476	12959.6	317	2.90463	3.08262	26	1.17844	0.0966543	25	68	9.29368	25.2788
Plate18.2.3_F1	Plate18.2.3	1	Plate18	Stain1	ES-2	147	91.8988	12073.6	201	2.81173	3.01511	18	1.36735	0.122449	14	54	9.52381	36.7347
Plate18.2.3_F4	Plate18.2.3	4	Plate18	Stain1	ES-2	93	93.4208	13600.3	126	2.8218	2.98136	4	1.35484	0.0430108	3	34	3.22581	36.5591
Plate19.1.1_F3	Plate19.1.1	3	Plate19	Stain1	TOV-1946	98	106.625	11394.7	92	2.99646	3.08257	12	0.938776	0.122449	11	11	11.2245	11.2245
Plate19.1.1_F1	Plate19.1.1	1	Plate19	Stain1	TOV-1946	131	114.38	9839.12	126	3.01908	3.08257	46	0.961832	0.351145	30	22	22.9008	16.7939
Plate19.1.1_F4	Plate19.1.1	4	Plate19	Stain1	TOV-1946	105	147.875	9664.04	90	3.01296	3.08257	23	0.857143	0.219048	21	17	20	16.1905
Plate19.1.1_F5	Plate19.1.1	5	Plate19	Stain1	TOV-1946	122	119.377	10954.1	118	2.98121	3.08257	25	0.967213	0.204918	18	16	14.7541	13.1148
Plate19.1.1_F2	Plate19.1.1	2	Plate19	Stain1	TOV-1946	91	119.868	9661.27	88	2.95404	3.08257	14	0.967033	0.153846	11	19	12.0879	20.8791
Plate19.1.2_F2	Plate19.1.2	2	Plate19	Stain1	TOV-1946	82	142.047	10658.9	95	2.98936	3.08257	12	1.15854	0.146341	11	16	13.4146	19.5122
Plate19.1.2_F4	Plate19.1.2	4	Plate19	Stain1	TOV-1946	114	140.457	9081.82	131	2.99467	3.08257	28	1.14912	0.245614	21	28	18.4211	24.5614
Plate19.1.2_F3	Plate19.1.2	3	Plate19	Stain1	TOV-1946	121	110.478	11611.7	111	3.03944	3.08257	33	0.917355	0.272727	27	10	22.314	8.26446
Plate19.1.2_F1	Plate19.1.2	1	Plate19	Stain1	TOV-1946	120	134.578	10913.9	108	3.00386	3.08257	47	0.9	0.391667	30	20	25	16.6667
Plate19.1.2_F5	Plate19.1.2	5	Plate19	Stain1	TOV-1946	132	124.374	10689.3	121	3.01999	3.08257	28	0.916667	0.212121	22	22	16.6667	16.6667
Plate19.1.3_F1	Plate19.1.3	1	Plate19	Stain1	TOV-1946	128	124.132	10811.5	105	3.01279	3.08257	25	0.820312	0.195312	18	12	14.0625	9.375
Plate19.1.3_F3	Plate19.1.3	3	Plate19	Stain1	TOV-1946	93	125.432	11868.8	95	2.98043	3.08257	15	1.02151	0.16129	14	19	15.0538	20.4301
Plate19.1.3_F5	Plate19.1.3	5	Plate19	Stain1	TOV-1946	120	121.778	11514.8	96	3.01858	3.08257	35	0.8	0.291667	27	14	22.5	11.6667
Plate19.1.3_F2	Plate19.1.3	2	Plate19	Stain1	TOV-1946	84	140.943	10107.7	88	3.01291	3.08257	12	1.04762	0.142857	12	21	14.2857	25
Plate19.1.3_F4	Plate19.1.3	4	Plate19	Stain1	TOV-1946	129	135.214	9677.77	136	3.00637	3.08257	36	1.05426	0.27907	29	22	22.4806	17.0543
Plate19.3.1_F5	Plate19.3.1	5	Plate19	Stain1	TOV-2835EP	95	192.813	9442.91	108	2.92093	3.03757	30	1.13684	0.315789	21	30	22.1053	31.5789
Plate19.3.1_F1	Plate19.3.1	1	Plate19	Stain1	TOV-2835EP	58	211.273	11724.9	95	2.83148	3.03007	36	1.63793	0.62069	13	25	22.4138	43.1034
Plate19.3.1_F2	Plate19.3.1	2	Plate19	Stain1	TOV-2835EP	34	220.706	11812.9	59	2.91427	3.05632	5	1.73529	0.147059	5	19	14.7059	55.8824
Plate19.3.2_F1	Plate19.3.2	1	Plate19	Stain1	TOV-2835EP	50	187.426	11165.5	73	2.94257	3.03757	8	1.46	0.16	7	23	14	46
Plate19.3.2_F2	Plate19.3.2	2	Plate19	Stain1	TOV-2835EP	87	211.93	9329.98	126	2.94821	3.05444	3	1.44828	0.0344828	3	35	3.44828	40.2299
Plate19.3.2_F4	Plate19.3.2	4	Plate19	Stain1	TOV-2835EP	72	189.876	9573.12	70	2.8607	3.01507	7	0.972222	0.0972222	6	19	8.33333	26.3889
Plate19.3.3_F4	Plate19.3.3	4	Plate19	Stain1	TOV-2835EP	63	249.488	9075.58	69	2.85424	3.03757	13	1.09524	0.206349	10	19	15.873	30.1587
Plate19.3.3_F3	Plate19.3.3	3	Plate19	Stain1	TOV-2835EP	53	194.982	10871.6	55	2.76245	2.8857	7	1.03774	0.132075	6	11	11.3208	20.7547
Plate19.4.1_F2	Plate19.4.1	2	Plate19	Stain1	TOV-3041G	62	231.558	10125.5	59	2.96687	3.08257	19	0.951613	0.306452	8	10	12.9032	16.129
Plate19.4.1_F1	Plate19.4.1	1	Plate19	Stain1	TOV-3041G	96	213.894	8657.16	116	2.85936	3.04695	29	1.20833	0.302083	16	30	16.6667	31.25
Plate19.4.1_F3	Plate19.4.1	3	Plate19	Stain1	TOV-3041G	71	226.485	11415.7	60	2.97651	3.08257	19	0.84507	0.267606	10	10	14.0845	14.0845
Plate19.4.1_F4	Plate19.4.1	4	Plate19	Stain1	TOV-3041G	130	180.953	5016.69	100	2.9612	3.07882	13	0.769231	0.1	11	20	8.46154	15.3846
Plate19.4.1_F5	Plate19.4.1	5	Plate19	Stain1	TOV-3041G	60	230.156	9738.64	54	2.93669	3.08257	7	0.9	0.116667	6	10	10	16.6667
Plate19.4.2_F5	Plate19.4.2	5	Plate19	Stain1	TOV-3041G	76	184.392	9886.16	97	2.89604	3.06007	46	1.27632	0.605263	19	21	25	27.6316
Plate19.4.2_F2	Plate19.4.2	2	Plate19	Stain1	TOV-3041G	87	212.732	10748.4	83	2.91155	3.08257	28	0.954023	0.321839	13	15	14.9425	17.2414
Plate19.4.2_F1	Plate19.4.2	1	Plate19	Stain1	TOV-3041G	62	232.537	10445.7	78	2.87698	3.06007	23	1.25806	0.370968	12	17	19.3548	27.4194
Plate19.4.2_F4	Plate19.4.2	4	Plate19	Stain1	TOV-3041G	130	190.819	9027.65	152	2.86007	3.06007	27	1.16923	0.207692	22	37	16.9231	28.4615
Plate19.4.2_F3	Plate19.4.2	3	Plate19	Stain1	TOV-3041G	116	202.324	10916.2	97	2.82296	3.08257	26	0.836207	0.224138	17	19	14.6552	16.3793
Plate19.4.3_F1	Plate19.4.3	1	Plate19	Stain1	TOV-3041G	74	214.373	9296.2	81	2.81907	2.90257	11	1.09459	0.148649	10	19	13.5135	25.6757
Plate19.4.3_F3	Plate19.4.3	3	Plate19	Stain1	TOV-3041G	60	230.654	10078.4	39	2.88684	3.06007	7	0.65	0.116667	7	7	11.6667	11.6667
Plate19.4.3_F2	Plate19.4.3	2	Plate19	Stain1	TOV-3041G	45	211.03	9923.96	47	2.85814	3.02632	3	1.04444	0.0666667	2	14	4.44444	31.1111
Plate19.4.3_F5	Plate19.4.3	5	Plate19	Stain1	TOV-3041G	111	206.401	10072.9	125	2.92275	3.06007	24	1.12613	0.216216	13	26	11.7117	23.4234
Plate19.4.3_F4	Plate19.4.3	4	Plate19	Stain1	TOV-3041G	48	215.433	9659.97	40	2.97157	3.07132	17	0.833333	0.354167	10	10	20.8333	20.8333
Plate19.5.1_F5	Plate19.5.1	5	Plate19	Stain1	TOV-3133G	50	136.084	12323.3	72	2.98766	3.08257	9	1.44	0.18	7	17	14	34
Plate19.5.1_F4	Plate19.5.1	4	Plate19	Stain1	TOV-3133G	39	111.261	7790.58	48	2.96977	3.08257	0	1.23077	0	0	8	0	20.5128
Plate19.5.1_F1	Plate19.5.1	1	Plate19	Stain1	TOV-3133G	40	151.455	10671.5	88	2.99623	3.06757	5	2.2	0.125	4	18	10	45
Plate19.5.1_F3	Plate19.5.1	3	Plate19	Stain1	TOV-3133G	53	112.18	10206	92	2.95253	3.08069	5	1.73585	0.0943396	5	28	9.43396	52.8302
Plate19.5.2_F3	Plate19.5.2	3	Plate19	Stain1	TOV-3133G	47	153.593	11146	81	2.93105	3.08257	6	1.7234	0.12766	5	23	10.6383	48.9362
Plate19.5.3_F3	Plate19.5.3	3	Plate19	Stain1	TOV-3133G	50	155.659	14249.3	94	2.98735	3.07132	35	1.88	0.7	11	26	22	52
Plate21.1.1_F1	Plate21.1.1	1	Plate21	Stain1	SNU-119	87	145.551	10654.1	113	2.9274	3.06034	35	1.29885	0.402299	18	29	20.6897	33.3333
Plate21.1.2_F1	Plate21.1.2	1	Plate21	Stain1	SNU-119	157	167.783	11889.6	186	2.94581	3.06034	47	1.18471	0.299363	32	54	20.3822	34.3949
Plate21.2.1_F5	Plate21.2.1	5	Plate21	Stain1	JHOS-2	64	192.229	9019.3	36	3.05876	3.08284	13	0.5625	0.203125	8	2	12.5	3.125
Plate21.2.1_F4	Plate21.2.1	4	Plate21	Stain1	JHOS-2	56	234.781	10253.1	51	3.01607	3.08284	5	0.910714	0.0892857	5	5	8.92857	8.92857
Plate21.2.1_F2	Plate21.2.1	2	Plate21	Stain1	JHOS-2	30	153.993	9496.26	19	2.98048	3.08284	7	0.633333	0.233333	6	1	20	3.33333
Plate21.2.1_F3	Plate21.2.1	3	Plate21	Stain1	JHOS-2	65	182.537	11093.6	51	3.00817	3.08284	11	0.784615	0.169231	10	7	15.3846	10.7692
Plate21.2.1_F1	Plate21.2.1	1	Plate21	Stain1	JHOS-2	75	164.833	13576.2	47	3.03298	3.08284	10	0.626667	0.133333	10	3	13.3333	4
Plate21.2.2_F3	Plate21.2.2	3	Plate21	Stain1	JHOS-2	60	139.776	9890.81	30	2.94741	3.08284	8	0.5	0.133333	5	3	8.33333	5
Plate21.2.2_F1	Plate21.2.2	1	Plate21	Stain1	JHOS-2	37	164.161	9413.64	14	2.93376	3.0322	1	0.378378	0.027027	1	2	2.7027	5.40541
Plate21.2.3_F5	Plate21.2.3	5	Plate21	Stain1	JHOS-2	81	141.631	10547.9	58	2.96514	3.08284	10	0.716049	0.123457	6	9	7.40741	11.1111
Plate21.2.3_F1	Plate21.2.3	1	Plate21	Stain1	JHOS-2	57	192.076	8629.79	28	3.0095	3.08284	4	0.491228	0.0701754	4	1	7.01754	1.75439
Plate21.2.3_F3	Plate21.2.3	3	Plate21	Stain1	JHOS-2	70	189.523	11469.1	54	3.05363	3.08284	10	0.771429	0.142857	9	7	12.8571	10
Plate21.2.3_F2	Plate21.2.3	2	Plate21	Stain1	JHOS-2	61	158.675	8512.69	39	2.98521	3.08284	10	0.639344	0.163934	10	6	16.3934	9.83607
Plate21.3.1_F3	Plate21.3.1	3	Plate21	Stain1	Kuramochi	103	157.688	10185	96	2.98549	3.08284	19	0.932039	0.184466	15	18	14.5631	17.4757
Plate21.3.1_F1	Plate21.3.1	1	Plate21	Stain1	Kuramochi	150	144.234	9571.28	173	2.95058	3.08284	10	1.15333	0.0666667	9	51	6	34
Plate21.3.1_F2	Plate21.3.1	2	Plate21	Stain1	Kuramochi	210	132.261	9494.79	253	2.98797	3.08284	39	1.20476	0.185714	30	57	14.2857	27.1429
Plate21.3.1_F5	Plate21.3.1	5	Plate21	Stain1	Kuramochi	153	140.842	9814.47	175	2.95518	3.08284	16	1.14379	0.104575	15	46	9.80392	30.0654
Plate21.3.1_F4	Plate21.3.1	4	Plate21	Stain1	Kuramochi	128	143.398	9113.2	137	2.99032	3.08284	24	1.07031	0.1875	16	31	12.5	24.2188
Plate21.3.2_F3	Plate21.3.2	3	Plate21	Stain1	Kuramochi	132	160.148	9611.28	162	2.9552	3.08284	12	1.22727	0.0909091	10	47	7.57576	35.6061
Plate21.3.2_F4	Plate21.3.2	4	Plate21	Stain1	Kuramochi	120	167.22	9189.65	132	2.98619	3.08284	24	1.1	0.2	9	30	7.5	25
Plate21.3.2_F1	Plate21.3.2	1	Plate21	Stain1	Kuramochi	160	146.471	10296.1	188	2.96423	3.08284	17	1.175	0.10625	14	46	8.75	28.75
Plate21.3.2_F2	Plate21.3.2	2	Plate21	Stain1	Kuramochi	127	151.105	9494.39	173	2.94995	3.08284	24	1.3622	0.188976	16	45	12.5984	35.4331
Plate21.3.2_F5	Plate21.3.2	5	Plate21	Stain1	Kuramochi	142	146.115	9307.24	168	2.94492	3.08284	26	1.1831	0.183099	22	41	15.493	28.8732
Plate21.3.3_F3	Plate21.3.3	3	Plate21	Stain1	Kuramochi	133	139.276	9528.46	168	2.97194	3.08284	12	1.26316	0.0902256	12	46	9.02256	34.5865
Plate21.3.3_F5	Plate21.3.3	5	Plate21	Stain1	Kuramochi	149	141.385	10025.6	166	2.98867	3.08284	15	1.11409	0.100671	8	36	5.36913	24.1611
Plate21.3.3_F2	Plate21.3.3	2	Plate21	Stain1	Kuramochi	117	137.333	9368.47	123	2.97678	3.08284	18	1.05128	0.153846	16	29	13.6752	24.7863
Plate21.3.3_F1	Plate21.3.3	1	Plate21	Stain1	Kuramochi	137	138.985	9612.39	149	2.99013	3.08284	10	1.08759	0.0729927	9	32	6.56934	23.3577
Plate21.3.3_F4	Plate21.3.3	4	Plate21	Stain1	Kuramochi	160	139.237	9455.41	194	2.98483	3.08284	21	1.2125	0.13125	18	50	11.25	31.25
Plate22.1.1_F3	Plate22.1.1	3	Plate22	Stain1	TYK-nu	58	105.94	12530.7	64	3.03201	3.08267	17	1.10345	0.293103	8	10	13.7931	17.2414
Plate22.1.1_F5	Plate22.1.1	5	Plate22	Stain1	TYK-nu	30	103.943	16751.8	47	3.00788	3.08267	7	1.56667	0.233333	7	15	23.3333	50
Plate22.1.1_F2	Plate22.1.1	2	Plate22	Stain1	TYK-nu	75	111.491	9049.37	110	3.00977	3.08267	13	1.46667	0.173333	10	20	13.3333	26.6667
Plate22.1.1_F1	Plate22.1.1	1	Plate22	Stain1	TYK-nu	211	87.8663	7254.3	239	3.04953	3.08267	38	1.1327	0.180095	29	50	13.7441	23.6967
Plate22.1.2_F5	Plate22.1.2	5	Plate22	Stain1	TYK-nu	66	114.132	12759.5	115	3.02753	3.08267	29	1.74242	0.439394	14	28	21.2121	42.4242
Plate22.1.2_F4	Plate22.1.2	4	Plate22	Stain1	TYK-nu	38	101.799	14214.3	49	3.06359	3.08267	21	1.28947	0.552632	8	9	21.0526	23.6842
Plate22.1.2_F3	Plate22.1.2	3	Plate22	Stain1	TYK-nu	58	117.722	11614.1	77	2.98195	3.08267	8	1.32759	0.137931	7	16	12.069	27.5862
Plate22.1.2_F1	Plate22.1.2	1	Plate22	Stain1	TYK-nu	128	97.7014	7598.23	187	3.01007	3.08267	22	1.46094	0.171875	18	46	14.0625	35.9375
Plate22.1.3_F4	Plate22.1.3	4	Plate22	Stain1	TYK-nu	64	96.2242	12582.4	74	2.98138	3.08267	17	1.15625	0.265625	10	18	15.625	28.125
Plate22.1.3_F1	Plate22.1.3	1	Plate22	Stain1	TYK-nu	184	92.7583	7366.45	236	3.03899	3.08267	38	1.28261	0.206522	35	58	19.0217	31.5217
Plate22.1.3_F3	Plate22.1.3	3	Plate22	Stain1	TYK-nu	87	112.95	10836	97	3.03819	3.08267	9	1.11494	0.103448	8	16	9.1954	18.3908
Plate22.1.3_F2	Plate22.1.3	2	Plate22	Stain1	TYK-nu	76	102.011	11385	118	3.033	3.08267	5	1.55263	0.0657895	5	27	6.57895	35.5263
Plate22.2.1_F5	Plate22.2.1	5	Plate22	Stain1	TYK-nu.CP-r	70	158.728	12148.1	77	3.04661	3.08267	18	1.1	0.257143	15	11	21.4286	15.7143
Plate22.2.1_F3	Plate22.2.1	3	Plate22	Stain1	TYK-nu.CP-r	88	132.278	7933.49	100	3.06044	3.08267	25	1.13636	0.284091	20	16	22.7273	18.1818
Plate22.2.1_F1	Plate22.2.1	1	Plate22	Stain1	TYK-nu.CP-r	133	128.633	8191.23	131	3.04701	3.08267	21	0.984962	0.157895	15	13	11.2782	9.77444
Plate22.2.1_F2	Plate22.2.1	2	Plate22	Stain1	TYK-nu.CP-r	167	122.1	6227.59	163	3.07472	3.08267	66	0.976048	0.39521	45	19	26.9461	11.3772
Plate22.2.1_F4	Plate22.2.1	4	Plate22	Stain1	TYK-nu.CP-r	162	127.751	7452.61	162	3.03643	3.08267	61	1	0.376543	44	25	27.1605	15.4321
Plate22.2.2_F3	Plate22.2.2	3	Plate22	Stain1	TYK-nu.CP-r	105	121.53	9597.48	111	3.06778	3.08267	14	1.05714	0.133333	12	12	11.4286	11.4286
Plate22.2.2_F2	Plate22.2.2	2	Plate22	Stain1	TYK-nu.CP-r	234	129.314	5724.32	249	3.06248	3.08267	26	1.0641	0.111111	23	42	9.82906	17.9487
Plate22.2.2_F1	Plate22.2.2	1	Plate22	Stain1	TYK-nu.CP-r	138	173.945	7665.24	147	3.021	3.08267	30	1.06522	0.217391	14	21	10.1449	15.2174
Plate22.2.2_F5	Plate22.2.2	5	Plate22	Stain1	TYK-nu.CP-r	167	145.249	9788.74	160	3.04554	3.08267	26	0.958084	0.155689	22	16	13.1737	9.58084
Plate22.2.2_F4	Plate22.2.2	4	Plate22	Stain1	TYK-nu.CP-r	46	125.784	10473	46	3.04004	3.08267	14	1	0.304348	7	8	15.2174	17.3913
Plate22.2.3_F4	Plate22.2.3	4	Plate22	Stain1	TYK-nu.CP-r	115	128.91	10266	112	3.05021	3.08267	15	0.973913	0.130435	14	13	12.1739	11.3043
Plate22.2.3_F1	Plate22.2.3	1	Plate22	Stain1	TYK-nu.CP-r	183	114.807	7700.44	183	3.05819	3.08267	16	1	0.0874317	15	17	8.19672	9.28962
Plate22.2.3_F3	Plate22.2.3	3	Plate22	Stain1	TYK-nu.CP-r	221	136.082	6999.83	211	3.04182	3.08267	29	0.954751	0.131222	25	16	11.3122	7.23982
Plate22.2.3_F5	Plate22.2.3	5	Plate22	Stain1	TYK-nu.CP-r	245	126.916	6720.11	246	3.04826	3.08267	35	1.00408	0.142857	31	25	12.6531	10.2041
Plate22.2.3_F2	Plate22.2.3	2	Plate22	Stain1	TYK-nu.CP-r	252	126.573	5465.96	257	3.03908	3.08267	27	1.01984	0.107143	26	35	10.3175	13.8889
Plate23.1.1_F2	Plate23.1.1	2	Plate23	Stain1	TOV-3133 D	63	255.476	3541.44	47	2.87929	3.01523	3	0.746032	0.047619	2	12	3.1746	19.0476
Plate23.1.1_F5	Plate23.1.1	5	Plate23	Stain1	TOV-3133 D	32	412.883	4713.52	27	2.99919	3.04337	9	0.84375	0.28125	5	6	15.625	18.75
Plate23.1.1_F3	Plate23.1.1	3	Plate23	Stain1	TOV-3133 D	45	353.474	3081.72	51	2.96878	3.03774	4	1.13333	0.0888889	3	16	6.66667	35.5556
Plate23.1.1_F4	Plate23.1.1	4	Plate23	Stain1	TOV-3133 D	45	255.028	2830.11	67	2.93433	3.02086	8	1.48889	0.177778	7	15	15.5556	33.3333
Plate23.1.1_F1	Plate23.1.1	1	Plate23	Stain1	TOV-3133 D	31	368.078	5684.22	28	2.92986	3.01523	6	0.903226	0.193548	5	8	16.129	25.8065
Plate23.1.2_F2	Plate23.1.2	2	Plate23	Stain1	TOV-3133 D	52	325.238	3303.25	41	2.98245	3.06024	8	0.788462	0.153846	7	7	13.4615	13.4615
Plate23.1.2_F3	Plate23.1.2	3	Plate23	Stain1	TOV-3133 D	40	284.209	4121.49	37	2.96037	3.06024	6	0.925	0.15	3	10	7.5	25
Plate23.1.2_F5	Plate23.1.2	5	Plate23	Stain1	TOV-3133 D	62	371.905	5209.91	43	2.94279	3.03774	20	0.693548	0.322581	12	8	19.3548	12.9032
Plate23.1.2_F4	Plate23.1.2	4	Plate23	Stain1	TOV-3133 D	46	194.154	3314.95	40	2.96845	3.03774	2	0.869565	0.0434783	2	10	4.34783	21.7391
Plate23.1.3_F1	Plate23.1.3	1	Plate23	Stain1	TOV-3133 D	40	377.237	5809.57	61	2.85562	2.98148	1	1.525	0.025	1	17	2.5	42.5
Plate23.1.3_F2	Plate23.1.3	2	Plate23	Stain1	TOV-3133 D	31	237.05	3189.25	12	2.94548	3.06024	3	0.387097	0.0967742	3	2	9.67742	6.45161
Plate23.1.3_F3	Plate23.1.3	3	Plate23	Stain1	TOV-3133 D	43	276.236	3806.2	39	2.9582	3.03774	9	0.906977	0.209302	6	8	13.9535	18.6047
Plate23.2.1_F1	Plate23.2.1	1	Plate23	Stain1	TOV-3121 EP	53	298.9	7078.86	57	2.95294	3.01523	34	1.07547	0.641509	18	17	33.9623	32.0755
Plate23.2.1_F5	Plate23.2.1	5	Plate23	Stain1	TOV-3121 EP	36	428.132	5727.48	48	3.00461	3.03774	76	1.33333	2.11111	15	14	41.6667	38.8889
Plate23.2.1_F2	Plate23.2.1	2	Plate23	Stain1	TOV-3121 EP	100	182.105	8338.63	124	2.99884	3.06024	25	1.24	0.25	16	31	16	31
Plate23.2.1_F3	Plate23.2.1	3	Plate23	Stain1	TOV-3121 EP	30	329.972	4879.04	49	2.97566	3.02649	9	1.63333	0.3	8	16	26.6667	53.3333
Plate23.2.1_F4	Plate23.2.1	4	Plate23	Stain1	TOV-3121 EP	61	203.125	6661.31	77	2.96428	3.03774	8	1.2623	0.131148	7	24	11.4754	39.3443
Plate23.2.2_F2	Plate23.2.2	2	Plate23	Stain1	TOV-3121 EP	60	219.562	6246.23	65	2.923	3.01523	30	1.08333	0.5	12	14	20	23.3333
Plate23.2.2_F5	Plate23.2.2	5	Plate23	Stain1	TOV-3121 EP	49	310.217	5250.21	46	3.00854	3.01523	20	0.938776	0.408163	13	11	26.5306	22.449
Plate23.2.2_F1	Plate23.2.2	1	Plate23	Stain1	TOV-3121 EP	54	289.143	6045.76	45	2.98207	3.01523	36	0.833333	0.666667	23	10	42.5926	18.5185
Plate23.2.2_F3	Plate23.2.2	3	Plate23	Stain1	TOV-3121 EP	49	355.652	4275.73	58	2.9142	3.01523	17	1.18367	0.346939	10	17	20.4082	34.6939
Plate23.2.2_F4	Plate23.2.2	4	Plate23	Stain1	TOV-3121 EP	51	275.465	4525.71	55	2.93499	3.03212	6	1.07843	0.117647	6	16	11.7647	31.3725
Plate23.2.3_F1	Plate23.2.3	1	Plate23	Stain1	TOV-3121 EP	41	247.729	6514.34	34	2.87034	2.97023	10	0.829268	0.243902	8	10	19.5122	24.3902
Plate23.2.3_F5	Plate23.2.3	5	Plate23	Stain1	TOV-3121 EP	39	304.47	6152.72	32	2.98969	3.04224	25	0.820513	0.641026	11	8	28.2051	20.5128
Plate23.2.3_F2	Plate23.2.3	2	Plate23	Stain1	TOV-3121 EP	56	242.394	5756.39	57	2.94309	3.01523	8	1.01786	0.142857	7	12	12.5	21.4286
Plate23.2.3_F4	Plate23.2.3	4	Plate23	Stain1	TOV-3121 EP	51	265.63	4658.26	45	2.96176	3.03774	6	0.882353	0.117647	6	12	11.7647	23.5294
Plate25.1.1_F4	Plate25.1.1	4	Plate25	Stain1	TOV-3041G	162	197.141	7282.56	202	2.87549	3.02108	37	1.24691	0.228395	26	57	16.0494	35.1852
Plate25.1.1_F2	Plate25.1.1	2	Plate25	Stain1	TOV-3041G	186	193.006	7713.85	252	2.91203	3.0042	31	1.35484	0.166667	21	74	11.2903	39.7849
Plate25.1.1_F5	Plate25.1.1	5	Plate25	Stain1	TOV-3041G	143	221.375	7727.81	166	2.96881	3.06983	32	1.16084	0.223776	20	42	13.986	29.3706
Plate25.1.1_F1	Plate25.1.1	1	Plate25	Stain1	TOV-3041G	156	212.503	7965.52	199	2.87811	3.02671	38	1.27564	0.24359	31	56	19.8718	35.8974
Plate25.1.1_F3	Plate25.1.1	3	Plate25	Stain1	TOV-3041G	188	192.408	7979.91	213	2.94388	3.06046	24	1.13298	0.12766	20	60	10.6383	31.9149
Plate25.1.2_F2	Plate25.1.2	2	Plate25	Stain1	TOV-3041G	187	195.316	7448.38	236	2.9198	3.06046	40	1.26203	0.213904	22	66	11.7647	35.2941
Plate25.1.2_F5	Plate25.1.2	5	Plate25	Stain1	TOV-3041G	158	210.629	7724.75	196	2.9014	3.03796	27	1.24051	0.170886	18	47	11.3924	29.7468
Plate25.1.2_F4	Plate25.1.2	4	Plate25	Stain1	TOV-3041G	173	196.523	7491.45	228	2.89896	2.99295	19	1.31792	0.109827	17	63	9.82659	36.4162
Plate25.1.2_F1	Plate25.1.2	1	Plate25	Stain1	TOV-3041G	152	214.455	8030.63	242	2.83666	2.9592	16	1.59211	0.105263	15	72	9.86842	47.3684
Plate25.1.2_F3	Plate25.1.2	3	Plate25	Stain1	TOV-3041G	173	203.32	8311.02	221	2.8863	3.02671	29	1.27746	0.16763	21	57	12.1387	32.948
Plate25.1.3_F5	Plate25.1.3	5	Plate25	Stain1	TOV-3041G	159	213.188	7429.5	204	2.8756	3.02483	27	1.28302	0.169811	20	61	12.5786	38.3648
Plate25.1.3_F1	Plate25.1.3	1	Plate25	Stain1	TOV-3041G	168	196.311	8151.82	250	2.87079	3.0042	19	1.4881	0.113095	17	72	10.119	42.8571
Plate25.1.3_F4	Plate25.1.3	4	Plate25	Stain1	TOV-3041G	170	199.998	7384.57	238	2.89333	3.03796	20	1.4	0.117647	20	66	11.7647	38.8235
Plate25.1.3_F2	Plate25.1.3	2	Plate25	Stain1	TOV-3041G	155	202.888	7449.12	209	2.91863	3.04546	16	1.34839	0.103226	13	64	8.3871	41.2903
Plate25.1.3_F3	Plate25.1.3	3	Plate25	Stain1	TOV-3041G	188	186.165	8353.18	207	2.92504	3.06046	23	1.10106	0.12234	17	54	9.04255	28.7234
Plate25.2.1_F2	Plate25.2.1	2	Plate25	Stain1	TOV-1946	40	130.638	10534.9	44	3.0389	3.08297	3	1.1	0.075	3	10	7.5	25
Plate25.2.1_F3	Plate25.2.1	3	Plate25	Stain1	TOV-1946	70	93.4775	11622	78	3.03185	3.08297	0	1.11429	0	0	16	0	22.8571
Plate25.2.1_F5	Plate25.2.1	5	Plate25	Stain1	TOV-1946	50	97.7966	12433.6	46	3.0095	3.08297	6	0.92	0.12	6	9	12	18
Plate25.2.1_F1	Plate25.2.1	1	Plate25	Stain1	TOV-1946	91	112.304	11077.8	101	3.02037	3.08297	10	1.10989	0.10989	10	19	10.989	20.8791
Plate25.2.2_F5	Plate25.2.2	5	Plate25	Stain1	TOV-1946	95	122.984	11405.2	129	2.98146	3.08297	14	1.35789	0.147368	13	32	13.6842	33.6842
Plate25.2.2_F3	Plate25.2.2	3	Plate25	Stain1	TOV-1946	33	96.9187	14896.5	49	2.86462	3.08297	5	1.48485	0.151515	5	14	15.1515	42.4242
Plate25.2.2_F2	Plate25.2.2	2	Plate25	Stain1	TOV-1946	76	98.7879	11361	79	3.04948	3.08297	13	1.03947	0.171053	12	18	15.7895	23.6842
Plate25.2.2_F1	Plate25.2.2	1	Plate25	Stain1	TOV-1946	98	104.712	12455.5	127	3.00885	3.08297	30	1.29592	0.306122	22	31	22.449	31.6327
Plate25.2.3_F5	Plate25.2.3	5	Plate25	Stain1	TOV-1946	42	102.436	11900.8	53	2.99247	3.06046	8	1.2619	0.190476	7	15	16.6667	35.7143
Plate25.2.3_F1	Plate25.2.3	1	Plate25	Stain1	TOV-1946	92	101.015	12403.8	103	3.02887	3.08297	20	1.11957	0.217391	14	20	15.2174	21.7391
Plate30.1.1_F1	Plate30.1.1	1	Plate30	Stain1	TOV-3121 EP	61	231.94	8896.25	94	2.9172	3.03767	29	1.54098	0.47541	19	29	31.1475	47.541
Plate30.1.1_F4	Plate30.1.1	4	Plate30	Stain1	TOV-3121 EP	40	228.594	9038.07	66	2.98449	3.03767	10	1.65	0.25	7	19	17.5	47.5
Plate30.1.2_F2	Plate30.1.2	2	Plate30	Stain1	TOV-3121 EP	42	251.638	8516.88	49	2.94563	2.98141	26	1.16667	0.619048	12	13	28.5714	30.9524
Plate30.1.2_F1	Plate30.1.2	1	Plate30	Stain1	TOV-3121 EP	58	224.972	9407.3	86	2.97995	3.03767	34	1.48276	0.586207	16	21	27.5862	36.2069
Plate30.1.3_F4	Plate30.1.3	4	Plate30	Stain1	TOV-3121 EP	45	233.39	9496.68	60	2.96646	3.04142	9	1.33333	0.2	9	17	20	37.7778
Plate30.1.3_F1	Plate30.1.3	1	Plate30	Stain1	TOV-3121 EP	46	232.466	10855.9	63	2.95307	3.05455	24	1.36957	0.521739	15	21	32.6087	45.6522
Plate30.1.3_F2	Plate30.1.3	2	Plate30	Stain1	TOV-3121 EP	31	294.139	10881.6	41	2.8897	3.02641	26	1.32258	0.83871	12	12	38.7097	38.7097
Plate30.2.2_F1	Plate30.2.2	1	Plate30	Stain1	TOV-3133G	71	139.398	9067.09	106	2.93655	3.06017	22	1.49296	0.309859	18	34	25.3521	47.8873
Plate30.2.2_F2	Plate30.2.2	2	Plate30	Stain1	TOV-3133G	130	144.74	6712.48	154	2.93129	3.08267	53	1.18462	0.407692	28	40	21.5385	30.7692
Plate30.2.2_F4	Plate30.2.2	4	Plate30	Stain1	TOV-3133G	167	165.287	5034.48	222	2.89502	3.05517	41	1.32934	0.245509	30	61	17.9641	36.5269
Plate30.2.2_F5	Plate30.2.2	5	Plate30	Stain1	TOV-3133G	42	135.28	11635.3	56	2.86374	3.03767	25	1.33333	0.595238	15	15	35.7143	35.7143
Plate30.2.2_F3	Plate30.2.2	3	Plate30	Stain1	TOV-3133G	58	148.824	13040.8	74	2.85989	3.03767	17	1.27586	0.293103	13	20	22.4138	34.4828
Plate30.2.3_F3	Plate30.2.3	3	Plate30	Stain1	TOV-3133G	151	159.963	6674.63	168	2.93436	3.07705	25	1.11258	0.165563	18	39	11.9205	25.8278
Plate30.2.3_F4	Plate30.2.3	4	Plate30	Stain1	TOV-3133G	221	166.282	4000.61	284	2.91116	3.06017	19	1.28507	0.0859729	18	71	8.1448	32.1267
Plate30.2.3_F5	Plate30.2.3	5	Plate30	Stain1	TOV-3133G	195	129.84	5966.86	220	2.93316	3.08267	38	1.12821	0.194872	26	54	13.3333	27.6923
Plate30.2.3_F2	Plate30.2.3	2	Plate30	Stain1	TOV-3133G	282	142.942	3835.01	322	2.93818	3.08267	27	1.14184	0.0957447	25	83	8.86525	29.4326
Plate30.2.3_F1	Plate30.2.3	1	Plate30	Stain1	TOV-3133G	283	144.292	3649.31	327	2.90849	3.06017	44	1.15548	0.155477	38	81	13.4276	28.6219
Plate30.3.2_F1	Plate30.3.2	1	Plate30	Stain1	TOV-2929 D	99	89.1248	7707.86	116	2.96132	3.06017	257	1.17172	2.59596	54	35	54.5455	35.3535
Plate30.3.3_F1	Plate30.3.3	1	Plate30	Stain1	TOV-2929 D	43	122.085	11217.6	54	2.93335	3.02079	74	1.25581	1.72093	16	13	37.2093	30.2326
Plate30.4.1_F1	Plate30.4.1	1	Plate30	Stain1	TOV-2978 G	67	309.196	7389.78	125	2.95887	3.06017	40	1.86567	0.597015	26	42	38.806	62.6866
Plate30.4.1_F5	Plate30.4.1	5	Plate30	Stain1	TOV-2978 G	48	337.383	7420.65	81	2.93656	3.05455	13	1.6875	0.270833	11	26	22.9167	54.1667
Plate30.4.1_F4	Plate30.4.1	4	Plate30	Stain1	TOV-2978 G	36	351.041	9114.59	68	3.02478	3.06392	52	1.88889	1.44444	22	20	61.1111	55.5556
Plate30.4.2_F4	Plate30.4.2	4	Plate30	Stain1	TOV-2978 G	50	284.725	10864.2	83	2.9829	3.03767	77	1.66	1.54	25	32	50	64
Plate30.4.2_F1	Plate30.4.2	1	Plate30	Stain1	TOV-2978 G	77	228.47	8926.03	115	3.015	3.06242	12	1.49351	0.155844	11	34	14.2857	44.1558
Plate30.4.2_F5	Plate30.4.2	5	Plate30	Stain1	TOV-2978 G	42	351.581	9005.34	69	3.0234	3.06017	25	1.64286	0.595238	15	24	35.7143	57.1429
Plate30.4.3_F5	Plate30.4.3	5	Plate30	Stain1	TOV-2978 G	67	262.157	8287.87	87	2.97385	3.03767	49	1.29851	0.731343	26	26	38.806	38.806
Plate30.4.3_F1	Plate30.4.3	1	Plate30	Stain1	TOV-2978 G	47	284.297	9460.6	62	2.97193	3.03767	21	1.31915	0.446809	13	17	27.6596	36.1702
Plate31.1.1_F4	Plate31.1.1	4	Plate31	Stain1	TOV-2881 EP	98	183.698	6267.31	142	2.93275	3.06011	30	1.44898	0.306122	19	45	19.3878	45.9184
Plate31.1.1_F2	Plate31.1.1	2	Plate31	Stain1	TOV-2881 EP	79	197.575	6641.64	101	2.98435	3.07136	19	1.27848	0.240506	15	37	18.9873	46.8354
Plate31.1.1_F1	Plate31.1.1	1	Plate31	Stain1	TOV-2881 EP	55	166.713	9041.42	84	2.88922	3.04886	19	1.52727	0.345455	13	27	23.6364	49.0909
Plate31.1.1_F3	Plate31.1.1	3	Plate31	Stain1	TOV-2881 EP	49	181.318	10593.4	86	2.93509	3.04886	8	1.7551	0.163265	8	27	16.3265	55.102
Plate31.1.1_F5	Plate31.1.1	5	Plate31	Stain1	TOV-2881 EP	45	232.947	9873.64	66	2.97688	3.06574	21	1.46667	0.466667	12	21	26.6667	46.6667
Plate31.1.2_F3	Plate31.1.2	3	Plate31	Stain1	TOV-2881 EP	93	193.207	9260.33	150	2.98145	3.07136	35	1.6129	0.376344	19	48	20.4301	51.6129
Plate31.1.2_F2	Plate31.1.2	2	Plate31	Stain1	TOV-2881 EP	101	199.707	6470.22	120	2.97943	3.08261	21	1.18812	0.207921	16	33	15.8416	32.6733
Plate31.1.2_F5	Plate31.1.2	5	Plate31	Stain1	TOV-2881 EP	55	202.507	11477.5	77	2.9381	3.07136	4	1.4	0.0727273	4	25	7.27273	45.4545
Plate31.1.2_F4	Plate31.1.2	4	Plate31	Stain1	TOV-2881 EP	68	228.98	8324.85	97	2.93826	3.08261	17	1.42647	0.25	8	31	11.7647	45.5882
Plate31.1.3_F4	Plate31.1.3	4	Plate31	Stain1	TOV-2881 EP	47	220.06	10095	75	2.97384	3.08261	17	1.59574	0.361702	9	23	19.1489	48.9362
Plate31.1.3_F3	Plate31.1.3	3	Plate31	Stain1	TOV-2881 EP	81	185.937	10459.1	119	2.99514	3.06011	24	1.46914	0.296296	18	36	22.2222	44.4444
Plate31.1.3_F2	Plate31.1.3	2	Plate31	Stain1	TOV-2881 EP	139	188.791	6223.69	191	2.96708	3.08261	31	1.3741	0.223022	24	58	17.2662	41.7266
Plate31.1.3_F1	Plate31.1.3	1	Plate31	Stain1	TOV-2881 EP	66	207.692	10393.6	102	2.94368	3.03761	18	1.54545	0.272727	16	33	24.2424	50
Plate31.1.3_F5	Plate31.1.3	5	Plate31	Stain1	TOV-2881 EP	50	210.492	10815.8	67	2.9828	3.08261	21	1.34	0.42	14	15	28	30
Plate31.2.1_F2	Plate31.2.1	2	Plate31	Stain1	TOV-2295	62	170.803	7916.47	85	3.01665	3.08261	7	1.37097	0.112903	7	17	11.2903	27.4194
Plate31.2.1_F3	Plate31.2.1	3	Plate31	Stain1	TOV-2295	46	165.445	10649.8	65	2.97416	3.04886	6	1.41304	0.130435	6	17	13.0435	36.9565
Plate31.2.1_F1	Plate31.2.1	1	Plate31	Stain1	TOV-2295	58	154.77	9982.53	75	2.93979	3.05449	8	1.2931	0.137931	8	19	13.7931	32.7586
Plate31.2.2_F4	Plate31.2.2	4	Plate31	Stain1	TOV-2295	96	181.421	11506	139	2.88687	3.03386	11	1.44792	0.114583	11	40	11.4583	41.6667
Plate31.2.2_F1	Plate31.2.2	1	Plate31	Stain1	TOV-2295	36	184.985	13372.5	50	2.97333	3.06574	8	1.38889	0.222222	6	11	16.6667	30.5556
Plate31.2.2_F2	Plate31.2.2	2	Plate31	Stain1	TOV-2295	117	164.297	8690.28	161	2.88926	3.03986	26	1.37607	0.222222	24	48	20.5128	41.0256
Plate31.2.3_F3	Plate31.2.3	3	Plate31	Stain1	TOV-2295	88	186.26	11387.4	110	2.88805	3.03761	10	1.25	0.113636	10	30	11.3636	34.0909
Plate31.2.3_F2	Plate31.2.3	2	Plate31	Stain1	TOV-2295	70	158.858	9324.69	95	2.87775	3.03761	10	1.35714	0.142857	9	27	12.8571	38.5714
Plate31.2.3_F5	Plate31.2.3	5	Plate31	Stain1	TOV-2295	39	162.755	11988.6	60	2.98931	3.06011	7	1.53846	0.179487	3	12	7.69231	30.7692
Plate31.2.3_F4	Plate31.2.3	4	Plate31	Stain1	TOV-2295	79	166.248	10120.9	110	2.92904	3.06011	19	1.39241	0.240506	19	30	24.0506	37.9747
Plate31.3.1_F3	Plate31.3.1	3	Plate31	Stain1	TOV-3133 D	53	191.88	11625.9	70	2.99136	3.08261	1	1.32075	0.0188679	1	19	1.88679	35.8491
Plate31.3.1_F2	Plate31.3.1	2	Plate31	Stain1	TOV-3133 D	135	153.952	6750.71	207	2.91527	3.03761	10	1.53333	0.0740741	10	56	7.40741	41.4815
Plate31.3.1_F5	Plate31.3.1	5	Plate31	Stain1	TOV-3133 D	62	186.703	9612.01	61	2.99392	3.06011	13	0.983871	0.209677	8	15	12.9032	24.1935
Plate31.3.1_F4	Plate31.3.1	4	Plate31	Stain1	TOV-3133 D	35	204.477	12184.5	45	2.92144	3.02261	2	1.28571	0.0571429	2	11	5.71429	31.4286
Plate31.3.1_F1	Plate31.3.1	1	Plate31	Stain1	TOV-3133 D	31	235.175	10233.6	66	2.8299	2.98136	5	2.12903	0.16129	5	18	16.129	58.0645
Plate31.3.2_F2	Plate31.3.2	2	Plate31	Stain1	TOV-3133 D	58	212.186	9999.4	90	2.86959	3.00948	8	1.55172	0.137931	7	28	12.069	48.2759
Plate31.3.2_F3	Plate31.3.2	3	Plate31	Stain1	TOV-3133 D	88	213.93	10123.1	106	2.98084	3.08261	10	1.20455	0.113636	9	26	10.2273	29.5455
Plate31.3.2_F4	Plate31.3.2	4	Plate31	Stain1	TOV-3133 D	125	168.086	11402.4	165	2.9709	3.08261	27	1.32	0.216	13	45	10.4	36
Plate31.3.2_F5	Plate31.3.2	5	Plate31	Stain1	TOV-3133 D	77	172.493	10627.5	92	2.9981	3.08261	17	1.19481	0.220779	16	20	20.7792	25.974
Plate31.3.2_F1	Plate31.3.2	1	Plate31	Stain1	TOV-3133 D	37	274.338	8885.69	56	2.97272	3.08261	13	1.51351	0.351351	7	19	18.9189	51.3514
Plate31.3.3_F4	Plate31.3.3	4	Plate31	Stain1	TOV-3133 D	108	186.008	6382.33	162	2.93215	3.06011	9	1.5	0.0833333	9	39	8.33333	36.1111
Plate31.3.3_F1	Plate31.3.3	1	Plate31	Stain1	TOV-3133 D	79	204.141	8856.92	162	2.93886	3.02636	21	2.05063	0.265823	14	46	17.7215	58.2278
Plate31.3.3_F3	Plate31.3.3	3	Plate31	Stain1	TOV-3133 D	81	170.267	8515.69	112	2.95497	3.06573	11	1.38272	0.135802	9	30	11.1111	37.037
Plate31.3.3_F5	Plate31.3.3	5	Plate31	Stain1	TOV-3133 D	105	181.343	8588.84	157	2.95361	3.07136	11	1.49524	0.104762	11	45	10.4762	42.8571
Plate31.3.3_F2	Plate31.3.3	2	Plate31	Stain1	TOV-3133 D	134	179.47	7164.06	165	2.92755	3.06011	8	1.23134	0.0597015	7	46	5.22388	34.3284

## Sheet: figure6c
Cell.Type	% CA cells	Nuclei intensity	% MN cells	Mitotic index	% …£H2AX cells
CAOV3	37.7389	11436.3	16.4711	0.0399598	NA
CAOV4	21.8316	9726.37	12.933	0.031164	NA
COV362	29.7633	11320.7	16.1459	0.0558364	NA
FUOV1	22.3454	10275.7	27.3712	0.0660968	NA
59M	20.1116	9755.96	43.9658	0.0578428	NA
COV318	49.7996	11138.3	30.3229	0.0766291	NA
NIH:OVCAR3	38.4667	11763.7	18.2285	0.0672131	NA
CIOV4	20.6516	11790.2	21.6124	0.109118	NA
CIOV1	29.9105	9643.03	5.84461	0.0356346	NA
CIOV5	24.2767	12056.8	6.20686	0.0536536	NA
CIOV7	28.5819	14149.8	16.9993	0.0373411	NA
OVKATE	25.2421	13967.5	5.33828	0.026973	NA
2774N	21.453	10101.7	6.93962	0.0542842	0.06317
A2780-ADR	5.70502	6951.11	10.0782	0.0129269	0.00562305
A2780-CIS	15.4039	10888.7	3.95483	0.0297823	0.00183571
CIOV2	40.0917	12161.6	8.41102	0.0622121	0.0290888
CIOV3	9.33994	7346.66	19.1581	0.0433271	0.00797872
COV362.4	29.6298	8299.38	10.5556	0.0446553	0.0539417
COV644 NL	48.892	9731.74	6.90435	0.0578253	0.132032
IGROV-1	12.6243	6773.98	3.39218	0.0349714	0.00596571
PEO1	8.26186	4541.02	5.08089	0.027182	0.0404533
PEO14	17.5344	5917.41	19.5147	0.0451402	0.00853676
ES-2	29.1432	10847.9	6.94031	0.0482929	0.123578
HOC-7	25.9486	3415.84	3.67809	0.0212544	0.0483807
OVCAR-8	31.7068	6664.4	9.01946	0.0932031	0.0112281
CIOV6	5.19229	4867.14	14.0232	0.022162	0.00286255
COV413A	13.6907	7456.78	5.26473	0.0320411	0.0605808
PEO16	2.8172	3890.11	8.69182	0.026338	0.0224696
PEO4	6.86543	5182.66	4.37218	0.0221121	0.0582286
PEO6	0.451128	5859.86	2.73324	0.0259165	0.0306972
OAW42 NL	22.7756	7311.52	6.14968	0.0260345	0.0307473
OV17R NL	15.6186	7998.2	10.9199	0.0345784	0.0169252
OVCAR-5	14.5843	8134.3	3.30192	0.028737	0.0478562
PEA1	6.64432	8455.32	14.2393	0.06676	0.0128167
FT194	26.3828	7062.37	7.90578	0.118805	0.0330651
FT246	39.6427	8584.17	19.1254	0.0524826	0.0274097
OAW28 NL	33.2384	11426.1	10.2623	0.114807	0.0468008
OVSAHO	29.0989	9792.47	41.4514	0.0506094	0.0622495
OV-1369(2)	35.5011	10332.3	41.3048	0.0424779	0.10158
OV-1946	29.9556	13000.9	17.4138	0.0692478	0.0336466
OV-2085	20.7425	10054.3	29.6185	0.041221	0.0318455
OV-2085(2)	28.8611	7652.19	20.0828	0.0233063	0.0149191
OV-2978	44.0851	8920.07	21.8283	0.0252036	0.0250208
OV-3133	35.7127	6921.95	18.9666	0.0311175	0.00764027
OV-4453	24.394	7864.24	27.3789	0.0197215	0.0155277
OV-4485	34.7969	8769.41	19.9805	0.0493596	0.023083
OV-2295	30.4532	7546.52	29.7217	0.0455174	0.0477661
OV-2295(2)	35.1504	8505.96	48.9376	0.0522557	0.0467145
OV-3331	30.1505	7653.87	14.3633	0.0278528	0.0499
A2780	42.3068	4202.24	12.1497	0.00904657	0.0075362
OV-90	37.5117	9816.85	24.5439	0.0735113	0.027473
OV-3133(2)	33.2344	7348.19	18.2025	0.029453	0.0212951
OV-866(2)	26.724	6693.03	13.4804	0.0237197	0
OV-90(MesMasson)	50.4431	11295.3	16.0905	0.0470564	0.0276493
TOV-1369M	47.231	9652.64	15.9154	0.0520151	0.0606166
PEA2	33.0574	12047.5	15.9212	0.129054	0.00591716
PEO23	37.0254	7982.36	19.0569	0.0157848	0.0303469
IOSE4	30.6937	7146.3	13.3035	0	0.0766917
TOV-1946	20.9206	11141.6	15.7845	0.0364425	0.0720397
TOV-2835EP	36.7621	10374.6	14.025	0.0949343	0.0185144
TOV-3041G	28.9115	8715.11	13.1293	0.0353388	0.0194462
TOV-3133G	36.3976	8500.2	15.2967	0.0715054	0.0113719
SNU-119	33.8641	11271.9	20.5359	0.0703682	0.0476621
JHOS-2	6.66028	10172.9	11.3507	0.0418356	0.109858
Kuramochi	28.3138	9604.52	10.3304	0.0538499	0.0128188
TYK-nu	30.0667	11161.8	15.2518	0.0801099	0.0466096
TYK-nu.CP-r	12.9316	8156.94	14.9325	0.0285262	0.00884723
TOV-3133 D	31.9955	7020.68	11.0092	0.0677917	NA
TOV-3121 EP	33.2957	7104.92	24.7225	0.053139	NA
TOV-2929 D	32.793	9462.74	45.8774	0.0369048	NA
TOV-2978 G	51.5855	8808.63	36.1624	0.0573968	NA
TOV-2881 EP	45.2893	8995.54	19.371	0.0875608	NA
TOV-2295	35.1789	10493.9	14.2728	0.0834971	NA

## Sheet: figure6d-g
	Cell.Type	meanCAfra	meanCSize	meanMNfra	cell_line	DNA_JBLAB_number	Media	OxygenConditions	Provider	Type	subtype	subtype2	comment
1	CAOV3	37.7389	2.89621	16.4711	CAOV3	JBLAB-6334	DMEM/F-12	0.21	unknown	HGSOC	HGSOC	HGSOC	NA
2	CAOV4	21.8316	2.99344	12.933	CAOV4	JBLAB-6374	L-15	0.21	Jozien Helleman, Netherlands	HGSOC	HGSOC	HGSOC	NA
3	COV362	29.7633	2.87255	16.1459	COV362	JBLAB-6326	DMEM/F-12	0.21	Jozien Helleman, Netherlands	endometrioid ovarian carcinoma	other	endometrioid	NA
4	FUOV1	22.3454	2.89222	27.3712	FUOV1	JBLAB-6350	DMEM/F-12	0.21	DSMZ, ACC444, Lot7, 7.03.2018	HGSOC	HGSOC	HGSOC	NA
5	59M	20.1116	2.98117	43.9658	59M	JBLAB-6324	DMEM/F-12	0.21	Jozien Helleman, Netherlands	HGSOC	HGSOC	HGSOC	NA
6	COV318	49.7996	2.93668	30.3229	COV318	JBLAB-6327	DMEM/F-12	0.21	Jozien Helleman, Netherlands	HGSOC	HGSOC	HGSOC	NA
7	NIH:OVCAR3	38.4667	2.94612	18.2285	NIH:OVCAR3	JBLAB-6348	RPMI 1640	0.21	ATCC	HGSOC	HGSOC	HGSOC	NA
8	CIOV4	20.6516	2.9992	21.6124	CIOV4	JBLAB-6319	DMEM/F-12	0.21	in-house	HGSOC	HGSOC	HGSOC	NA
9	CIOV1	29.9105	2.97996	5.84461	CIOV1	JBLAB-6316	DMEM/F-12	0.21	in-house	HGSOC	HGSOC	HGSOC	NA
10	CIOV5	24.2767	2.92727	6.20686	CIOV5	JBLAB-6320	DMEM/F-12	0.21	in-house	HGSOC	HGSOC	HGSOC	NA
11	CIOV7	28.5819	2.94934	16.9993	CIOV7	JBLAB-6357	DMEM/F-12	0.21	in-house	HGSOC	HGSOC	HGSOC	NA
12	OVKATE	25.2421	2.9531	5.33828	OVKATE	JBLAB-6379	RPMI 1640	0.21	unknown	HGSOC	HGSOC	HGSOC	NA
13	2774N	21.453	2.82459	6.93962	2774	JBLAB-6322	DMEM/F-12	0.21	Jozien Helleman, Netherlands	endometrioid ovarian carcinoma	other	endometrioid	probably
14	A2780-ADR	5.70502	2.96683	10.0782	A2780ADR	JBLAB-6343	RPMI 1640	0.21	Jozien Helleman, Netherlands	unknown	unknown	unknown	catalog as ovarian carcinoma but dubious. This clone is resistant to adriamycin
15	A2780-CIS	15.4039	2.96539	3.95483	A2780CIS	JBLAB-6342	RPMI 1640	0.21	Jozien Helleman, Netherlands	unknown	unknown	unknown	catalog as ovarian carcinoma but dubious. This clone is resistant to cisplatin
16	CIOV2	40.0917	2.94138	8.41102	CIOV2	JBLAB-6381	DMEM/F-12	0.21	in-house	HGSOC	HGSOC	HGSOC	NA
17	CIOV3	9.33994	2.98669	19.1581	CIOV3	JBLAB-6318	DMEM/F-12	0.21	in-house	HGSOC	HGSOC	HGSOC	NA
18	COV362.4	29.6298	2.82759	10.5556	COV362.4	JBLAB-6387	DMEM/F-12	0.21	Jozien Helleman, Netherlands	endometrioid ovarian carcinoma	other	endometrioid	clone from COV362
19	COV644 NL	48.892	2.97475	6.90435	COV644	JBLAB-6341	DMEM/F-12	0.21	Jozien Helleman, Netherlands	ovarian epithelial-mucinous carcinoma	other	mucinous	NA
20	IGROV-1	12.6243	3.01717	3.39218	IGROV1	JBLAB-6351	RPMI 1640	0.21	Jozien Helleman, Netherlands	endometrioid ovarian carcinoma	other	endometrioid	probably
21	PEO1	8.26186	2.89423	5.08089	PEO1	JBLAB-6352	RPMI 1640	0.21	Simon Langdon	HGSOC	HGSOC	HGSOC	NA
22	PEO14	17.5344	2.91661	19.5147	PEO14	JBLAB-6355	RPMI 1640	0.21	Simon Langdon	HGSOC	HGSOC	HGSOC	NA
23	ES-2	29.1432	2.85212	6.94031	ES2	JBLAB-6389	McCoy's 5A	0.21	unknown	HGSOC	HGSOC	HGSOC	NA
24	HOC-7	25.9486	2.92684	3.67809	HOC-7	JBLAB-6385	RPMI 1640	0.21	Jozien Helleman, Netherlands	LGSOC	other	LGSOC	NA
25	OVCAR-8	31.7068	2.85494	9.01946	OVCAR-8	JBLAB-6390	RPMI 1640	0.21	canadian ovarian tissue bank	HGSOC	HGSOC	HGSOC	NA
26	CIOV6	5.19229	2.97997	14.0232	CIOV6	JBLAB-6321	DMEM/F-12	0.21	in-house	HGSOC	HGSOC	HGSOC	NA
27	COV413A	13.6907	2.87667	5.26473	COV413A	JBLAB-6373	DMEM/F-12	0.21	Jozien Helleman, Netherlands	ovarian epithelial-serous carcinoma	other	HGSOC	cell line established from a metastasis of the sigmoid colon
28	PEO16	2.8172	NA	8.69182	PEO16	JBLAB-6394	RPMI 1640	0.21	Simon Langdon	HGSOC	HGSOC	HGSOC	NA
29	PEO4	6.86543	2.95553	4.37218	PEO4	JBLAB-6353	RPMI 1640	0.21	Simon Langdon	HGSOC	HGSOC	HGSOC	NA
30	PEO6	0.451128	2.97177	2.73324	PEO6	JBLAB-6386	RPMI 1640	0.21	Simon Langdon	HGSOC	HGSOC	HGSOC	NA
31	OAW42 NL	22.7756	3.02375	6.14968	OAW42	JBLAB-6393	DMEM/F-12	0.21	Jozien Helleman, Netherlands	ovarian cystadenocarcinoma	other	HGSOC	NA
32	OV17R NL	15.6186	2.915	10.9199	OV17R	JBLAB-6388	DMEM/F-12	0.21	Jozien Helleman, Netherlands	ovarian adenocarcinoma	other	HGSOC	NA
33	OVCAR-5	14.5843	2.97757	3.30192	OVCAR-5	JBLAB-6384	DMEM/F-12	0.21	canadian ovarian tissue bank	unknown	unknown	unknown	Problematic cell line: Possibly misidentified. Originally thought to be a high grade ovarian serous adenocarcinoma but suspected to have a upper gastrointestinal origin
34	PEA1	6.64432	2.97461	14.2393	PEA1	JBLAB-6356	RPMI 1640	0.21	Simon Langdon	HGSOC	HGSOC	HGSOC	NA
35	FT194	26.3828	2.98168	7.90578	FT194	JBLAB-6344	DMEM/F-12	0.21	Ronnie Drapkin	normal fallopian tube	normal	normal	these two lines were originally grown using 2%USG instead of 10%FCS
36	FT246	39.6427	2.88611	19.1254	FT246	JBLAB-6345	DMEM/F-12	0.21	Ronnie Drapkin	normal fallopian tube	normal	normal	NA
37	OAW28 NL	33.2384	2.84516	10.2623	OAW28	JBLAB-6333	DMEM/F-12	0.21	Jozien Helleman, Netherlands	HGSOC	HGSOC	HGSOC	NA
38	OVSAHO	29.0989	2.97277	41.4514	OVSAHO	JBLAB-6335	RPMI 1640	0.21	Simon Langdon	HGSOC	HGSOC	HGSOC	NA
39	OV-1369(2)	35.5011	2.84744	41.3048	OV-1369 (2)	JBLAB-6330	OSE	0.05	Mes Masson, Canada	HGSOC	HGSOC	HGSOC	NA
40	OV-1946	29.9556	2.97484	17.4138	OV-1946	JBLAB-6371	OSE	0.05	Mes Masson, Canada	HGSOC	HGSOC	HGSOC	NA
41	OV-2085	20.7425	2.9393	29.6185	OV-2085	JBLAB-6338	OSE	0.05	Mes Masson, Canada	HGSOC	HGSOC	HGSOC	NA
42	OV-2085(2)	28.8611	2.91391	20.0828	OV-2085 (2)	JBLAB-6391	OSE	0.05	Mes Masson, Canada	HGSOC	HGSOC	HGSOC	NA
43	OV-2978	44.0851	2.99455	21.8283	OV-2978	JBLAB-6395	OSE	0.05	Mes Masson, Canada	HGSOC	HGSOC	HGSOC	NA
44	OV-3133	35.7127	2.92804	18.9666	OV-3133	JBLAB-6366	OSE	0.05	Mes Masson, Canada	HGSOC	HGSOC	HGSOC	NA
45	OV-4453	24.394	2.89956	27.3789	OV-4453	JBLAB-6361	OSE	0.05	Mes Masson, Canada	HGSOC	HGSOC	HGSOC	NA
46	OV-4485	34.7969	2.91276	19.9805	OV-4485	JBLAB-6358	OSE	0.05	Mes Masson, Canada	HGSOC	HGSOC	HGSOC	NA
47	OV-2295	30.4532	2.91402	29.7217	OV-2295	JBLAB-6363	OSE	0.05	Mes Masson, Canada	HGSOC	HGSOC	HGSOC	NA
48	OV-2295(2)	35.1504	2.90284	48.9376	OV-2295 (2)	JBLAB-6368	OSE	0.05	Mes Masson, Canada	HGSOC	HGSOC	HGSOC	NA
49	OV-3331	30.1505	2.93737	14.3633	OV-3331	JBLAB-6340	OSE	0.05	Mes Masson, Canada	HGSOC	HGSOC	HGSOC	NA
50	A2780	42.3068	2.81331	12.1497	A2780		RPMI 1640	0.21	Jozien Helleman, Netherlands	unknown	unknown	unknown	catalog as ovarian carcinoma but dubious. This clone is resistant to adriamycin
51	OV-90	37.5117	2.88062	24.5439	OV-90	JBLAB-6329	OSE	0.21	unknown	HGSOC	HGSOC	HGSOC	NA
52	OV-3133(2)	33.2344	2.9023	18.2025	OV-3133(2)		OSE	0.05	Mes Masson, Canada	HGSOC	HGSOC	HGSOC	NA
53	OV-866(2)	26.724	2.90585	13.4804	OV-866 (2)	JBLAB-6369	OSE	0.05	Mes Masson, Canada	HGSOC	HGSOC	HGSOC	NA
54	OV-90(MesMasson)	50.4431	2.84503	16.0905	OV-90 (mes-masson)	JBLAB-6360	OSE	0.05	Mes Masson, Canada	HGSOC	HGSOC	HGSOC	NA
55	TOV-1369M	47.231	2.89236	15.9154	TOV-1369 M	JBLAB-6367	OSE	0.05	Mes Masson, Canada	HGSOC	HGSOC	HGSOC	NA
56	PEA2	33.0574	2.93601	15.9212	PEA2	JBLAB-6383	RPMI 1640	0.21	Simon Langdon	HGSOC	HGSOC	HGSOC	NA
57	PEO23	37.0254	2.84137	19.0569	PEO23	JBLAB-6354	RPMI 1640	0.21	Simon Langdon	HGSOC	HGSOC	HGSOC	NA
58	IOSE4	30.6937	2.99816	13.3035	IOSE4	JBLAB-6346	DMEM/F-12	0.21	unknown	normal ovarian surface epithelium	normal	normal	Telomerase Immortalized
59	TOV-1946	20.9206	3.00274	15.7845	TOV-1946	JBLAB-6370	OSE	0.05	Mes Masson, Canada	HGSOC	HGSOC	HGSOC	NA
60	TOV-2835EP	36.7621	2.87936	14.025	TOV-2835 EP	JBLAB-6331	OSE	0.05	Mes Masson, Canada	HGSOC	HGSOC	HGSOC	NA
61	TOV-3041G	28.9115	2.90105	13.1293	TOV-3041 G	JBLAB-6332	OSE	0.05	Mes Masson, Canada	HGSOC	HGSOC	HGSOC	NA
62	TOV-3133G	36.3976	2.93353	15.2967	TOV-3133 G	JBLAB-6372	OSE	0.05	Mes Masson, Canada	HGSOC	HGSOC	HGSOC	NA
63	SNU-119	33.8641	2.93661	20.5359	SNU-119			0.21	WendyFantl	HGSOC	HGSOC	HGSOC	NA
64	JHOS-2	6.66028	2.99919	11.3507	JHOS-2			0.21	WendyFantl	HGSOC	HGSOC	HGSOC	NA
65	Kuramochi	28.3138	2.97216	10.3304	Kuramochi			0.21	WendyFantl	HGSOC	HGSOC	HGSOC	NA
66	TYK-nu	30.0667	3.02282	15.2518	TYK-nu			0.21	WendyFantl	HGSOC	HGSOC	HGSOC	NA
67	TYK-nu.CP-r	12.9316	3.04931	14.9325	TYK-nu.CP-r			0.21	WendyFantl	HGSOC	HGSOC	HGSOC	NA
68	TOV-3133 D	31.9955	2.94355	11.0092	TOV-3133 D	JBLAB-6328	OSE	0.05	Mes Masson, Canada	HGSOC	HGSOC	HGSOC	NA
69	TOV-3121 EP	33.2957	2.95526	24.7225	TOV-3121 EP	JBLAB-6362	OSE	0.05	Mes Masson, Canada	HGSOC	HGSOC	HGSOC	NA
70	TOV-2929 D	32.793	2.94733	45.8774	TOV-2929 D	JBLAB-6337	OSE	0.05	Mes Masson, Canada	HGSOC	HGSOC	HGSOC	NA
71	TOV-2978 G	51.5855	2.98591	36.1624	TOV-2978 G	JBLAB-6339	OSE	0.05	Mes Masson, Canada	HGSOC	HGSOC	HGSOC	NA
72	TOV-2881 EP	45.2893	2.95843	19.371	TOV-2881 EP	JBLAB-6336	OSE	0.05	Mes Masson, Canada	HGSOC	HGSOC	HGSOC	NA
73	TOV-2295	35.1789	2.93642	14.2728	TOV-2295	JBLAB-6365	OSE	0.05	Mes Masson, Canada	HGSOC	HGSOC	HGSOC	NA

## Sheet: figure6h-i
	Cell.Type	Compound	CellLine_Fraction_CAcells	CellLine_Fraction_MNcells	CellLine_CentrosomeSize	CellLine_NucleiSize	CellLine_NucleiIntensity
1	CIOV1	Normoxia	23.7598	4.43794	300.067	185.255	3281.69
2	CIOV2	Normoxia	29.2531	5.53307	305.293	173.031	3167.16
3	CIOV3	Normoxia	20.1388	5.11099	301.592	227.292	2853.62
4	CIOV4	Normoxia	35.097	6.6987	292.714	194.58	3114.48
5	CIOV5	Normoxia	18.1382	20.1133	311.96	174.1	3076.85
6	OVKATE	Normoxia	23.7694	4.00761	319.238	108.885	4085.11
7	OVCAR5	Normoxia	24.7595	1.57594	303.268	136.582	3653.61
8	OVCAR3	Normoxia	23.2942	6.10867	295.862	162.834	3490.64
9	CIOV1	Hypoxia	28.5635	3.79389	300.388	162.261	3459.6
10	CIOV2	Hypoxia	37.5336	6.05249	308.271	176.408	3011.44
11	CIOV3	Hypoxia	19.8888	7.3961	301.758	210.61	2700.2
12	CIOV4	Hypoxia	37.0333	7.66406	296.859	191.925	2886.13
13	CIOV5	Hypoxia	26.0819	17.398	Inf	161.781	2990.64
14	OVKATE	Hypoxia	25.3718	4.66363	319.889	106.534	3884.25
15	OVCAR5	Hypoxia	26.581	1.46674	307.368	134.569	3346.92
16	OVCAR3	Hypoxia	30.4891	4.31787	304.261	143.708	3277.83

## Sheet: figure7a
gene_id	baseMean	log2FoldChange	lfcSE	stat	pvalue	padj	gene_name	gene_biotype	gene_seq_start	gene_seq_end	seq_name	seq_strand	seq_coord_system	description	gene_id_version	symbol	entrezid	TopGeneLabel	#NAME?
ENSG00000000003	1093.78	-0.063025	0.126038	-0.565926	0.571444	0.935823	TSPAN6	protein_coding	100627108	100639991	X	-1	chromosome	tetraspanin 6 [Source:HGNC Symbol;Acc:HGNC:11858]	ENSG00000000003.15	TSPAN6	7105		0.243026
ENSG00000000419	1271.52	-0.131336	0.117682	-1.1555	0.247886	0.806804	DPM1	protein_coding	50934867	50958555	20	-1	chromosome	dolichyl-phosphate mannosyltransferase subunit 1, catalytic [Source:HGNC Symbol;Acc:HGNC:3005]	ENSG00000000419.12	DPM1	8813		0.605749
ENSG00000000457	336.909	0.0177154	0.120901	0.142083	0.887015	0.988325	SCYL3	protein_coding	169849631	169894267	1	-1	chromosome	SCY1 like pseudokinase 3 [Source:HGNC Symbol;Acc:HGNC:19285]	ENSG00000000457.14	SCYL3	57147		0.0520692
ENSG00000000460	575.753	-0.0856149	0.140173	-0.708557	0.4786	0.910387	C1orf112	protein_coding	169662007	169854080	1	1	chromosome	chromosome 1 open reading frame 112 [Source:HGNC Symbol;Acc:HGNC:25565]	ENSG00000000460.17	C1orf112	55732		0.320028
ENSG00000000971	2657.49	-0.081135	0.182509	0.319341	0.749468	0.976176	CFH	protein_coding	196652043	196747504	1	1	chromosome	complement factor H [Source:HGNC Symbol;Acc:HGNC:4883]	ENSG00000000971.16	CFH	3075		0.125247
ENSG00000001036	1638.61	0.180287	0.155258	1.17019	0.241925	0.801906	FUCA2	protein_coding	143494812	143511720	6	-1	chromosome	alpha-L-fucosidase 2 [Source:HGNC Symbol;Acc:HGNC:4008]	ENSG00000001036.14	FUCA2	2519		0.616319
ENSG00000001084	1188.99	0.367158	0.177317	2.06797	0.0386427	0.495312	GCLC	protein_coding	53497341	53616970	6	-1	chromosome	glutamate-cysteine ligase catalytic subunit [Source:HGNC Symbol;Acc:HGNC:4311]	ENSG00000001084.13	GCLC	2729		1.41293
ENSG00000001167	1291.65	0.00387979	0.121536	0.0291131	0.976774	0.997902	NFYA	protein_coding	41072945	41099976	6	1	chromosome	nuclear transcription factor Y subunit alpha [Source:HGNC Symbol;Acc:HGNC:7804]	ENSG00000001167.14	NFYA	4800		0.0102057
ENSG00000001460	197.595	0.0197577	0.144671	0.161285	0.871869	0.987954	STPG1	protein_coding	24356999	24416934	1	-1	chromosome	sperm tail PG-rich repeat containing 1 [Source:HGNC Symbol;Acc:HGNC:28070]	ENSG00000001460.18	STPG1	90529		0.0595488
ENSG00000001461	1058.32	-0.0114705	0.162338	-0.0885827	0.929414	0.991927	NIPAL3	protein_coding	24415802	24472976	1	1	chromosome	NIPA like domain containing 3 [Source:HGNC Symbol;Acc:HGNC:25233]	ENSG00000001461.17	NIPAL3	57185		0.031791
ENSG00000001497	1386.8	-0.0022297	0.111265	-0.0398833	0.968186	0.997902	LAS1L	protein_coding	65512582	65534775	X	-1	chromosome	LAS1 like ribosome biogenesis factor [Source:HGNC Symbol;Acc:HGNC:25726]	ENSG00000001497.16	LAS1L	81887		0.0140411
ENSG00000001561	635.758	0.0291521	0.205237	0.00841299	0.993287	0.998991	ENPP4	protein_coding	46129989	46146688	6	1	chromosome	ectonucleotide pyrophosphatase/phosphodiesterase 4 [Source:HGNC Symbol;Acc:HGNC:3359]	ENSG00000001561.7	ENPP4	22875		0.00292504
ENSG00000001617	1798.71	0.254359	0.204373	1.06789	0.28557	0.828276	SEMA3F	protein_coding	50155045	50189075	3	1	chromosome	semaphorin 3F [Source:HGNC Symbol;Acc:HGNC:10728]	ENSG00000001617.12	SEMA3F	6405		0.544288
ENSG00000001626	44.6967	-0.47695	0.173687	1.77603	NA	NA	CFTR	protein_coding	117287120	117715971	7	1	chromosome	CF transmembrane conductance regulator [Source:HGNC Symbol;Acc:HGNC:1884]	ENSG00000001626.16	CFTR	1080	NA	NA
ENSG00000001629	2495.45	0.300719	0.12879	2.36543	0.0180092	0.366898	ANKIB1	protein_coding	92245974	92401383	7	1	chromosome	ankyrin repeat and IBR domain containing 1 [Source:HGNC Symbol;Acc:HGNC:22215]	ENSG00000001629.10	ANKIB1	54467		1.74451
ENSG00000001630	2887.21	0.184711	0.175758	1.09649	0.272866	0.819353	CYP51A1	protein_coding	92112153	92134803	7	-1	chromosome	cytochrome P450 family 51 subfamily A member 1 [Source:HGNC Symbol;Acc:HGNC:2649]	ENSG00000001630.17	CYP51A1	1595		0.564051
ENSG00000001631	1569.38	0.307191	0.139036	2.23012	0.0257394	0.429441	KRIT1	protein_coding	92198969	92246166	7	-1	chromosome	KRIT1 ankyrin repeat containing [Source:HGNC Symbol;Acc:HGNC:1573]	ENSG00000001631.15	KRIT1	889		1.5894
ENSG00000002016	575.916	-0.117619	0.152808	-0.748964	0.453879	0.902717	RAD52	protein_coding	911736	990053	12	-1	chromosome	RAD52 homolog, DNA repair protein [Source:HGNC Symbol;Acc:HGNC:9824]	ENSG00000002016.18	RAD52	5893		0.34306
ENSG00000002079	12.5629	-0.317132	0.176896	-1.06374	0.287446	0.828857	MYH16	transcribed_unitary_pseudogene	99238829	99311130	7	1	chromosome	myosin heavy chain 16 pseudogene [Source:HGNC Symbol;Acc:HGNC:31038]	ENSG00000002079.14	MYH16	NA		0.541444
ENSG00000002330	642.011	0.177021	0.122918	1.4315	0.152286	0.721204	BAD	protein_coding	64269830	64284704	11	-1	chromosome	BCL2 associated agonist of cell death [Source:HGNC Symbol;Acc:HGNC:936]	ENSG00000002330.13	BAD	572		0.817341
ENSG00000002549	1372.08	0.092036	0.190486	0.422344	0.672774	0.964521	LAP3	protein_coding	17577192	17607972	4	1	chromosome	leucine aminopeptidase 3 [Source:HGNC Symbol;Acc:HGNC:18449]	ENSG00000002549.12	LAP3	51056		0.172131
ENSG00000002586	1574.76	0.470629	0.200619	2.414	0.0157783	0.355705	CD99	protein_coding	2691187	2741309	X	1	chromosome	CD99 molecule (Xg blood group) [Source:HGNC Symbol;Acc:HGNC:7082]	ENSG00000002586.20	CD99	4267		1.80194
ENSG00000002587	79.4669	0.0794895	0.171671	-2.36597	NA	NA	HS3ST1	protein_coding	11393150	11429564	4	-1	chromosome	heparan sulfate-glucosamine 3-sulfotransferase 1 [Source:HGNC Symbol;Acc:HGNC:5194]	ENSG00000002587.10	HS3ST1	9957	NA	NA
ENSG00000002726	43.7182	-0.129749	0.165345	-0.523167	0.600858	0.944945	AOC1	protein_coding	150824627	150861504	7	1	chromosome	amine oxidase copper containing 1 [Source:HGNC Symbol;Acc:HGNC:80]	ENSG00000002726.20	AOC1	26		0.221228
ENSG00000002745	2.30288	-0.201691	0.157516	0.285028	0.775622	0.979193	WNT16	protein_coding	121325367	121341104	7	1	chromosome	Wnt family member 16 [Source:HGNC Symbol;Acc:HGNC:16267]	ENSG00000002745.13	WNT16	51384		0.11035
ENSG00000002746	65.2216	-0.0867202	0.185212	-0.376856	0.706281	0.970285	HECW1	protein_coding	43112629	43566001	7	1	chromosome	HECT, C2 and WW domain containing E3 ubiquitin protein ligase 1 [Source:HGNC Symbol;Acc:HGNC:22195]	ENSG00000002746.15	HECW1	23072		0.151023
ENSG00000002822	544.962	-0.100609	0.190527	-0.508265	0.611267	0.946977	MAD1L1	protein_coding	1815793	2233243	7	-1	chromosome	mitotic arrest deficient 1 like 1 [Source:HGNC Symbol;Acc:HGNC:6762]	ENSG00000002822.15	MAD1L1	8379		0.213769
ENSG00000002834	7434.4	0.115341	0.156735	0.746137	0.455585	0.90299	LASP1	protein_coding	38869859	38921770	17	1	chromosome	LIM and SH3 protein 1 [Source:HGNC Symbol;Acc:HGNC:6513]	ENSG00000002834.18	LASP1	3927		0.341431
ENSG00000002919	423.958	-0.10522	0.121662	-0.867825	0.38549	0.878783	SNX11	protein_coding	48103357	48123074	17	1	chromosome	sorting nexin 11 [Source:HGNC Symbol;Acc:HGNC:14975]	ENSG00000002919.14	SNX11	29916		0.413987
ENSG00000002933	14.912	-0.3915	0.161396	-1.41307	NA	NA	TMEM176A	protein_coding	150800403	150805118	7	1	chromosome	transmembrane protein 176A [Source:HGNC Symbol;Acc:HGNC:24930]	ENSG00000002933.9	TMEM176A	55365	NA	NA
ENSG00000003056	3476.11	0.0103633	0.152573	0.0308652	0.975377	0.997902	M6PR	protein_coding	8940361	8949761	12	-1	chromosome	mannose-6-phosphate receptor, cation dependent [Source:HGNC Symbol;Acc:HGNC:6752]	ENSG00000003056.8	M6PR	4074		0.0108275
ENSG00000003096	333.207	0.117132	0.203699	0.571666	0.567548	0.934704	KLHL13	protein_coding	117897813	118117340	X	-1	chromosome	kelch like family member 13 [Source:HGNC Symbol;Acc:HGNC:22931]	ENSG00000003096.14	KLHL13	90293		0.245997
ENSG00000003137	163.606	0.0448492	0.188984	0.382423	0.702148	0.970043	CYP26B1	protein_coding	72129238	72148038	2	-1	chromosome	cytochrome P450 family 26 subfamily B member 1 [Source:HGNC Symbol;Acc:HGNC:20581]	ENSG00000003137.8	CYP26B1	56603		0.153572
ENSG00000003147	380.777	0.202265	0.206008	1.01649	0.309396	0.839792	ICA1	protein_coding	8113184	8262687	7	-1	chromosome	islet cell autoantigen 1 [Source:HGNC Symbol;Acc:HGNC:5343]	ENSG00000003147.19	ICA1	3382		0.509485
ENSG00000003249	583.781	0.28814	0.198379	1.44244	0.149178	0.719384	DBNDD1	protein_coding	90004871	90020128	16	-1	chromosome	dysbindin domain containing 1 [Source:HGNC Symbol;Acc:HGNC:28455]	ENSG00000003249.14	DBNDD1	79007		0.826296
ENSG00000003393	1450.17	-0.190114	0.138926	-1.40709	0.1594	0.728036	ALS2	protein_coding	201700267	201780956	2	-1	chromosome	alsin Rho guanine nucleotide exchange factor ALS2 [Source:HGNC Symbol;Acc:HGNC:443]	ENSG00000003393.15	ALS2	57679		0.797511
ENSG00000003400	401.024	0.324672	0.203762	1.57439	0.115397	0.67148	CASP10	protein_coding	201182898	201229406	2	1	chromosome	caspase 10 [Source:HGNC Symbol;Acc:HGNC:1500]	ENSG00000003400.15	CASP10	843		0.937806
ENSG00000003402	3595.63	0.314489	0.179047	1.90737	0.0564724	0.557098	CFLAR	protein_coding	201116154	201176687	2	1	chromosome	CASP8 and FADD like apoptosis regulator [Source:HGNC Symbol;Acc:HGNC:1876]	ENSG00000003402.20	CFLAR	8837		1.24816
ENSG00000003436	2363.63	0.386924	0.16572	1.51175	0.130599	0.692966	TFPI	protein_coding	187464230	187565760	2	-1	chromosome	tissue factor pathway inhibitor [Source:HGNC Symbol;Acc:HGNC:11760]	ENSG00000003436.16	TFPI	7035		0.884061
ENSG00000003509	596.487	0.0246523	0.124371	0.230818	0.817456	0.983549	NDUFAF7	protein_coding	37231631	37253403	2	1	chromosome	NADH:ubiquinone oxidoreductase complex assembly factor 7 [Source:HGNC Symbol;Acc:HGNC:28816]	ENSG00000003509.16	NDUFAF7	55471		0.0875354
ENSG00000003756	3492.05	-0.0161118	0.124679	-0.0495815	0.960456	0.997411	RBM5	protein_coding	50088919	50119021	3	1	chromosome	RNA binding motif protein 5 [Source:HGNC Symbol;Acc:HGNC:9902]	ENSG00000003756.17	RBM5	10181		0.0175226
ENSG00000003987	94.3915	-0.149856	0.202063	-0.685184	0.493228	0.918489	MTMR7	protein_coding	17296794	17413528	8	-1	chromosome	myotubularin related protein 7 [Source:HGNC Symbol;Acc:HGNC:7454]	ENSG00000003987.14	MTMR7	9108		0.306952
ENSG00000003989	2126.81	0.209202	0.199364	1.49958	0.133724	0.695586	SLC7A2	protein_coding	17497088	17570573	8	1	chromosome	solute carrier family 7 member 2 [Source:HGNC Symbol;Acc:HGNC:11060]	ENSG00000003989.17	SLC7A2	6542		0.873789
ENSG00000004059	2027.11	-0.0487942	0.138326	-0.411317	0.68084	0.967155	ARF5	protein_coding	127588386	127591700	7	1	chromosome	ADP ribosylation factor 5 [Source:HGNC Symbol;Acc:HGNC:658]	ENSG00000004059.11	ARF5	381		0.166955
ENSG00000004139	523.39	0.0395575	0.204585	0.209609	0.833973	0.983625	SARM1	protein_coding	28364356	28404049	17	1	chromosome	sterile alpha and TIR motif containing 1 [Source:HGNC Symbol;Acc:HGNC:17074]	ENSG00000004139.14	SARM1	23098		0.0788482
ENSG00000004142	1662.61	0.284488	0.100762	2.805	0.00503163	0.222751	POLDIP2	protein_coding	28346633	28357527	17	-1	chromosome	DNA polymerase delta interacting protein 2 [Source:HGNC Symbol;Acc:HGNC:23781]	ENSG00000004142.12	POLDIP2	26073		2.29829
ENSG00000004399	2662.33	-0.0293078	0.19862	-0.0685005	0.945387	0.994991	PLXND1	protein_coding	129555175	129606818	3	-1	chromosome	plexin D1 [Source:HGNC Symbol;Acc:HGNC:9107]	ENSG00000004399.12	PLXND1	23129		0.0243903
ENSG00000004455	4833.7	-0.0675046	0.127065	-0.550174	0.5822	0.93876	AK2	protein_coding	33007940	33080996	1	-1	chromosome	adenylate kinase 2 [Source:HGNC Symbol;Acc:HGNC:362]	ENSG00000004455.17	AK2	204		0.234928
ENSG00000004468	14.5732	0.161928	0.202598	0.842016	0.399779	0.882748	CD38	protein_coding	15778275	15853232	4	1	chromosome	CD38 molecule [Source:HGNC Symbol;Acc:HGNC:1667]	ENSG00000004468.13	CD38	952		0.39818
ENSG00000004478	3369.65	-0.115815	0.162286	-0.724971	0.46847	0.906609	FKBP4	protein_coding	2794970	2805423	12	1	chromosome	FKBP prolyl isomerase 4 [Source:HGNC Symbol;Acc:HGNC:3720]	ENSG00000004478.8	FKBP4	2288		0.329318
ENSG00000004487	3230.17	0.0354364	0.129704	0.287388	0.773816	0.979193	KDM1A	protein_coding	23019443	23083689	1	1	chromosome	lysine demethylase 1A [Source:HGNC Symbol;Acc:HGNC:29079]	ENSG00000004487.16	KDM1A	23028		0.111363
ENSG00000004534	2389.48	-0.0065496	0.140696	8.49852e-05	0.999932	0.999988	RBM6	protein_coding	49940007	50100045	3	1	chromosome	RNA binding motif protein 6 [Source:HGNC Symbol;Acc:HGNC:9903]	ENSG00000004534.15	RBM6	10180		2.94498e-05
ENSG00000004660	281.078	-0.146045	0.190426	-0.731725	0.464337	0.906539	CAMKK1	protein_coding	3860315	3894891	17	-1	chromosome	calcium/calmodulin dependent protein kinase kinase 1 [Source:HGNC Symbol;Acc:HGNC:1469]	ENSG00000004660.15	CAMKK1	84254		0.333167
ENSG00000004700	1526.32	-0.0597194	0.175467	-0.385635	0.699767	0.96987	RECQL	protein_coding	21468910	21501669	12	-1	chromosome	RecQ like helicase [Source:HGNC Symbol;Acc:HGNC:9948]	ENSG00000004700.16	RECQL	5965		0.155047
ENSG00000004766	737.533	0.14211	0.136364	1.0423	0.297272	0.834175	VPS50	protein_coding	93232340	93361123	7	1	chromosome	VPS50 subunit of EARP/GARPII complex [Source:HGNC Symbol;Acc:HGNC:25956]	ENSG00000004766.17	VPS50	55610		0.526846
ENSG00000004776	35.2473	-0.411418	0.196637	-2.13333	0.0328976	0.472342	HSPB6	protein_coding	35754566	35758079	19	-1	chromosome	heat shock protein family B (small) member 6 [Source:HGNC Symbol;Acc:HGNC:26511]	ENSG00000004776.13	HSPB6	126393		1.48284
ENSG00000004777	1039.92	-0.149347	0.189497	-0.939614	0.347416	0.861065	ARHGAP33	protein_coding	35774532	35788822	19	1	chromosome	Rho GTPase activating protein 33 [Source:HGNC Symbol;Acc:HGNC:23085]	ENSG00000004777.18	ARHGAP33	115703		0.45915
ENSG00000004779	952.307	0.0186296	0.115037	0.157324	0.874989	0.987954	NDUFAB1	protein_coding	23581014	23596316	16	-1	chromosome	NADH:ubiquinone oxidoreductase subunit AB1 [Source:HGNC Symbol;Acc:HGNC:7694]	ENSG00000004779.10	NDUFAB1	4706		0.0579973
ENSG00000004799	522.423	0.19936	0.200684	1.85695	0.0633186	0.576395	PDK4	protein_coding	95583499	95596516	7	-1	chromosome	pyruvate dehydrogenase kinase 4 [Source:HGNC Symbol;Acc:HGNC:8812]	ENSG00000004799.8	PDK4	5166		1.19847
ENSG00000004838	34.6056	-0.29176	0.204283	-1.31333	0.189071	0.761227	ZMYND10	protein_coding	50341110	50345732	3	-1	chromosome	zinc finger MYND-type containing 10 [Source:HGNC Symbol;Acc:HGNC:19412]	ENSG00000004838.14	ZMYND10	51364		0.723375
ENSG00000004846	51.2625	0.230261	0.176507	1.0272	0.304324	0.838558	ABCB5	protein_coding	20615207	20777038	7	1	chromosome	ATP binding cassette subfamily B member 5 [Source:HGNC Symbol;Acc:HGNC:46]	ENSG00000004846.16	ABCB5	340273		0.516664
ENSG00000004848	1.62836	-0.397431	0.13671	-1.18546	0.235835	0.794539	ARX	protein_coding	25003694	25016420	X	-1	chromosome	aristaless related homeobox [Source:HGNC Symbol;Acc:HGNC:18060]	ENSG00000004848.8	ARX	170302		0.627392
ENSG00000004864	1347.92	0.21227	0.152826	1.37975	0.167665	0.738111	SLC25A13	protein_coding	96120220	96322147	7	-1	chromosome	solute carrier family 25 member 13 [Source:HGNC Symbol;Acc:HGNC:10983]	ENSG00000004864.13	SLC25A13	10165		0.775557
ENSG00000004866	558.051	0.0896597	0.135011	0.701949	0.482711	0.912747	ST7	protein_coding	116953238	117230103	7	1	chromosome	suppression of tumorigenicity 7 [Source:HGNC Symbol;Acc:HGNC:11351]	ENSG00000004866.20	ST7	7982		0.316313
ENSG00000004897	2528.19	-0.0268312	0.111172	-0.23665	0.812928	0.982089	CDC27	protein_coding	47117703	47189422	17	-1	chromosome	cell division cycle 27 [Source:HGNC Symbol;Acc:HGNC:1728]	ENSG00000004897.12	CDC27	996		0.0899477
ENSG00000004948	6.86387	0.488614	0.185985	2.61161	0.00901173	0.285137	CALCR	protein_coding	93424487	93574730	7	-1	chromosome	calcitonin receptor [Source:HGNC Symbol;Acc:HGNC:1440]	ENSG00000004948.15	CALCR	799		2.04519
ENSG00000004961	480.935	0.052698	0.127038	0.381095	0.703132	0.970043	HCCS	protein_coding	11111301	11123086	X	1	chromosome	holocytochrome c synthase [Source:HGNC Symbol;Acc:HGNC:4837]	ENSG00000004961.15	HCCS	3052		0.152963
ENSG00000004975	1290.1	-0.0942881	0.13471	-0.703027	0.482039	0.9123	DVL2	protein_coding	7225342	7234517	17	-1	chromosome	dishevelled segment polarity protein 2 [Source:HGNC Symbol;Acc:HGNC:3086]	ENSG00000004975.12	DVL2	1856		0.316918
ENSG00000005001	184.554	-0.152598	0.180067	-0.78452	0.432735	0.893776	PRSS22	protein_coding	2852730	2858170	16	-1	chromosome	serine protease 22 [Source:HGNC Symbol;Acc:HGNC:14368]	ENSG00000005001.10	PRSS22	64063		0.363778
ENSG00000005007	3161.77	0.0906181	0.120043	0.734432	0.462685	0.90557	UPF1	protein_coding	18831938	18868236	19	1	chromosome	UPF1 RNA helicase and ATPase [Source:HGNC Symbol;Acc:HGNC:9962]	ENSG00000005007.12	UPF1	5976		0.334714
ENSG00000005020	984.411	0.0485371	0.205677	0.376619	0.706457	0.970285	SKAP2	protein_coding	26667068	26995239	7	-1	chromosome	src kinase associated phosphoprotein 2 [Source:HGNC Symbol;Acc:HGNC:15687]	ENSG00000005020.13	SKAP2	8935		0.150914
ENSG00000005022	5470.32	0.306379	0.157088	1.87487	0.0608112	0.569746	SLC25A5	protein_coding	119468422	119471396	X	1	chromosome	solute carrier family 25 member 5 [Source:HGNC Symbol;Acc:HGNC:10991]	ENSG00000005022.6	SLC25A5	292		1.21602
ENSG00000005059	250.271	0.146392	0.194235	0.813891	0.415708	0.888189	MCUB	protein_coding	109560209	109688719	4	1	chromosome	mitochondrial calcium uniporter dominant negative beta subunit [Source:HGNC Symbol;Acc:HGNC:26076]	ENSG00000005059.16	MCUB	55013		0.381212
ENSG00000005073	11.9971	-0.499087	0.174931	0.38874	NA	NA	HOXA11	protein_coding	27181157	27185232	7	-1	chromosome	homeobox A11 [Source:HGNC Symbol;Acc:HGNC:5101]	ENSG00000005073.6	HOXA11	3207	NA	NA
ENSG00000005075	669.763	0.120141	0.137151	0.817152	0.413841	0.88741	POLR2J	protein_coding	102473118	102478907	7	-1	chromosome	RNA polymerase II subunit J [Source:HGNC Symbol;Acc:HGNC:9197]	ENSG00000005075.15	POLR2J	5439		0.383166
ENSG00000005100	1347.38	-0.078271	0.153494	-0.49873	0.61797	0.949155	DHX33	protein_coding	5440917	5468982	17	-1	chromosome	DEAH-box helicase 33 [Source:HGNC Symbol;Acc:HGNC:16718]	ENSG00000005100.13	DHX33	56919		0.209033
ENSG00000005102	868.096	0.0374619	0.184947	0.133111	0.894106	0.989135	MEOX1	protein_coding	43640389	43661922	17	-1	chromosome	mesenchyme homeobox 1 [Source:HGNC Symbol;Acc:HGNC:7013]	ENSG00000005102.14	MEOX1	4222		0.0486111
ENSG00000005108	225.856	0.128591	0.182193	1.23696	0.216104	0.779561	THSD7A	protein_coding	11370365	11832198	7	-1	chromosome	thrombospondin type 1 domain containing 7A [Source:HGNC Symbol;Acc:HGNC:22207]	ENSG00000005108.16	THSD7A	221981		0.665338
[truncated: 18,729 more rows]

## Sheet: figure7b
gene_id	baseMean	log2FoldChange	lfcSE	stat	pvalue	padj	gene_name	gene_biotype	gene_seq_start	gene_seq_end	seq_name	seq_strand	seq_coord_system	description	gene_id_version	symbol	entrezid	#NAME?
[truncated: 18,807 more rows]

[truncated: 8 more sheets: figure7c, figure7d, figure8a, figure8b-d, figure8e-f, figure8g-h, figure8i-j, figure9]
